# Supplementary material for: Fifteen Shades of Grey: Combined Analysis of Genome-Wide SNP Data in Steppe and Mediterranean Grey Cattle Sheds New Light on the Molecular Basis of Coat Color
Source: Genes (Basel). 2020 Aug 13;11(8):932. doi: 10.3390/genes11080932 (PMC7464420; doi:10.3390/genes11080932)
Supplement: Supplementary file 1 [file genes-11-00932-s001.zip]

Archive with 10 entries (10 files):
- Supplementary file S1.docx
- Supplementary file S2.docx
- Supplementary file S3.docx
- Supplementary file S4.docx
- Supplementary file S5.docx
- Supplementary File S6.xlsx
- Supplementary File S7.xlsx
- Supplementary file S8.docx
- Supplementary Table S1.xlsx
- Supplementary Table S2.xlsx
