# Supplementary material for: Fifteen Shades of Grey: Combined Analysis of Genome-Wide SNP Data in Steppe and Mediterranean Grey Cattle Sheds New Light on the Molecular Basis of Coat Color
Source: Genes (Basel). 2020 Aug 13;11(8):932. doi: 10.3390/genes11080932 (PMC7464420; doi:10.3390/genes11080932)
Supplement: Supplementary file 1 [file genes-11-00932-s001.zip › Supplementary File S6.xlsx]

## Sheet: File S6
Name	Hits	Pval
Regulation of myeloid cell differentiation	3/145	0.00618
Establishment of vesicle localization	2/59	0.0102
Negative regulation of myeloid cell differentiation	2/60	0.0105
Meiotic cell cycle	3/183	0.0117
Homeostasis of number of cells	3/196	0.014
Generation of neurons	8/1300	0.0166
Ceramide metabolic process	2/77	0.0169
Vesicle localization	2/82	0.019
Neurogenesis	8/1390	0.0236
Lipid metabolic process	9/1730	0.0291
Hematopoietic or lymphoid organ development	5/679	0.0296
Neuron differentiation	7/1190	0.0304
Ribonucleoprotein complex biogenesis	3/269	0.032
RRNA processing	2/109	0.0323
Cellular lipid metabolic process	7/1200	0.0325
Ras protein signal transduction	3/274	0.0336
Immune system development	5/722	0.0371
RRNA metabolic process	2/118	0.0373
Myeloid cell differentiation	3/296	0.0407
Establishment of organelle localization	2/125	0.0414
Exocytosis	3/309	0.0453
Central nervous system development	5/784	0.05
