# Supplementary material for: Fifteen Shades of Grey: Combined Analysis of Genome-Wide SNP Data in Steppe and Mediterranean Grey Cattle Sheds New Light on the Molecular Basis of Coat Color
Source: Genes (Basel). 2020 Aug 13;11(8):932. doi: 10.3390/genes11080932 (PMC7464420; doi:10.3390/genes11080932)
Supplement: Supplementary file 1 [file genes-11-00932-s001.zip › Supplementary File S7.xlsx]

## Sheet: Supplementary Document S7
	Pathway	Total	Expected	Hits	P.Value	FDR
	HTLV-I infection	219	1.73	13	1.04e-08	3.3e-06
	Hepatitis B	163	1.29	11	4.36e-08	5.05e-06
	Osteoclast differentiation	128	1.01	10	4.76e-08	5.05e-06
	Kaposi's sarcoma-associated herpesvirus infection	186	1.47	11	1.69e-07	1.08e-05
	Transcriptional misregulation in cancer	186	1.47	11	1.69e-07	1.08e-05
	Prolactin signaling pathway	70	0.552	7	1.08e-06	5.74e-05
	Th17 cell differentiation	107	0.844	8	1.65e-06	7.49e-05
	Pathways in cancer	530	4.18	16	2.11e-06	8.4e-05
	Th1 and Th2 cell differentiation	92	0.725	7	6.91e-06	0.000244
	Inflammatory bowel disease (IBD)	65	0.512	6	1.08e-05	0.000342
	MAPK signaling pathway	295	2.33	11	1.57e-05	0.00044
	Breast cancer	147	1.16	8	1.76e-05	0.00044
	B cell receptor signaling pathway	71	0.56	6	1.8e-05	0.00044
	Leishmaniasis	74	0.583	6	2.28e-05	0.000461
	Epstein-Barr virus infection	201	1.58	9	2.43e-05	0.000461
	Viral carcinogenesis	201	1.58	9	2.43e-05	0.000461
	Pancreatic cancer	75	0.591	6	2.47e-05	0.000461
	IL-17 signaling pathway	93	0.733	6	8.36e-05	0.00148
	Measles	138	1.09	7	9.64e-05	0.00161
	Endocrine resistance	98	0.773	6	0.000112	0.00178
	AGE-RAGE signaling pathway in diabetic complications	100	0.788	6	0.000125	0.0019
	Mitophagy - animal	65	0.512	5	0.000148	0.00214
	TNF signaling pathway	110	0.867	6	0.000212	0.00293
	Tuberculosis	179	1.41	7	0.00048	0.00636
	Cocaine addiction	49	0.386	4	0.000568	0.00723
	Longevity regulating pathway	89	0.702	5	0.000645	0.00788
	Fluid shear stress and atherosclerosis	139	1.1	6	0.000744	0.00877
	Small cell lung cancer	93	0.733	5	0.000788	0.00895
	Prostate cancer	97	0.765	5	0.000954	0.0105
	T cell receptor signaling pathway	101	0.796	5	0.00114	0.0121
	Toll-like receptor signaling pathway	104	0.82	5	0.0013	0.013
	Hepatitis C	155	1.22	6	0.00131	0.013
	Insulin resistance	108	0.851	5	0.00154	0.0145
	Cellular senescence	160	1.26	6	0.00155	0.0145
	Amphetamine addiction	68	0.536	4	0.00195	0.0173
	Epithelial cell signaling in Helicobacter pylori infection	68	0.536	4	0.00195	0.0173
	Neurotrophin signaling pathway	119	0.938	5	0.00237	0.0204
	Pertussis	76	0.599	4	0.00294	0.024
	Chronic myeloid leukemia	76	0.599	4	0.00294	0.024
	Apoptosis	136	1.07	5	0.00422	0.0335
	Estrogen signaling pathway	138	1.09	5	0.00449	0.0347
	Salmonella infection	86	0.678	4	0.00459	0.0347
	GnRH signaling pathway	93	0.733	4	0.00605	0.0448
	cAMP signaling pathway	212	1.67	6	0.00624	0.0451
	Oxytocin signaling pathway	153	1.21	5	0.00692	0.0489
	NF-kappa B signaling pathway	100	0.788	4	0.00781	0.0524
	HIF-1 signaling pathway	100	0.788	4	0.00781	0.0524
	Wnt signaling pathway	158	1.25	5	0.0079	0.0524
	Chagas disease (American trypanosomiasis)	103	0.812	4	0.00865	0.0561
	Legionellosis	55	0.434	3	0.00915	0.0582
	Toxoplasmosis	113	0.891	4	0.0119	0.0741
	Sphingolipid signaling pathway	119	0.938	4	0.0142	0.0866
	AMPK signaling pathway	120	0.946	4	0.0146	0.0868
	Acute myeloid leukemia	66	0.52	3	0.015	0.0868
	Non-small cell lung cancer	66	0.52	3	0.015	0.0868
	Chemokine signaling pathway	190	1.5	5	0.0166	0.0943
	Adipocytokine signaling pathway	69	0.544	3	0.0169	0.0943
	Maturity onset diabetes of the young	26	0.205	2	0.0176	0.0951
	Huntington's disease	193	1.52	5	0.0177	0.0951
	Proteoglycans in cancer	201	1.58	5	0.0207	0.11
	Glioma	75	0.591	3	0.0211	0.11
	Antifolate resistance	31	0.244	2	0.0246	0.126
	ErbB signaling pathway	85	0.67	3	0.0292	0.143
	Non-alcoholic fatty liver disease (NAFLD)	149	1.17	4	0.0296	0.143
	MicroRNAs in cancer	299	2.36	6	0.0296	0.143
	Insulin secretion	86	0.678	3	0.0301	0.143
	Colorectal cancer	86	0.678	3	0.0301	0.143
	Prion diseases	35	0.276	2	0.0308	0.144
	Thyroid cancer	37	0.292	2	0.0341	0.157
	Necroptosis	162	1.28	4	0.0384	0.175
	Ferroptosis	40	0.315	2	0.0394	0.176
	Circadian entrainment	97	0.765	3	0.0408	0.178
	Bladder cancer	41	0.323	2	0.0412	0.178
	cGMP-PKG signaling pathway	166	1.31	4	0.0415	0.178
	Choline metabolism in cancer	99	0.781	3	0.0429	0.182
