# Supplementary material for: Fifteen Shades of Grey: Combined Analysis of Genome-Wide SNP Data in Steppe and Mediterranean Grey Cattle Sheds New Light on the Molecular Basis of Coat Color
Source: Genes (Basel). 2020 Aug 13;11(8):932. doi: 10.3390/genes11080932 (PMC7464420; doi:10.3390/genes11080932)
Supplement: Supplementary file 1 [file genes-11-00932-s001.zip › Supplementary Table S1.xlsx]

## Sheet: ANGUS
	CHIANINA						CORSA						CROATIAN PODOLIAN						GARFAGNINA						GASCON						GUELMOISE						HUNGARIAN GREY						ITALIAN PODOLIAN						MARCHIGIANA
	BTA	SNP ID	Position (UMD_3.1.1)	qval	fst		BTA	SNP ID	Position (UMD_3.1.1)	qval	fst		BTA	SNP ID	Position (UMD_3.1.1)	qval	fst		BTA	SNP ID	Position (UMD_3.1.1)	qval	fst		BTA	SNP ID	Position (UMD_3.1.1)	qval	fst		BTA	SNP ID	Position (UMD_3.1.1)	qval	fst		BTA	SNP ID	Position (UMD_3.1.1)	qval	fst		BTA	SNP ID	Position (UMD_3.1.1)	qval	fst		BTA
	5	ARS-BFGL-NGS-25359	70049126	0	0.4859		5	ARS-BFGL-NGS-92011	80194437	0.0016003	0.35507		18	ARS-BFGL-BAC-33779	53281931	0	0.48942		4	Hapmap58409-rs29020726	52138962	0	0.5105		20	ARS-BFGL-NGS-61945	56061960	0.00040008	0.39651		12	Hapmap48111-BTA-88515	50376022	0	0.5465		13	ARS-BFGL-NGS-56559	82240934	0.00020004	0.4637		1	ARS-BFGL-NGS-36767	10776728	0	0.37347		5
	13	ARS-BFGL-NGS-56559	82240934	0.0005001	0.38405		5	BTA-26132-no-rs	41799777	0.0024005	0.33573		11	ARS-BFGL-NGS-100878	12856120	0.00026672	0.4786		4	ARS-BFGL-NGS-32516	64580076	0	0.49312		22	Hapmap26393-BTA-136223	3550589	0.00040008	0.35744		21	BTB-01452384	50627168	0	0.4441		17	BTA-113935-no-rs	13686681	0.00020004	0.45157		8	Hapmap59136-ss46526301	10796156	0.00053344	0.32154		8
	5	Hapmap32574-BTA-143217	70020344	0.00073348	0.41501		5	BTB-01610675	6001881	0.003134	0.32794		13	ARS-BFGL-NGS-56559	82240934	0.00026672	0.47671		15	BTB-02006544	69124726	0.00026672	0.44876		22	Hapmap50391-BTA-55184	3653150	0.00053344	0.38845		1	ARS-BFGL-NGS-36767	10776728	0.00030006	0.38498		3	Hapmap38558-BTA-102711	78971559	0.00040008	0.40123		26	BTB-01957902	7984752	0.00053344	0.37098		13
	13	Hapmap54972-rs29014977	64399733	0.00090018	0.37228		11	ARS-BFGL-NGS-36923	46967507	0.0035507	0.33147		3	Hapmap26677-BTA-141535	80099276	0.00035007	0.45169		9	ARS-BFGL-NGS-101365	51129430	0.00075015	0.46538		24	ARS-BFGL-NGS-1240	40761481	0.00070014	0.38886		18	UA-IFASA-9215	46641574	0.00030006	0.39934		13	BTA-32929-no-rs	8165260	0.00040008	0.4364		13	ARS-BFGL-NGS-16424	8386291	0.00080016	0.34749		21
	12	ARS-BFGL-NGS-89207	79352555	0.0012803	0.4013		22	Hapmap38729-BTA-121351	37968823	0.0041208	0.32688		18	Hapmap47288-BTA-42323	10852558	0.0004801	0.46558		3	Hapmap60947-rs29019824	22326368	0.0010802	0.46592		8	BTB-01885821	81083170	0.0010802	0.37508		4	Hapmap58409-rs29020726	52138962	0.00084017	0.35729		21	ARS-BFGL-NGS-92774	2938326	0.0005201	0.39894		5	ARS-BFGL-NGS-34254	27287454	0.0012402	0.33601		13
	3	ARS-BFGL-NGS-43845	53661660	0.001567	0.39926		16	BTB-00827920	56786826	0.0047009	0.29375		21	ARS-BFGL-BAC-29183	42440611	0.00060012	0.42825		22	BTB-00847362	43801163	0.0014336	0.45582		6	BTB-01466630	91631355	0.0020254	0.3723		11	BTB-00470332	27519615	0.0015336	0.38086		6	UA-IFASA-6709	93381472	0.0006668	0.42551		5	BTA-26132-no-rs	41799777	0.001767	0.33673		26
	25	ARS-BFGL-NGS-60739	39495358	0.0020576	0.39035		8	Hapmap52255-rs29014938	18582470	0.0051439	0.29614		14	BTB-00557532	24643266	0.00071443	0.42958		2	ARS-BFGL-NGS-3705	95141342	0.0019147	0.451		12	ARS-BFGL-NGS-104210	82791816	0.0020254	0.3726		16	BTB-00827920	56786826	0.0022862	0.34517		4	Hapmap47172-BTA-109521	70305010	0.0011002	0.41564		5	ARS-BFGL-NGS-25359	70049126	0.0024862	0.29606		13
	5	BTA-26132-no-rs	41799777	0.0030256	0.38405		11	BTB-00470332	27519615	0.0057011	0.32487		3	BTA-91587-no-rs	80517326	0.0010002	0.44359		8	BTB-01098343	18514280	0.0023005	0.42553		16	BTA-38126-no-rs	3987821	0.0020254	0.3416		13	ARS-BFGL-NGS-56559	82240934	0.0031756	0.33991		20	Hapmap47644-BTA-50262	3558883	0.0011002	0.38466		6	ARS-BFGL-NGS-83066	92972074	0.0035007	0.28757		13
	15	Hapmap50948-BTA-37067	53459520	0.0041119	0.35364		5	ARS-BFGL-NGS-34254	27287454	0.0062235	0.32345		1	ARS-BFGL-BAC-16973	48130491	0.0012891	0.41497		8	BTB-01098367	18540444	0.0026227	0.42424		14	Hapmap43763-BTA-111412	52150706	0.0022671	0.36441		14	UA-IFASA-6356	20347849	0.0040897	0.36827		18	ARS-BFGL-NGS-104362	46697670	0.0013558	0.41871		3	ARS-BFGL-NGS-102149	110078547	0.0044009	0.32413		16
	1	ARS-BFGL-BAC-7317	1983902	0.0059212	0.36943		4	ARS-BFGL-NGS-88361	70089160	0.0069214	0.29476		5	Hapmap43887-BTA-58386	54045462	0.0015603	0.41244		5	BTB-01953426	33709003	0.0029206	0.44423		16	ARS-BFGL-NGS-39696	27629566	0.0026005	0.36301		10	BTB-00433418	69990962	0.0055284	0.36894		3	BTA-68574-no-rs	85043515	0.0018731	0.41653		21	ARS-BFGL-NGS-41594	44765704	0.0052611	0.32553		13
	13	Hapmap53271-rs29022375	65706479	0.0086563	0.33128		4	Hapmap47172-BTA-109521	70305010	0.0075106	0.2945		1	ARS-BFGL-BAC-7317	1983902	0.0019458	0.44526		24	Hapmap38711-BTA-90355	46406960	0.0033098	0.44141		25	Hapmap32438-BTC-019523	6155473	0.0029824	0.33225		21	BTB-00808681	19094205	0.0055284	0.37372		20	Hapmap56909-rs29019643	3767554	0.0018731	0.38415		18	UA-IFASA-9215	46641574	0.0064013	0.31367		18
	5	ARS-BFGL-NGS-12528	56515069	0.010969	0.33594		10	BTB-00416071	32409981	0.008135	0.28252		12	Hapmap48886-BTA-77064	59073255	0.0023338	0.40842		4	ARS-BFGL-NGS-74263	11176127	0.0038674	0.43277		22	BTB-00837920	16531187	0.0034674	0.35475		8	Hapmap52255-rs29014938	18582470	0.0061012	0.34267		4	ARS-BFGL-NGS-88361	70089160	0.0021004	0.42018		3	Hapmap58247-rs29024002	88366108	0.0075348	0.28122		13
	5	ARS-BFGL-NGS-49659	39720278	0.012941	0.33103		6	ARS-BFGL-NGS-83066	92972074	0.0087402	0.2833		14	BTB-01530788	24524205	0.0030006	0.40502		13	ARS-BFGL-NGS-98854	35116013	0.0043701	0.43391		23	ARS-BFGL-NGS-68466	11692615	0.0039854	0.3522		11	ARS-BFGL-NGS-36923	46967507	0.0066013	0.36437		2	ARS-BFGL-NGS-71755	17461491	0.0023389	0.41082		5	ARS-BFGL-NGS-92011	80194437	0.0089095	0.30826		13
	5	Hapmap42731-BTA-92931	21768260	0.014903	0.32886		1	ARS-BFGL-NGS-36767	10776728	0.0094447	0.28296		21	BTA-96927-no-rs	48509940	0.0030006	0.43229		3	BTA-68574-no-rs	85043515	0.0048581	0.43159		25	Hapmap49236-BTA-60577	6333623	0.0045581	0.31907		7	ARS-BFGL-NGS-83376	46000989	0.0072443	0.36633		13	BTA-33314-no-rs	63939752	0.0025577	0.40643		11	ARS-BFGL-NGS-36923	46967507	0.010131	0.31043		21
	15	ARS-BFGL-NGS-12085	57260972	0.016777	0.33237		4	BTB-00197128	73861517	0.010122	0.31768		1	ARS-BFGL-BAC-14930	1782724	0.0035757	0.43864		8	BTA-76384-no-rs	32895255	0.0052944	0.4306		4	Hapmap50070-BTA-70041	40358616	0.0051877	0.31663		26	ARS-BFGL-NGS-40939	36478953	0.0080416	0.33007		11	Hapmap38184-BTA-100156	5462015	0.0029206	0.40444		18	ARS-BFGL-NGS-10623	55028139	0.011576	0.28113		12
	5	ARS-BFGL-NGS-34254	27287454	0.018479	0.36036		7	BTA-98900-no-rs	78432686	0.010827	0.28217		6	ARS-BFGL-NGS-23251	118787809	0.0035757	0.43906		7	BTA-98900-no-rs	78432686	0.0061071	0.40714		23	Hapmap26666-BTA-137044	11818761	0.0058012	0.31774		18	ARS-BFGL-BAC-33779	53281931	0.0088143	0.32845		11	ARS-BFGL-NGS-36923	46967507	0.0032632	0.40708		14	BTB-01280026	27035971	0.012978	0.30711		19
	11	ARS-BFGL-NGS-36923	46967507	0.021275	0.34908		4	BTB-01066167	53400639	0.011532	0.31008		4	Hapmap47172-BTA-109521	70305010	0.0038361	0.43307		8	Hapmap52255-rs29014938	18582470	0.0061071	0.3994		20	Hapmap39386-BTA-15643	56088253	0.006566	0.32305		20	ARS-BFGL-BAC-34277	1961868	0.0095549	0.32943		25	Hapmap40768-BTA-59535	13854332	0.0036007	0.40254		3	ARS-USMARC-Parent-DQ647187-rs29010510	21146877	0.01445	0.2739		5
	15	ARS-BFGL-NGS-72394	36584262	0.023949	0.34793		14	Hapmap45796-BTA-25271	23853811	0.012225	0.28135		4	ARS-BFGL-NGS-88361	70089160	0.0040897	0.43266		18	Hapmap41865-BTA-42966	32887225	0.0065124	0.42697		3	BTB-00136493	76153900	0.007257	0.34449		1	BTB-00007705	23938895	0.010291	0.44516		1	ARS-BFGL-BAC-7317	1983902	0.0039119	0.4		8	BTA-82272-no-rs	96594716	0.015825	0.27289		8
	6	Hapmap55170-rs29017690	60173472	0.0275	0.30465		18	UA-IFASA-9215	46641574	0.01295	0.30846		6	UA-IFASA-1756	21414895	0.0043272	0.40387		1	ARS-BFGL-NGS-66449	571340	0.0069593	0.42439		2	Hapmap25253-BTA-134017	57516075	0.007949	0.34941		19	Hapmap41542-BTA-44740	22223293	0.011023	0.36034		14	BTB-00557532	24643266	0.0044809	0.36956		14	Hapmap41993-BTA-86407	21790724	0.017077	0.27096		18
	19	ARS-BFGL-NGS-16348	54852003	0.030726	0.30565		10	BTB-00433418	69990962	0.013633	0.30651		5	ARS-BFGL-NGS-39595	6976839	0.0045709	0.42925		6	BTB-01068702	67721544	0.0073715	0.39824		15	BTA-114838-no-rs	51957162	0.0086117	0.34351		6	BTA-37416-no-rs	25175118	0.011742	0.36471		14	ARS-BFGL-NGS-74268	69356963	0.0044809	0.36877		27	ARS-BFGL-NGS-1516	24030500	0.018274	0.29999		14
	8	BTB-01185113	34679524	0.033731	0.3062		5	ARS-BFGL-NGS-25359	70049126	0.01426	0.27714		14	Hapmap38314-BTA-42171	17614674	0.004801	0.43672		11	ARS-BFGL-NGS-12964	24592135	0.0078016	0.42312		22	BTA-54736-no-rs	2947011	0.0092876	0.31352		4	Hapmap47172-BTA-109521	70305010	0.012545	0.33449		4	BTB-02013962	91899978	0.0047343	0.40133		6	BTB-00270696	95060260	0.019385	0.2825		6
	6	BTB-01068702	67721544	0.036471	0.30597		22	BTB-00847362	43801163	0.014858	0.28068		2	ARS-BFGL-NGS-71755	17461491	0.0051101	0.42627		2	ARS-BFGL-NGS-71755	17461491	0.0083562	0.42852		19	UA-IFASA-7043	21569741	0.0099293	0.34822		26	ARS-BFGL-NGS-6259	22059103	0.013321	0.33628		10	Hapmap59550-rs29015924	34603750	0.005001	0.36696		14	Hapmap23517-BTC-058008	10013686	0.02045	0.27027		18
	3	BTA-68574-no-rs	85043515	0.03966	0.30316		20	ARS-BFGL-BAC-34277	1961868	0.015481	0.27883		12	BTB-00506579	84656652	0.0054185	0.42768		4	BTB-00178712	42431385	0.0088713	0.42383		11	Hapmap50540-BTA-101086	7460663	0.010715	0.31017		5	ARS-BFGL-NGS-72491	62882624	0.014081	0.35593		28	ARS-BFGL-NGS-18928	17863891	0.0052967	0.36765		4	BTB-01066167	53400639	0.021448	0.30032		2
	5	ARS-USMARC-614	45722126	0.042625	0.3354		18	ARS-BFGL-NGS-104362	46697670	0.016137	0.28319		14	Hapmap25761-BTC-065280	26949215	0.0057845	0.42554		22	Hapmap54956-rs29010379	20434643	0.0094352	0.42526		1	Hapmap47477-BTA-103865	88050696	0.011544	0.33962		15	BTA-91114-no-rs	9640892	0.014845	0.35294		18	ARS-BFGL-BAC-33779	53281931	0.0055928	0.36632		19	Hapmap41542-BTA-44740	22223293	0.022371	0.29886		6
	8	ARS-BFGL-NGS-107898	111691426	0.045545	0.30483		1	Hapmap50927-BTA-28806	26307924	0.016779	0.30153		1	ARS-BFGL-NGS-40924	69593576	0.0062492	0.42451		1	ARS-BFGL-NGS-10924	143109768	0.01001	0.41833		12	Hapmap40215-BTA-30901	82812721	0.012418	0.33515		18	Hapmap47614-BTA-42987	42346555	0.015627	0.35444		27	BTB-01682077	45347958	0.0061452	0.39172		20	ARS-BFGL-BAC-34277	1961868	0.023285	0.26975		3
	2	ARS-BFGL-NGS-34440	115714967	0.048263	0.30127		2	ARS-BFGL-NGS-71755	17461491	0.017388	0.28263		20	ARS-BFGL-BAC-34277	1961868	0.0067013	0.39328		15	Hapmap43251-BTA-37612	73304557	0.010602	0.41507		20	Hapmap57531-rs29013890	34817221	0.01338	0.33492		25	Hapmap48242-BTA-19454	32003625	0.016426	0.35242		7	ARS-BFGL-NGS-83376	46000989	0.0066706	0.39306		27	Hapmap50176-BTA-98600	39457953	0.02422	0.30017		1
	11	BTB-01397376	33143114	0.05147	0.30261		11	BTB-00466773	23340880	0.017981	0.3008		3	Hapmap43782-BTA-118016	56602309	0.0071348	0.3987		19	Hapmap41542-BTA-44740	22223293	0.011187	0.42042		4	Hapmap32165-BTA-70044	40173197	0.014366	0.30552		23	ARS-BFGL-BAC-29517	7490054	0.017307	0.325		14	Hapmap46986-BTA-34282	25307116	0.0071718	0.39412		8	Hapmap52255-rs29014938	18582470	0.025538	0.26383		13
	10	BTB-00416071	32409981	0.054682	0.29662		1	Hapmap52417-rs29016891	26259422	0.018618	0.3024		1	BTB-01645280	48701612	0.0075587	0.38992		20	Hapmap40051-BTA-122171	64930710	0.011824	0.4194		8	BTB-01732416	15477532	0.015289	0.33612		3	Hapmap55417-ss46527060	20773550	0.018397	0.31756		23	BTA-57141-no-rs	8513266	0.0076944	0.39145		12	ARS-BFGL-BAC-13093	85680377	0.026934	0.28944		5
	11	ARS-BFGL-BAC-14299	64742252	0.057936	0.29137		21	BTB-01480441	47928210	0.019632	0.29634		1	BTB-00132817	49161822	0.0079602	0.39127		7	BTB-00327755	76497957	0.012444	0.41718		20	BTA-91632-no-rs	55372193	0.016334	0.33258		3	ARS-BFGL-NGS-29420	103728246	0.019425	0.31713		21	ARS-BFGL-NGS-37987	2985827	0.0081947	0.3554		11	ARS-BFGL-NGS-106479	79852413	0.02835	0.28847		14
	6	ARS-BFGL-NGS-83066	92972074	0.061159	0.29197		19	ARS-BFGL-NGS-16348	54852003	0.020757	0.26612		3	Hapmap39818-BTA-29723	54031042	0.008375	0.3891		12	ARS-BFGL-NGS-12480	81642369	0.013229	0.38296		2	BTB-00081745	17627839	0.01761	0.32997		5	Hapmap32574-BTA-143217	70020344	0.020431	0.31761		2	ARS-BFGL-NGS-108220	121387324	0.0087017	0.35764		8	Hapmap40865-BTA-100699	98447210	0.029739	0.29105		3
	14	Hapmap46986-BTA-34282	25307116	0.064361	0.31868		8	Hapmap58885-rs29013453	31265066	0.021856	0.29912		6	ARS-BFGL-NGS-53620	109800337	0.0087824	0.39094		4	Hapmap43914-BTA-70640	52037442	0.014042	0.40929		23	BTA-68789-no-rs	30773701	0.018842	0.32685		21	ARS-BFGL-NGS-73381	48545958	0.021385	0.34436		8	BTB-01975364	72803853	0.0091889	0.35216		13	BTA-32929-no-rs	8165260	0.031258	0.25879		13
	8	BTB-01429039	112571608	0.067395	0.3195		3	BTA-68574-no-rs	85043515	0.023223	0.26224		9	ARS-BFGL-NGS-10386	77832949	0.0092268	0.41798		2	BTA-48881-no-rs	106984473	0.014922	0.38302		2	ARS-BFGL-NGS-107909	116934708	0.021095	0.32616		22	ARS-BFGL-NGS-15569	16437316	0.022323	0.34322		5	ARS-BFGL-NGS-98654	72818557	0.0096832	0.35687		7	Hapmap42042-BTA-104105	39801912	0.032725	0.27287		4
	25	Hapmap40768-BTA-59535	13854332	0.070584	0.31841		20	BTB-00799796	70062996	0.024556	0.25988		4	BTA-106667-no-rs	68431204	0.0096868	0.39041		20	Hapmap51247-BTA-51313	16978201	0.01587	0.4061		26	BTB-00706857	15861364	0.021095	0.30171		8	ARS-BFGL-NGS-23110	88119170	0.023247	0.35035		3	BTA-68864-no-rs	86513188	0.010655	0.35462		21	ARS-BFGL-NGS-42945	45019363	0.034213	0.26089		14
	5	ARS-BFGL-NGS-92011	80194437	0.073603	0.31805		13	BTA-32929-no-rs	8165260	0.026093	0.25851		9	BTA-103211-no-rs	1363468	0.010126	0.41468		5	BTA-73797-no-rs	64190317	0.016774	0.38246		5	ARS-BFGL-NGS-12094	22053661	0.022146	0.32893		2	ARS-BFGL-NGS-44854	59569007	0.024175	0.31132		26	ARS-BFGL-NGS-43432	15336560	0.010655	0.35027		18	ARS-BFGL-NGS-104362	46697670	0.035766	0.25983		11
	2	BTA-48881-no-rs	106984473	0.076524	0.28623		15	BTA-91114-no-rs	9640892	0.027594	0.28712		6	Hapmap43552-BTA-31207	19176059	0.010545	0.38899		8	ARS-BFGL-NGS-94520	89824596	0.017724	0.40707		8	BTB-01149334	66785437	0.023199	0.32426		24	BTA-42867-no-rs	49418132	0.025085	0.31069		21	ARS-BFGL-NGS-104603	2918184	0.011374	0.37858		26	ARS-BFGL-NGS-11271	22913016	0.037305	0.28981		5
	26	Hapmap24832-BTA-138805	22016380	0.079294	0.28742		4	BTB-00567011	82049617	0.029161	0.29155		14	ARS-BFGL-NGS-36089	25698286	0.010947	0.41537		8	ARS-BFGL-NGS-15499	48135090	0.019254	0.39452		11	BTA-15933-no-rs	35529749	0.024222	0.32645		13	ARS-BFGL-NGS-74140	16866102	0.025961	0.3131		3	Hapmap48025-BTA-62581	99387696	0.012225	0.34984		13	Hapmap40517-BTA-33731	73782308	0.038986	0.28072		11
	22	ARS-BFGL-NGS-34178	10633248	0.081984	0.31746		11	BTB-01397376	33143114	0.030725	0.25854		14	Hapmap46986-BTA-34282	25307116	0.011435	0.41835		5	ARS-BFGL-NGS-44205	16952114	0.020712	0.39495		6	Hapmap60182-rs29025531	74606760	0.025205	0.29585		5	ARS-BFGL-NGS-92011	80194437	0.026881	0.34279		14	Hapmap38314-BTA-42171	17614674	0.013132	0.34692		13	ARS-BFGL-NGS-30853	57570093	0.040592	0.28012		11
	5	ARS-BFGL-NGS-78236	8646040	0.084554	0.31216		11	ARS-BFGL-NGS-20828	25418833	0.03238	0.25241		6	Hapmap50117-BTA-81807	69840434	0.012071	0.41222		19	ARS-BFGL-NGS-36359	62694734	0.022173	0.39333		18	UA-IFASA-7519	26997723	0.026163	0.32853		13	ARS-BFGL-BAC-13111	16806019	0.027806	0.30879		14	ARS-BFGL-NGS-108913	16015924	0.013998	0.3508		10	BTB-00416071	32409981	0.042119	0.25311		14
	5	ARS-BFGL-NGS-5504	60556520	0.087002	0.28963		3	ARS-BFGL-NGS-107015	104249570	0.034084	0.27803		4	BTA-70379-no-rs	48976782	0.01271	0.3851		8	ARS-BFGL-NGS-65263	107243184	0.023615	0.39353		7	BTB-00313140	59766632	0.027195	0.3243		21	ARS-BFGL-NGS-37987	2985827	0.028888	0.30894		18	UA-IFASA-9215	46641574	0.014823	0.37359		11	BTB-00464022	21556940	0.043665	0.27663		8
	15	BTB-00591978	32203235	0.089348	0.28295		15	Hapmap38032-BTA-37826	82388156	0.035747	0.27728		15	BTB-00620537	74461397	0.013353	0.40765		22	Hapmap39758-BTA-53663	16407075	0.024995	0.39256		6	Hapmap44566-BTA-76618	11998522	0.028216	0.32533		9	BTA-84397-no-rs	82927247	0.029931	0.31258		22	BTA-54431-no-rs	38902715	0.015613	0.37739		2	Hapmap52382-rs29019574	37584534	0.045154	0.27741		8
	21	ARS-BFGL-NGS-41594	44765704	0.091657	0.2912		22	ARS-BFGL-NGS-22211	43274058	0.037349	0.25219		4	BTB-01595788	73085109	0.013983	0.41072		12	ARS-BFGL-NGS-42200	15573724	0.026342	0.3922		20	BTA-51491-no-rs	9078872	0.029435	0.28938		13	ARS-BFGL-NGS-36593	59854361	0.03104	0.3328		14	Hapmap38269-BTA-100162	77151172	0.016369	0.34814		7	Hapmap33678-BTA-161179	92135559	0.048195	0.27605		11
	6	Hapmap53940-rs29026121	39216868	0.093919	0.28675		8	BTA-81490-no-rs	5437200	0.038908	0.24786		23	BTA-57141-no-rs	8513266	0.014589	0.40727		1	BTB-01489336	5997487	0.027629	0.39097		4	Hapmap31115-BTA-142396	95506576	0.030659	0.29209		7	ARS-BFGL-NGS-36580	38879723	0.032283	0.3335		16	BTA-38936-no-rs	44151335	0.017132	0.37439		21	ARS-BFGL-NGS-104603	2918184	0.048195	0.27408		3
	24	Hapmap49668-BTA-57642	24791721	0.096149	0.28115		21	ARS-BFGL-NGS-42945	45019363	0.040408	0.25166		6	BTB-01906617	114671560	0.015189	0.40629		5	ARS-USMARC-657	45834943	0.029234	0.35816		8	Hapmap55107-rs29014632	34470329	0.031937	0.29059		14	UA-IFASA-6233	10090807	0.033537	0.33247		12	BTB-00488482	17546998	0.01792	0.37141		4	BTB-01114585	28019857	0.049633	0.27813		5
	24	BTA-42867-no-rs	49418132	0.09842	0.28007		3	BTA-68864-no-rs	86513188	0.041936	0.25038		4	BTB-01708864	73131030	0.015767	0.41481		1	ARS-BFGL-BAC-16973	48130491	0.031061	0.35536		29	Hapmap50604-BTA-16404	22566055	0.033257	0.3184		4	ARS-BFGL-NGS-88361	70089160	0.034761	0.30493		14	Hapmap45796-BTA-25271	23853811	0.018676	0.33889		21	ARS-BFGL-NGS-92774	2938326	0.051015	0.24757		6
	6	BTB-00261837	67752994	0.10069	0.2774		5	Hapmap43887-BTA-58386	54045462	0.043489	0.24634		6	ARS-BFGL-NGS-41669	61454298	0.016345	0.40617		3	Hapmap51921-BTA-87964	71331734	0.032811	0.3833		28	Hapmap47360-BTA-63966	8002146	0.034709	0.31077		5	Hapmap43887-BTA-58386	54045462	0.035945	0.30446		13	Hapmap25802-BTA-128101	15088689	0.019413	0.37259		2	BTB-00080812	16026397	0.05237	0.24638		5
	13	ARS-BFGL-NGS-24603	60834492	0.10296	0.27831		25	ARS-BFGL-NGS-101143	21910752	0.045044	0.25174		11	Hapmap3246-BTA-17059	82688494	0.016912	0.40692		4	BTB-00197128	73861517	0.034516	0.37852		29	BTB-01012731	22429522	0.036133	0.28006		6	BTB-00244545	13116417	0.037147	0.30783		2	ARS-BFGL-NGS-26704	71927870	0.020156	0.37091		11	Hapmap53195-rs29011519	70363411	0.053672	0.2759		7
	11	Hapmap38184-BTA-100156	5462015	0.10536	0.27982		20	Hapmap51247-BTA-51313	16978201	0.046545	0.25572		7	ARS-BFGL-NGS-83376	46000989	0.017463	0.40861		15	ARS-BFGL-NGS-107927	28731380	0.036156	0.37711		2	Hapmap47023-BTA-49508	122064673	0.037544	0.31426		4	BTB-01951988	7708368	0.03834	0.33185		4	BTB-00197128	73861517	0.02094	0.37016		8	Hapmap47520-BTA-117879	96712245	0.054947	0.27973		14
	13	ARS-BFGL-NGS-13543	16364894	0.10771	0.28042		6	BTB-00244545	13116417	0.048122	0.2482		1	Hapmap49948-BTA-29490	48181287	0.018037	0.37403		20	ARS-BFGL-NGS-47085	12680036	0.037733	0.35227		12	Hapmap59892-rs29026618	86772298	0.038912	0.31325		3	ARS-BFGL-NGS-23119	106412527	0.039683	0.29823		14	BTB-01280026	27035971	0.021709	0.36842		15	Hapmap43247-BTA-36701	40482602	0.056286	0.24955		14
	1	ARS-BFGL-NGS-66449	571340	0.11012	0.27716		11	Hapmap38184-BTA-100156	5462015	0.049736	0.24787		27	BTB-01682077	45347958	0.018653	0.40596		24	ARS-BFGL-NGS-79591	57950814	0.039281	0.37921		7	Hapmap51514-BTA-88337	23074262	0.040322	0.30985		18	ARS-BFGL-NGS-104362	46697670	0.04098	0.30281		3	Hapmap57193-rs29021598	53844578	0.02249	0.3692		9	Hapmap44930-BTA-109958	15640590	0.057669	0.24795		13
	22	BTB-00847362	43801163	0.11248	0.27027		18	ARS-BFGL-NGS-3835	51503668	0.051346	0.24858		8	Hapmap52255-rs29014938	18582470	0.0194	0.37351		11	Hapmap54844-rs29022274	41833490	0.040776	0.37674		5	BTA-16278-no-rs	651607	0.0417	0.28676		22	BTB-00847362	43801163	0.042785	0.28813		8	Hapmap29566-BTA-148149	72912204	0.023297	0.33298		18	ARS-BFGL-NGS-2712	23966401	0.05928	0.25		7
	9	ARS-BFGL-NGS-4290	35731967	0.11489	0.29874		21	Hapmap47034-BTA-52445	47778730	0.052905	0.24969		6	BTB-00246860	23436503	0.020192	0.36598		11	ARS-BFGL-BAC-12994	41854251	0.042236	0.37762		9	Hapmap53242-rs29026834	65252101	0.043052	0.28129		13	ARS-BFGL-NGS-70064	6724839	0.044581	0.32309		3	ARS-BFGL-NGS-29420	103728246	0.024374	0.33504		9	Hapmap51958-BTA-84395	82972692	0.060887	0.24487		4
	3	Hapmap46132-BTA-29718	54082178	0.11723	0.29786		8	BTB-00699115	78082969	0.054449	0.24184		12	BTB-00487464	16518473	0.021077	0.39357		8	ARS-BFGL-NGS-72418	113069687	0.043678	0.37375		20	ARS-BFGL-NGS-78615	12042259	0.044363	0.31081		6	ARS-BFGL-NGS-83066	92972074	0.046325	0.28577		3	Hapmap26677-BTA-141535	80099276	0.025432	0.34051		3	Hapmap42636-BTA-68725	93306873	0.062532	0.24182		3
	5	ARS-BFGL-NGS-58126	113040432	0.12167	0.27073		1	ARS-BFGL-NGS-40924	69593576	0.055981	0.24534		2	BTB-01242184	42454257	0.022016	0.39308		8	BTB-00365129	88738557	0.045096	0.37813		7	Hapmap36286-SCAFFOLD260285_24265	111161115	0.045688	0.27895		5	ARS-BFGL-NGS-38733	43940765	0.048112	0.2859		2	ARS-BFGL-NGS-13938	111650859	0.026469	0.3293		13	BTA-33314-no-rs	63939752	0.064164	0.24268		29
	9	Hapmap51958-BTA-84395	82972692	0.12167	0.26975		7	ARS-BFGL-NGS-35666	39392834	0.057478	0.24368		25	ARS-BFGL-NGS-108775	11042076	0.022927	0.39447		14	ARS-USMARC-Parent-DQ846690-no-rs	10171919	0.046465	0.38012		29	UA-IFASA-5680	44807928	0.047146	0.27391		14	BTB-00557532	24643266	0.04984	0.28914		2	BTA-05855-no-rs	100216300	0.027624	0.35563		9	BTA-84397-no-rs	82927247	0.065746	0.24089		26
	11	ARS-BFGL-NGS-74974	21794065	0.12387	0.29812		12	BTA-49471-no-rs	14574147	0.058983	0.24733		11	ARS-BFGL-NGS-11925	75381605	0.023812	0.39118		2	BTB-01410599	15652034	0.047839	0.37753		29	ARS-BFGL-NGS-20927	44979377	0.048897	0.27038		23	Hapmap58661-rs29014446	18264611	0.051508	0.29148		14	Hapmap46735-BTA-86653	25401722	0.028791	0.35838		3	BTA-67733-no-rs	45872971	0.067315	0.26657		1
	14	Hapmap27495-BTC-009081	10740697	0.126	0.29539		14	Hapmap27934-BTC-065223	27155254	0.060466	0.27087		2	Hapmap28102-BTA-152636	56382133	0.024719	0.39102		21	Hapmap50717-BTA-51691	22358430	0.049256	0.3751		6	BTA-114800-no-rs	77520815	0.050732	0.26819		4	BTB-01502164	95309262	0.053171	0.28551		20	ARS-BFGL-NGS-18420	5015135	0.029942	0.32917		10	Hapmap54949-rs29009945	66090075	0.068846	0.24711		5
	3	INRA-417	54267761	0.12812	0.2992		27	ARS-BFGL-NGS-19062	23359799	0.061907	0.27055		4	ARS-BFGL-NGS-25383	52823821	0.025753	0.355		24	Hapmap51155-BTA-11643	38086180	0.050649	0.37531		4	BTA-71941-no-rs	101584678	0.052593	0.26697		11	Hapmap49851-BTA-107323	79657302	0.05479	0.28601		5	ARS-BFGL-NGS-39595	6976839	0.03109	0.32758		13	Hapmap25802-BTA-128101	15088689	0.070407	0.26651		6
	14	UA-IFASA-6233	10090807	0.13021	0.29415		14	BTB-01532239	24437778	0.063316	0.23826		6	Hapmap47406-BTA-77006	13145751	0.02684	0.36024		10	ARS-BFGL-NGS-22915	19436488	0.052031	0.37553		29	ARS-BFGL-NGS-104963	41133252	0.054394	0.26489		26	BTA-111275-no-rs	9195089	0.05637	0.31929		7	ARS-BFGL-NGS-36580	38879723	0.03222	0.35489		18	ARS-BFGL-NGS-73221	62804417	0.071921	0.26697		13
	16	BTB-00827920	56786826	0.13231	0.26859		14	Hapmap30932-BTC-011225	26766010	0.064684	0.27119		12	Hapmap47565-BTA-31771	19462885	0.02806	0.35226		2	ARS-BFGL-NGS-26704	71927870	0.053397	0.37319		7	Hapmap43047-BTA-78404	19589227	0.056225	0.26874		5	Hapmap44687-BTA-73295	26507844	0.057923	0.28699		16	BTB-00651958	57545177	0.033376	0.32794		2	ARS-BFGL-NGS-71755	17461491	0.073425	0.24179		6
	4	UA-IFASA-4775	27604132	0.13446	0.29193		8	Hapmap51499-BTA-82919	12715506	0.06603	0.27468		3	Hapmap57193-rs29021598	53844578	0.029393	0.38032		17	BTB-00678784	57599454	0.054994	0.37263		16	BTA-39939-no-rs	75522046	0.058075	0.29327		8	Hapmap59136-ss46526301	10796156	0.059442	0.28867		9	BTB-01126763	1488019	0.03451	0.35488		9	Hapmap48920-BTA-84063	69314521	0.074952	0.24401		9
	18	ARS-BFGL-BAC-33779	53281931	0.13656	0.26354		18	ARS-BFGL-BAC-33779	53281931	0.067348	0.24005		14	UA-IFASA-6356	20347849	0.030698	0.38393		13	UA-IFASA-8759	38881719	0.056923	0.36253		20	BTB-00216618	29079176	0.059884	0.29472		5	BTB-01812364	41666974	0.061015	0.28516		21	ARS-BFGL-BAC-34613	49949243	0.03564	0.32438		11	Hapmap38184-BTA-100156	5462015	0.076442	0.24303		8
	1	BTB-00026110	67331639	0.1386	0.29506		24	BTA-57672-no-rs	26189197	0.068646	0.27374		5	ARS-BFGL-NGS-80676	118120746	0.031974	0.37991		14	ARS-BFGL-NGS-102710	4386955	0.058873	0.36402		6	Hapmap52479-rs29018853	79203343	0.061641	0.29199		13	BTA-32929-no-rs	8165260	0.062571	0.28172		5	BTB-01812364	41666974	0.03674	0.32102		11	Hapmap41101-BTA-88647	29849981	0.077916	0.26486		10
	24	BTA-57672-no-rs	26189197	0.14058	0.29119		8	BTB-01975364	72803853	0.070062	0.23489		6	Hapmap41964-BTA-76553	61407285	0.033223	0.37699		4	ARS-BFGL-NGS-79746	46008319	0.060777	0.35927		5	ARS-BFGL-NGS-54841	105128091	0.0634	0.29407		1	ARS-BFGL-BAC-7196	1264369	0.064426	0.30308		27	Hapmap50176-BTA-98600	39457953	0.037811	0.3547		13	Hapmap31057-BTA-115291	20457510	0.079352	0.26697		8
	1	ARS-BFGL-BAC-15523	143711195	0.14259	0.29157		14	ARS-BFGL-NGS-107714	65422693	0.071583	0.23331		5	ARS-BFGL-NGS-34254	27287454	0.03446	0.38406		5	ARS-BFGL-NGS-53475	39482132	0.06265	0.35896		15	BTB-01138108	26138126	0.065107	0.29356		19	BTA-45897-no-rs	13783550	0.066363	0.30381		8	BTB-01004402	74423117	0.038873	0.35215		26	ARS-BFGL-NGS-6259	22059103	0.080785	0.23785		5
	22	Hapmap39758-BTA-53663	16407075	0.1449	0.2623		3	BTA-91587-no-rs	80517326	0.07311	0.23375		12	Hapmap54153-rs29021206	8693887	0.035666	0.3767		4	BTB-01951988	7708368	0.064514	0.35887		4	ARS-BFGL-NGS-7597	101758469	0.066773	0.29145		14	BTB-01530788	24524205	0.068266	0.27047		13	ARS-BFGL-NGS-30853	57570093	0.03994	0.35002		14	UA-IFASA-8705	11440482	0.08218	0.23912		1
	3	ARS-BFGL-NGS-23119	106412527	0.14715	0.25996		3	ARS-BFGL-NGS-3521	88741652	0.074836	0.25589		4	BTB-00197128	73861517	0.036841	0.38094		2	BTA-05855-no-rs	100216300	0.06641	0.35705		4	Hapmap51913-BTA-70389	44359029	0.068392	0.29418		11	ARS-BFGL-NGS-12964	24592135	0.070247	0.27544		5	BTB-01610675	6001881	0.041063	0.35207		5	BTB-01812364	41666974	0.083605	0.23524		5
	16	ARS-BFGL-NGS-20274	74335322	0.14937	0.26279		2	BTA-48881-no-rs	106984473	0.076541	0.23036		17	Hapmap48602-BTA-109848	1398024	0.038014	0.38165		4	Hapmap43334-BTA-70880	64287547	0.06827	0.35662		5	ARS-BFGL-NGS-42687	105288314	0.070002	0.29328		26	BTB-00283181	36378789	0.072205	0.29947		7	ARS-BFGL-NGS-35666	39392834	0.042447	0.31247		25	ARS-BFGL-NGS-30199	42150487	0.085008	0.23737		7
	18	ARS-BFGL-NGS-10623	55028139	0.15154	0.25458		12	ARS-BFGL-NGS-42200	15573724	0.078216	0.2359		14	BTB-01280026	27035971	0.039214	0.37862		1	Hapmap45492-BTA-44298	147841620	0.07009	0.35989		6	BTA-37416-no-rs	25175118	0.072144	0.25104		4	ARS-BFGL-NGS-102713	70867015	0.074333	0.29786		26	ARS-BFGL-NGS-11271	22913016	0.043853	0.34175		5	ARS-USMARC-614	45722126	0.086388	0.26039		7
	5	BTB-01968129	43315469	0.15366	0.25692		15	BTA-114838-no-rs	51957162	0.0799	0.25621		26	ARS-BFGL-NGS-40939	36478953	0.040425	0.34974		2	ARS-BFGL-NGS-5566	107378666	0.07189	0.35504		6	Hapmap23184-BTC-039909	52521870	0.07458	0.25187		4	ARS-BFGL-NGS-64170	71191782	0.076433	0.29932		14	ARS-BFGL-NGS-36089	25698286	0.045426	0.31108		14	BTB-00557532	24643266	0.087838	0.23247		21
	26	ARS-BFGL-NGS-6259	22059103	0.15575	0.25572		6	Hapmap48206-BTA-119876	45945033	0.081602	0.22776		11	Hapmap40665-BTA-119811	82726422	0.041634	0.37677		7	ARS-BFGL-NGS-36580	38879723	0.073655	0.35725		24	BTA-94120-no-rs	40524759	0.076998	0.25387		12	Hapmap48886-BTA-77064	59073255	0.078487	0.26755		4	BTB-01330413	36468716	0.046964	0.33884		4	ARS-BFGL-NGS-5226	75539183	0.089389	0.23185		13
	13	ARS-BFGL-NGS-13270	65324047	0.15782	0.25348		14	Hapmap41993-BTA-86407	21790724	0.083259	0.22944		14	Hapmap41993-BTA-86407	21790724	0.04282	0.35057		7	Hapmap51167-BTA-121817	102512960	0.075407	0.35186		8	BTB-00631715	53743552	0.079351	0.24774		3	Hapmap44321-BTA-96862	47703475	0.080534	0.29345		8	Hapmap58885-rs29013453	31265066	0.048463	0.33677		3	ARS-BFGL-NGS-29420	103728246	0.091261	0.22906		20
	8	Hapmap39142-BTA-80905	28870291	0.15983	0.25508		22	UA-IFASA-6042	43595820	0.084961	0.25078		12	Hapmap48117-BTA-90454	9515754	0.044189	0.34733		4	Hapmap39092-BTA-72158	20359184	0.077118	0.35733		20	Hapmap38992-BTA-96283	63795631	0.081644	0.24814		29	ARS-BFGL-NGS-101872	35924543	0.082567	0.27144		16	ARS-BFGL-NGS-105721	52379029	0.049938	0.34091		25	Hapmap48242-BTA-19454	32003625	0.093169	0.24825		21
	19	ARS-BFGL-NGS-19756	11943620	0.1618	0.2528		12	ARS-BFGL-NGS-25155	9803194	0.086656	0.22737		4	BTB-01330302	45149895	0.04553	0.34176		8	BTB-00699115	78082969	0.07898	0.32517		15	UA-IFASA-4359	78330054	0.08391	0.27334		4	BTB-00890676	41178661	0.084546	0.29465		5	ARS-BFGL-NGS-11281	76200813	0.051391	0.33852		14	Hapmap30932-BTC-011225	26766010	0.095027	0.25222		21
	11	BTA-28849-no-rs	69835914	0.16377	0.25896		14	BTB-01143619	26196375	0.088458	0.23718		10	ARS-BFGL-NGS-100945	28576348	0.048268	0.34828		2	Hapmap41278-BTA-49585	122911891	0.080873	0.3239		17	ARS-BFGL-NGS-22174	13941499	0.086188	0.24651		4	ARS-BFGL-NGS-36876	70700960	0.086479	0.29564		14	BTB-01530788	24524205	0.052816	0.30656		5	BTB-01610675	6001881	0.096838	0.24751		3
	10	ARS-BFGL-NGS-100945	28576348	0.16581	0.25782		21	Hapmap40071-BTA-51569	18012172	0.090343	0.25028		14	ARS-BFGL-NGS-27095	29695925	0.048268	0.34113		15	BTB-00591978	32203235	0.082734	0.32003		11	ARS-BFGL-NGS-26123	82236437	0.08842	0.27167		5	ARS-BFGL-NGS-78236	8646040	0.088367	0.29785		8	BTA-93576-no-rs	33112255	0.054216	0.3368		19	ARS-BFGL-BAC-31839	24812617	0.098606	0.22303		11
	18	Hapmap57194-rs29021671	20736454	0.16787	0.27589		14	BTA-118172-no-rs	58342794	0.092187	0.2486		5	BTB-01739441	10560048	0.04966	0.33874		7	BTB-01500061	2174260	0.08462	0.32247		9	BTB-00389092	35002290	0.09279	0.27284		4	Hapmap41484-BTA-22365	52419444	0.09025	0.26719		20	ARS-BFGL-BAC-35584	22542386	0.055585	0.33495		13	Hapmap58840-rs29018856	58529087	0.10035	0.24588		5
	18	UA-IFASA-9215	46641574	0.16995	0.27473		14	BTB-01143580	26264142	0.095778	0.23352		25	ARS-BFGL-NGS-101143	21910752	0.051119	0.33807		20	ARS-BFGL-NGS-2085	61905305	0.086586	0.34552		23	ARS-BFGL-NGS-31811	31559440	0.09279	0.24183		8	BTA-101429-no-rs	83693221	0.09219	0.26392		9	ARS-BFGL-NGS-45135	7745901	0.056928	0.33733		24	BTB-00885964	31457933	0.1021	0.22705		3
	5	ARS-BFGL-NGS-73201	76049319	0.17201	0.24742		16	BTB-00651958	57545177	0.095778	0.22067		10	Hapmap31855-BTA-17995	38727661	0.052562	0.36506		2	ARS-BFGL-NGS-13938	111650859	0.088523	0.31965		29	BTA-16208-no-rs	21359146	0.094945	0.24383		11	Hapmap55558-rs29013980	19803705	0.094129	0.26088		3	ARS-BFGL-NGS-43845	53661660	0.058286	0.33494		14	Hapmap27934-BTC-065223	27155254	0.10386	0.24879		16
	20	BTB-01216169	52674980	0.17406	0.27201		1	ARS-BFGL-NGS-66449	571340	0.097518	0.22238		21	ARS-BFGL-NGS-23813	42540260	0.055364	0.33633		2	Hapmap48357-BTA-48473	97999640	0.090479	0.3185		5	ARS-BFGL-NGS-79121	72618051	0.097126	0.26478		3	ARS-BFGL-NGS-55261	1737421	0.096037	0.26142		6	Hapmap33530-BTA-77395	96332260	0.060945	0.33695		15	BTB-02006544	69124726	0.10558	0.22676		13
	5	ARS-BFGL-NGS-96140	107527186	0.17606	0.27404		13	ARS-BFGL-NGS-36593	59854361	0.099362	0.2401		25	Hapmap51005-BTA-60474	40655616	0.055364	0.3387		2	ARS-BFGL-NGS-15508	119595498	0.092501	0.33787		15	ARS-BFGL-NGS-17747	15544958	0.10153	0.23999		11	ARS-BFGL-BAC-11115	80922710	0.097927	0.2612		6	ARS-BFGL-NGS-35398	115878817	0.060945	0.33514		27	ARS-BFGL-NGS-19062	23359799	0.10727	0.24678		8
	11	ARS-BFGL-NGS-90250	74354594	0.17803	0.24801		3	Hapmap33009-BTA-140874	1507502	0.10117	0.22		7	Hapmap60894-rs29027443	90080630	0.056735	0.33539		8	BTB-01732663	57482644	0.094478	0.3139		15	BTB-01706506	64436323	0.10153	0.26772		11	ARS-BFGL-NGS-2679	2195687	0.099783	0.25844		6	ARS-BFGL-NGS-23616	55384541	0.062247	0.30761		8	Hapmap51499-BTA-82919	12715506	0.10897	0.25074		4
	1	Hapmap53346-ss46526210	82176939	0.18	0.24729		15	BTA-36195-no-rs	27523498	0.10296	0.24547		4	BTB-02042206	59791354	0.058102	0.36584		13	BTB-00525367	47915618	0.096429	0.32186		24	ARS-BFGL-NGS-70108	14194168	0.10367	0.2412		10	BTB-00433469	69862924	0.10172	0.2871		13	ARS-BFGL-NGS-39930	7358665	0.063527	0.30708		20	Hapmap33520-BTA-161429	16244333	0.11064	0.22454		13
	2	Hapmap31810-BTA-155140	53330902	0.18198	0.27211		21	ARS-BFGL-NGS-104603	2918184	0.10482	0.24245		18	ARS-BFGL-NGS-13888	22544250	0.059446	0.33693		10	ARS-BFGL-NGS-5722	16140054	0.098345	0.3357		1	ARS-BFGL-NGS-43783	54774488	0.10579	0.2412		15	ARS-BFGL-NGS-81673	75595790	0.10365	0.28307		1	ARS-BFGL-NGS-62826	1436503	0.064794	0.33357		7	Hapmap41973-BTA-80046	82088459	0.11227	0.24491		4
	6	ARS-BFGL-NGS-45046	18750621	0.18394	0.24063		3	BTA-67733-no-rs	45872971	0.10668	0.2411		14	BTB-01143580	26264142	0.060769	0.36053		3	Hapmap60034-rs29012205	105613230	0.10028	0.33393		11	BTB-01180711	58754953	0.10787	0.23878		7	ARS-BFGL-NGS-10897	37663110	0.10556	0.25624		14	BTB-01532239	24437778	0.06608	0.30272		3	BTB-00127618	48349888	0.1139	0.24727		6
	6	BTA-75961-no-rs	42294971	0.18591	0.24452		19	Hapmap59291-rs29022102	14815755	0.10851	0.23866		18	UA-IFASA-9215	46641574	0.062069	0.36394		8	BTA-93576-no-rs	33112255	0.1022	0.33246		7	Hapmap47490-BTA-108189	97529872	0.10993	0.23802		13	Hapmap40517-BTA-33731	73782308	0.10743	0.28359		4	BTB-01595788	73085109	0.068586	0.33153		11	ARS-BFGL-BAC-12994	41854251	0.11552	0.23012		4
	26	ARS-BFGL-NGS-13960	43757284	0.18786	0.24169		5	BTB-01812364	41666974	0.11032	0.21522		1	BTB-01952363	40465985	0.063343	0.35955		24	ARS-BFGL-NGS-56031	37652964	0.10408	0.33735		12	ARS-BFGL-NGS-34948	53080458	0.11196	0.23666		6	ARS-BFGL-NGS-2697	55002727	0.10926	0.26397		18	ARS-BFGL-NGS-2712	23966401	0.068586	0.30827		15	Hapmap50533-BTA-99607	41339715	0.11719	0.21909		16
	3	BTA-91587-no-rs	80517326	0.18977	0.24277		9	Hapmap44930-BTA-109958	15640590	0.11232	0.21139		18	ARS-BFGL-NGS-104362	46697670	0.064592	0.33396		2	BTB-01978832	131882804	0.10596	0.33299		16	ARS-BFGL-NGS-86075	866294	0.11397	0.24102		20	BTB-01216169	52674980	0.11107	0.28192		5	BTB-01495858	33981125	0.069805	0.30123		5	ARS-BFGL-NGS-38733	43940765	0.11895	0.21708		13
	19	ARS-USMARC-Parent-DQ888311-rs29017313	8505317	0.19167	0.24162		26	BTB-01957902	7984752	0.11429	0.2355		7	ARS-BFGL-NGS-36580	38879723	0.065827	0.36043		3	BTB-00136736	77262487	0.1078	0.33667		11	Hapmap54394-rs29020725	7981357	0.116	0.23675		2	BTA-46608-no-rs	53779266	0.1129	0.27997		19	ARS-BFGL-NGS-19756	11943620	0.071116	0.29635		5	ARS-BFGL-NGS-101650	73334655	0.12084	0.21303		15
	2	ARS-BFGL-NGS-108220	121387324	0.19355	0.241		9	Hapmap51958-BTA-84395	82972692	0.11629	0.21117		14	BTB-01143619	26196375	0.067052	0.36099		2	BTB-01412384	53452826	0.10961	0.31209		11	BTA-101065-no-rs	7322722	0.118	0.23412		3	ARS-BFGL-NGS-43845	53661660	0.11473	0.27842		3	ARS-BFGL-NGS-55261	1737421	0.07241	0.29957		5	Hapmap32574-BTA-143217	70020344	0.1228	0.21049		8
	9	ARS-BFGL-NGS-95470	17068501	0.1954	0.24359		20	Hapmap47644-BTA-50262	3558883	0.11831	0.20751		12	Hapmap56571-rs29020869	23090031	0.068291	0.35738		11	BTB-01118293	4848397	0.1114	0.33572		9	Hapmap48911-BTA-83268	33492363	0.12	0.24156		27	Hapmap48029-BTA-63045	41613442	0.11667	0.2509		25	ARS-BFGL-NGS-101143	21910752	0.073717	0.29929		4	Hapmap58409-rs29020726	52138962	0.12476	0.20997		3
	23	Hapmap51261-BTA-56108	2755704	0.19729	0.26837		6	BTB-00261837	67752994	0.12041	0.208		9	BTB-01126763	1488019	0.06955	0.3586		13	ARS-BFGL-NGS-38677	72077698	0.11315	0.33463		21	ARS-BFGL-NGS-15505	59908965	0.12201	0.23289		5	ARS-BFGL-NGS-44205	16952114	0.11856	0.2588		8	ARS-BFGL-NGS-102266	89088641	0.075274	0.32059		15	ARS-BFGL-NGS-2713	34592225	0.12676	0.20774		18
	12	ARS-BFGL-NGS-25155	9803194	0.19914	0.24102		1	ARS-BFGL-BAC-16973	48130491	0.12249	0.20465		13	UA-IFASA-8759	38881719	0.071995	0.35728		15	Hapmap58582-ss46526544	81818289	0.11489	0.33068		23	Hapmap61132-rs29019650	11907305	0.12407	0.23273		22	Hapmap39758-BTA-53663	16407075	0.12047	0.25888		15	ARS-BFGL-NGS-90062	65967835	0.076831	0.29543		14	ARS-BFGL-NGS-79338	11683342	0.12873	0.22822		7
	5	BTB-01495858	33981125	0.20101	0.23924		5	BTA-74737-no-rs	101423415	0.12459	0.22906		16	BTB-00641823	45017787	0.071995	0.35791		16	ARS-BFGL-NGS-105721	52379029	0.11661	0.33229		14	ARS-BFGL-NGS-35469	81686481	0.1261	0.231		16	BTB-01422500	20985573	0.12235	0.25241		22	ARS-BFGL-NGS-34178	10633248	0.078398	0.32062		6	BTB-01688071	49048876	0.1307	0.2307		6
	26	BTB-01957902	7984752	0.20284	0.26481		3	BTB-01097129	67884386	0.12667	0.22745		9	BTB-01534273	27741354	0.073187	0.35723		17	BTA-16045-no-rs	19384978	0.1183	0.33516		20	Hapmap42362-BTA-91666	39625124	0.12816	0.23602		27	ARS-BFGL-NGS-1389	33400664	0.12427	0.25535		4	ARS-BFGL-NGS-102713	70867015	0.080007	0.3158		3	BTA-68574-no-rs	85043515	0.13266	0.20908		20
	26	Hapmap38478-BTA-20824	28723721	0.20471	0.26077		6	BTB-00987116	90188972	0.12872	0.22498		14	Hapmap46735-BTA-86653	25401722	0.07439	0.35931		8	Hapmap58885-rs29013453	31265066	0.11997	0.33101		3	ARS-BFGL-NGS-14671	32922670	0.13054	0.223		12	ARS-BFGL-NGS-5267	9925695	0.1262	0.24648		13	ARS-BFGL-NGS-53993	77138363	0.081629	0.31623		8	Hapmap39142-BTA-80905	28870291	0.13458	0.20522		7
	20	Hapmap38283-BTA-108862	7389088	0.20656	0.25888		4	BTB-01186320	25753506	0.13075	0.21514		5	BTA-73240-no-rs	36987357	0.075626	0.35652		5	ARS-BFGL-NGS-14910	25518483	0.12163	0.30789		18	Hapmap32998-BTA-132256	37977789	0.13294	0.21993		21	Hapmap32051-BTA-136019	49623230	0.1281	0.27424		2	Hapmap52627-rs29014567	100273809	0.083235	0.31409		3	ARS-BFGL-NGS-3521	88741652	0.13647	0.23015		12
	10	Hapmap55041-rs29017491	35212871	0.20857	0.23575		12	Hapmap49942-BTA-27508	2682385	0.13274	0.20415		6	BTB-00244545	13116417	0.077238	0.32194		9	Hapmap25309-BTA-153368	16834975	0.12329	0.33076		5	BTA-107103-no-rs	88659509	0.1353	0.24579		1	ARS-BFGL-NGS-106432	41893320	0.12997	0.24944		22	Hapmap38729-BTA-121351	37968823	0.084827	0.31447		3	Hapmap32684-BTA-89476	88170287	0.13836	0.2308		6
	1	BTB-00001074	3116101	0.21057	0.23589		20	Hapmap52341-rs29025776	11971234	0.1347	0.23028		14	ARS-BFGL-NGS-74268	69356963	0.078857	0.32029		2	ARS-BFGL-NGS-34148	54237423	0.12512	0.33012		4	BTA-24137-no-rs	45173410	0.13761	0.22047		5	Hapmap54116-rs29011749	65261569	0.13192	0.26736		4	ARS-BFGL-NGS-36876	70700960	0.086393	0.31319		5	BTA-103857-no-rs	21922004	0.14021	0.22749		1
	22	ARS-BFGL-NGS-1895	7420716	0.21258	0.22912		9	BTB-01513424	83362656	0.13663	0.22969		3	ARS-BFGL-NGS-29420	103728246	0.080473	0.31917		8	BTB-01493339	34584476	0.12704	0.32835		6	BTB-00254383	79450422	0.13989	0.22151		10	Hapmap50870-BTA-111277	50445303	0.13388	0.27072		2	ARS-BFGL-BAC-2444	118932435	0.087957	0.31002		16	Hapmap50635-BTA-26852	19516867	0.14203	0.22701		25
	4	Hapmap41484-BTA-22365	52419444	0.2146	0.23058		15	BTB-02006544	69124726	0.13855	0.20517		11	ARS-BFGL-NGS-2679	2195687	0.082114	0.31142		13	ARS-BFGL-NGS-14434	71987095	0.12895	0.2985		12	BTB-01443134	3204202	0.14214	0.24371		24	BTA-111854-no-rs	26634972	0.13582	0.24758		4	BTB-00181882	45021369	0.089496	0.31159		21	Hapmap47034-BTA-52445	47778730	0.14382	0.20744		3
	2	ARS-BFGL-NGS-25868	112126934	0.21664	0.2507		21	ARS-BFGL-NGS-21956	23068300	0.14047	0.22412		4	ARS-BFGL-NGS-38893	53434639	0.083749	0.31273		26	ARS-BFGL-NGS-33634	36808909	0.13083	0.29614		13	BTA-32135-no-rs	30337948	0.14436	0.24445		26	Hapmap41037-BTA-61760	45524494	0.13777	0.24232		4	ARS-BFGL-NGS-64170	71191782	0.091038	0.31218		1	ARS-BFGL-NGS-66449	571340	0.14558	0.20745		6
	6	UA-IFASA-6709	93381472	0.2187	0.24988		3	ARS-BFGL-NGS-29420	103728246	0.14243	0.20444		3	ARS-BFGL-NGS-100744	1223441	0.085366	0.31058		1	ARS-BFGL-NGS-106432	41893320	0.13268	0.30546		5	ARS-BFGL-NGS-57495	107674191	0.14655	0.22538		9	ARS-BFGL-NGS-10386	77832949	0.1398	0.26401		4	Hapmap28362-BTA-148086	71433452	0.092566	0.31572		3	Hapmap59143-ss46526687	21489190	0.14901	0.22822		18
	5	BTA-75165-no-rs	113074715	0.22073	0.23151		1	BTB-01462011	45926861	0.14453	0.20056		8	BTA-93576-no-rs	33112255	0.087014	0.33655		6	Hapmap44850-BTA-76107	45602259	0.13473	0.29369		2	BTB-01739851	4650209	0.1487	0.22096		19	ARS-BFGL-NGS-34770	21145204	0.14187	0.26077		28	Hapmap54617-rs29021286	11960495	0.094089	0.28323		14	Hapmap38314-BTA-42171	17614674	0.14901	0.20471		21
	1	BTB-02081949	3079342	0.22275	0.2325		11	BTA-28849-no-rs	69835914	0.14658	0.20237		16	ARS-BFGL-NGS-105721	52379029	0.088645	0.33477		6	BTB-00242038	8617907	0.13685	0.30946		6	Hapmap32099-BTA-151095	83345994	0.15082	0.22166		5	ARS-USMARC-614	45722126	0.14391	0.26097		6	ARS-BFGL-NGS-83035	13085315	0.09565	0.27843		1	ARS-BFGL-NGS-62826	1436503	0.15069	0.22675		3
	9	Hapmap48920-BTA-84063	69314521	0.2248	0.22247		4	ARS-BFGL-NGS-100769	47137606	0.14863	0.199		8	Hapmap58885-rs29013453	31265066	0.090247	0.33501		4	ARS-BFGL-NGS-64170	71191782	0.13893	0.30795		4	ARS-BFGL-NGS-82018	6470892	0.15291	0.24321		22	Hapmap38729-BTA-121351	37968823	0.14596	0.25922		7	ARS-BFGL-NGS-26768	32923268	0.097258	0.28198		21	ARS-BFGL-NGS-21956	23068300	0.15233	0.23018		13
	13	BTA-33314-no-rs	63939752	0.22682	0.22369		5	ARS-BFGL-NGS-44205	16952114	0.15066	0.19989		13	ARS-BFGL-NGS-65082	63323694	0.091822	0.31027		25	Hapmap32061-BTA-138316	13647777	0.14099	0.30813		4	BTB-01228256	36801780	0.15496	0.24432		5	ARS-BFGL-NGS-34254	27287454	0.14999	0.25803		8	Hapmap52255-rs29014938	18582470	0.09898	0.27631		29	ARS-BFGL-NGS-109317	49906123	0.15395	0.20224		24
	11	ARS-BFGL-NGS-11131	60303908	0.2288	0.22939		9	Hapmap48920-BTA-84063	69314521	0.15268	0.19708		1	ARS-BFGL-NGS-62826	1436503	0.093376	0.34155		13	Hapmap57166-rs29020401	34124325	0.14303	0.30759		13	BTB-00523106	42221994	0.15698	0.24364		13	ARS-BFGL-NGS-16424	8386291	0.14999	0.25786		12	Hapmap48886-BTA-77064	59073255	0.10069	0.27857		7	BTB-01115415	34945844	0.15556	0.22562		14
	5	ARS-BFGL-NGS-80676	118120746	0.23285	0.22547		4	Hapmap58409-rs29020726	52138962	0.15472	0.194		14	BTB-01532239	24437778	0.094912	0.30875		4	Hapmap28362-BTA-148086	71433452	0.14506	0.3096		10	ARS-BFGL-BAC-13545	13436362	0.15901	0.22482		2	Hapmap46225-BTA-49570	17974887	0.15196	0.23389		5	ARS-BFGL-NGS-73201	76049319	0.10245	0.27105		1	ARS-BFGL-NGS-13821	118127187	0.15717	0.22615		19
	29	ARS-BFGL-NGS-101872	35924543	0.23285	0.22463		1	BTB-01728863	5179453	0.1568	0.19303		4	BTB-01330413	36468716	0.096467	0.33046		26	ARS-BFGL-NGS-105353	33716256	0.14706	0.30791		18	ARS-BFGL-NGS-107479	40871506	0.16101	0.24036		13	ARS-BFGL-NGS-7071	80848032	0.15408	0.23256		24	BTA-42867-no-rs	49418132	0.10426	0.27076		3	BTB-01876776	81550138	0.15881	0.20234		26
	6	Hapmap50621-BTA-21320	64425164	0.23482	0.22013		3	ARS-BFGL-NGS-23119	106412527	0.15887	0.19497		13	BTA-33314-no-rs	63939752	0.099505	0.30656		19	ARS-BFGL-NGS-16348	54852003	0.14903	0.28602		14	Hapmap31038-BTC-069141	12290538	0.16302	0.23908		9	ARS-BFGL-NGS-92972	59792545	0.15621	0.23033		22	UA-IFASA-6532	21770149	0.10604	0.27086		13	ARS-BFGL-NGS-25698	79991041	0.162	0.22681		6
	17	BTB-01992588	65071599	0.23677	0.22856		18	ARS-BFGL-NGS-2712	23966401	0.16092	0.19316		17	ARS-BFGL-NGS-78729	71231159	0.099505	0.33373		16	ARS-BFGL-NGS-61980	64194978	0.15292	0.30807		5	ARS-BFGL-NGS-10032	17362801	0.16499	0.21867		11	Hapmap38184-BTA-100156	5462015	0.15833	0.22647		1	BTB-01965833	34179096	0.10779	0.26925		20	Hapmap51245-BTA-51165	66200409	0.162	0.20699		14
	13	ARS-BFGL-NGS-14434	71987095	0.23869	0.22116		16	Hapmap49982-BTA-39672	10335068	0.16299	0.18894		5	Hapmap48709-BTA-30108	87167295	0.10104	0.30885		19	UA-IFASA-6016	38977112	0.15292	0.30688		15	ARS-BFGL-NGS-31754	76265233	0.16693	0.22173		2	BTB-00080812	16026397	0.16042	0.22406		15	ARS-BFGL-NGS-72394	36584262	0.10957	0.29639		3	ARS-BFGL-NGS-57959	88579850	0.16356	0.2004		6
	13	BTB-00537751	64804947	0.24061	0.22351		20	ARS-BFGL-BAC-35584	22542386	0.16516	0.2077		1	ARS-BFGL-NGS-66449	571340	0.10259	0.31055		3	BTB-00462657	47947600	0.15481	0.30691		27	ARS-BFGL-NGS-34924	30383099	0.16885	0.21567		4	BTA-25507-no-rs	50926486	0.16248	0.22602		11	Hapmap56387-rs29014077	82982779	0.11133	0.26972		4	BTB-00171908	28350426	0.16521	0.19971		25
	13	ARS-BFGL-NGS-65082	63323694	0.24251	0.21853		16	Hapmap42928-BTA-38715	37278839	0.16732	0.18941		1	BTB-01965833	34179096	0.10429	0.29744		3	ARS-BFGL-NGS-56706	43636327	0.15668	0.30803		5	ARS-BFGL-NGS-58126	113040432	0.17075	0.24177		3	BTB-01876776	81550138	0.16452	0.23475		10	Hapmap55240-rs29011308	33774666	0.11308	0.26618		7	ARS-BFGL-NGS-36580	38879723	0.16692	0.20465		13
	16	ARS-BFGL-NGS-39451	26379899	0.24442	0.24296		11	BTB-01683514	33886580	0.16945	0.20708		4	BTA-70317-no-rs	49692660	0.10599	0.29745		23	ARS-BFGL-NGS-104370	44428685	0.15852	0.30608		10	BTB-00424023	51775341	0.17261	0.21555		7	BTA-113712-no-rs	78936990	0.16665	0.22391		1	Hapmap39920-BTA-43352	98078072	0.11489	0.29152		4	BTB-01951988	7708368	0.16868	0.20345		2
	6	Hapmap33742-BTC-041190	40041098	0.24637	0.237		8	Hapmap59136-ss46526301	10796156	0.17164	0.19018		6	BTB-01362640	66362612	0.10778	0.29651		14	Hapmap22691-BTC-065298	26926569	0.16034	0.30733		16	Hapmap41703-BTA-97902	59188330	0.17446	0.21753		4	BTB-00197128	73861517	0.16888	0.22476		7	BTB-00307534	42618497	0.11668	0.29212		1	Hapmap45405-BTA-111896	133428858	0.17044	0.20236		5
	9	BTB-01730460	64716608	0.2483	0.21653		11	Hapmap51788-BTA-102182	70703633	0.1738	0.1879		9	ARS-BFGL-NGS-20442	98820692	0.10957	0.29427		6	ARS-BFGL-NGS-29047	45568520	0.16213	0.28753		4	BTB-01312850	90502505	0.17639	0.2132		13	BTB-01329459	82559505	0.17116	0.23767		1	Hapmap50927-BTA-28806	26307924	0.12019	0.29179		1	Hapmap45492-BTA-44298	147841620	0.17218	0.20485		1
	3	Hapmap58247-rs29024002	88366108	0.25024	0.21464		14	ARS-BFGL-NGS-93803	18971196	0.17604	0.20543		17	ARS-BFGL-NGS-783	57572420	0.11136	0.31952		4	BTB-00186089	56547180	0.16389	0.30342		29	Hapmap55467-rs29016399	4065379	0.1783	0.23592		17	ARS-BFGL-NGS-33241	69496828	0.1734	0.2373		21	Hapmap32051-BTA-136019	49623230	0.12019	0.28831		16	BTB-01422500	20985573	0.17408	0.1918		22
	8	ARS-BFGL-NGS-63309	109815182	0.25215	0.23384		1	ARS-BFGL-NGS-91306	119725960	0.17827	0.18292		18	Hapmap57194-rs29021671	20736454	0.11318	0.31864		4	BTB-00181882	45021369	0.16569	0.30571		23	ARS-BFGL-NGS-100967	52068611	0.18026	0.21138		8	ARS-BFGL-NGS-94901	54841218	0.17561	0.2249		1	ARS-BFGL-NGS-66449	571340	0.12192	0.26589		3	BTA-68610-no-rs	88506442	0.17596	0.18882		2
	1	BTA-96881-no-rs	38982951	0.25773	0.21366		11	Hapmap50540-BTA-101086	7460663	0.18046	0.20071		3	ARS-BFGL-NGS-43845	53661660	0.11502	0.31679		20	BTB-00780480	36757600	0.16745	0.30532		3	BTB-01932810	106389461	0.18232	0.2104		18	ARS-BFGL-NGS-10623	55028139	0.17996	0.21829		24	BTA-57884-no-rs	3029468	0.12362	0.26309		7	ARS-BFGL-NGS-35666	39392834	0.17782	0.18919		10
	2	Hapmap48190-BTA-114376	102019770	0.25773	0.21388		4	Hapmap30912-BTA-71048	68313751	0.18264	0.18117		20	Hapmap56909-rs29019643	3767554	0.11691	0.29368		4	BTB-01513732	33659806	0.16919	0.30647		27	Hapmap49246-BTA-63213	15545018	0.18439	0.20587		24	Hapmap54014-rs29018901	541784	0.17996	0.21651		22	BTB-01536365	14437598	0.12532	0.29043		6	Hapmap31504-BTA-159055	116931851	0.17967	0.18922		18
	11	ARS-BFGL-NGS-27341	91438914	0.25773	0.23416		26	ARS-BFGL-NGS-7203	21800887	0.1848	0.20114		21	BTB-01240811	41654555	0.11878	0.3155		8	ARS-BFGL-NGS-102266	89088641	0.17091	0.30392		21	ARS-BFGL-NGS-35582	70089833	0.18648	0.20702		4	UA-IFASA-7564	95069722	0.18209	0.21597		3	BTB-00127618	48349888	0.12701	0.28657		21	ARS-BFGL-NGS-6192	34983051	0.18158	0.20798		6
	2	Hapmap40933-BTA-27209	101949550	0.25955	0.21495		19	UA-IFASA-6016	38977112	0.18693	0.18834		3	Hapmap41129-BTA-102412	80739070	0.12063	0.3091		4	ARS-BFGL-NGS-36876	70700960	0.17263	0.30244		2	ARS-BFGL-NGS-43662	57481115	0.18878	0.19674		3	ARS-BFGL-NGS-18525	15904420	0.18419	0.23953		2	BTB-01242431	42243268	0.12868	0.29007		22	Hapmap38729-BTA-121351	37968823	0.18347	0.20669		26
	11	Hapmap3246-BTA-17059	82688494	0.26142	0.21476		15	BTB-00621344	84502766	0.19112	0.2027		25	ARS-BFGL-NGS-103770	39518953	0.12247	0.30979		5	BTB-01494257	40969028	0.17434	0.30456		15	ARS-BFGL-NGS-101578	37180090	0.19106	0.2193		7	ARS-BFGL-NGS-35666	39392834	0.18627	0.21558		8	Hapmap51499-BTA-82919	12715506	0.13034	0.28781		1	BTB-00031129	61530474	0.18535	0.20577		26
	9	BTB-01386273	64899782	0.26336	0.21022		19	ARS-BFGL-NGS-19756	11943620	0.19112	0.18026		4	ARS-BFGL-NGS-64170	71191782	0.12427	0.30824		6	ARS-BFGL-NGS-106139	117207346	0.17603	0.30299		13	Hapmap32862-BTA-159304	1633474	0.19331	0.21704		14	Hapmap45796-BTA-25271	23853811	0.18832	0.21542		15	BTB-00622293	84003126	0.13198	0.26794		2	Hapmap31810-BTA-155140	53330902	0.18724	0.20512		16
	8	BTB-01980927	28908083	0.26538	0.22814		5	ARS-BFGL-NGS-78236	8646040	0.19328	0.18467		4	Hapmap28362-BTA-148086	71433452	0.12782	0.31144		22	ARS-BFGL-NGS-102789	32369396	0.17772	0.29878		3	ARS-BFGL-NGS-13810	59889122	0.19553	0.21752		20	BTB-00144202	4713452	0.19034	0.23979		16	BTA-40059-no-rs	73425409	0.13359	0.29373		3	Hapmap49710-BTA-68634	5467039	0.18911	0.20559		15
	6	Hapmap47788-BTA-96313	66509207	0.26737	0.20674		14	ARS-BFGL-NGS-15424	81878266	0.19544	0.17801		16	ARS-BFGL-NGS-54860	49946542	0.12782	0.31015		18	Hapmap48757-BTA-42449	12988265	0.17941	0.27806		8	ARS-BFGL-NGS-93354	75080206	0.19771	0.20309		11	ARS-BFGL-NGS-100878	12856120	0.1943	0.2126		14	Hapmap30932-BTC-011225	26766010	0.1352	0.28687		1	ARS-BFGL-BAC-14930	1782724	0.19096	0.20544		11
	5	ARS-BFGL-NGS-4312	26911621	0.26935	0.20483		4	Hapmap33386-BTA-155833	23116321	0.1976	0.19476		8	ARS-BFGL-NGS-102266	89088641	0.12955	0.31099		20	ARS-BFGL-NGS-4476	18950015	0.1811	0.27806		2	ARS-BFGL-NGS-998	126764887	0.19989	0.19644		16	BTB-00652713	58033251	0.1943	0.23958		24	BTA-57672-no-rs	26189197	0.1368	0.28609		1	Hapmap39920-BTA-43352	98078072	0.19468	0.20294		7
	2	BTB-01600567	15510901	0.27131	0.20723		22	BTA-54431-no-rs	38902715	0.19974	0.19474		14	ARS-BFGL-NGS-36660	77292340	0.13126	0.30923		6	UA-IFASA-6709	93381472	0.1828	0.30312		22	ARS-BFGL-NGS-94902	1694331	0.20204	0.21923		4	Hapmap33386-BTA-155833	23116321	0.19624	0.23921		9	Hapmap27634-BTA-158717	15312685	0.13881	0.25313		16	BTA-39853-no-rs	13022533	0.19468	0.20058		14
	16	BTA-39853-no-rs	13022533	0.27325	0.22486		20	Hapmap40051-BTA-122171	64930710	0.20186	0.19356		13	Hapmap57166-rs29020401	34124325	0.13295	0.30758		3	INRA-456	61599520	0.18447	0.29837		14	BTA-34930-no-rs	53023931	0.20418	0.21687		14	Hapmap38314-BTA-42171	17614674	0.19815	0.21777		15	ARS-BFGL-NGS-109495	1492400	0.14079	0.24966		3	BTB-01097129	67884386	0.19659	0.19996		6
	13	Hapmap40517-BTA-33731	73782308	0.27515	0.22833		21	ARS-BFGL-NGS-31507	2592694	0.20397	0.19221		17	BTA-41874-no-rs	71165342	0.13463	0.30713		6	BTA-76960-no-rs	83229855	0.18616	0.29758		25	Hapmap31306-BTC-054203	4689960	0.20628	0.2171		4	Hapmap43020-BTA-70327	49738691	0.20004	0.21667		6	ARS-BFGL-NGS-53620	109800337	0.14276	0.24879		1	BTA-92181-no-rs	61540639	0.19848	0.20333		16
	20	Hapmap33054-BTA-156049	50001881	0.27707	0.22135		2	BTB-01290659	17379799	0.20609	0.18939		16	ARS-BFGL-NGS-60804	45376614	0.13629	0.30974		13	BTB-01521401	2924417	0.1895	0.27507		19	Hapmap41613-BTA-67108	30522900	0.20835	0.21734		20	Hapmap51247-BTA-51313	16978201	0.20193	0.21811		2	BTA-48881-no-rs	106984473	0.14471	0.24815		3	BTB-00141843	88842253	0.20036	0.18302		6
	22	ARS-BFGL-NGS-15569	16437316	0.27897	0.22321		13	ARS-BFGL-NGS-30853	57570093	0.20819	0.19162		5	ARS-BFGL-NGS-78236	8646040	0.13793	0.3088		21	ARS-BFGL-NGS-104603	2918184	0.1895	0.29936		8	BTB-01975364	72803853	0.21044	0.21417		17	Hapmap48602-BTA-109848	1398024	0.20381	0.2355		6	Hapmap53442-rs29021218	14674345	0.14665	0.24823		11	ARS-BFGL-NGS-2679	2195687	0.20223	0.17986		20
	1	ARS-BFGL-NGS-76349	1921756	0.28085	0.22306		13	BTB-00536567	65761897	0.21027	0.17242		7	BTA-62449-no-rs	83866963	0.13955	0.30646		15	ARS-BFGL-NGS-1121	82061751	0.1912	0.2736		13	ARS-BFGL-NGS-34120	67616199	0.21254	0.2121		4	BTB-01066167	53400639	0.20567	0.23597		16	BTB-00659960	72730715	0.1486	0.26971		19	ARS-BFGL-NGS-16348	54852003	0.20409	0.17984		11
	4	BTB-00200609	82643040	0.28457	0.20059		3	BTB-01876776	81550138	0.21233	0.17511		21	ARS-BFGL-NGS-36903	26965607	0.14116	0.30555		15	Hapmap26749-BTA-157746	67218852	0.19288	0.2759		4	ARS-BFGL-NGS-94823	92588608	0.21461	0.19798		29	UA-IFASA-5680	44807928	0.20752	0.21572		6	ARS-BFGL-NGS-23251	118787809	0.15055	0.24483		8	BTB-01098343	18514280	0.20593	0.18224		3
	16	BTA-38936-no-rs	44151335	0.28457	0.22119		21	BTB-01106755	8927671	0.21439	0.18944		14	Hapmap22691-BTC-065298	26926569	0.14277	0.30867		21	ARS-BFGL-NGS-42945	45019363	0.19456	0.2721		13	ARS-BFGL-NGS-30853	57570093	0.21666	0.19144		27	BTB-01682077	45347958	0.20935	0.21539		21	ARS-BFGL-NGS-23813	42540260	0.15248	0.24294		29	ARS-BFGL-NGS-101872	35924543	0.20776	0.18458		27
	20	Hapmap40051-BTA-122171	64930710	0.28641	0.22287		11	ARS-BFGL-BAC-14299	64742252	0.21644	0.17069		1	ARS-BFGL-NGS-36767	10776728	0.14435	0.29079		26	Hapmap54064-rs29011996	5526925	0.19641	0.26547		12	Hapmap59975-rs29022046	53870614	0.21869	0.21305		1	Hapmap27043-BTA-36631	79501059	0.21117	0.23234		18	ARS-BFGL-NGS-50100	46341055	0.1544	0.2672		20	Hapmap47644-BTA-50262	3558883	0.20959	0.17888		11
	11	Hapmap56906-rs29014970	97844929	0.28823	0.20121		3	ARS-BFGL-NGS-32429	80617449	0.21848	0.17197		4	ARS-BFGL-NGS-86255	74350995	0.14592	0.30638		19	Hapmap48773-BTA-46569	15321899	0.19832	0.26386		11	ARS-BFGL-NGS-20444	35342626	0.22069	0.21331		8	BTB-00699115	78082969	0.21297	0.21125		3	INRA-417	54267761	0.15629	0.26899		8	ARS-BFGL-NGS-69264	56213886	0.2114	0.19678		20
	5	BTB-01812364	41666974	0.29004	0.20066		11	Hapmap40665-BTA-119811	82726422	0.22051	0.18634		6	Hapmap40845-BTA-97263	91433227	0.14748	0.30714		8	ARS-BFGL-NGS-26667	8912792	0.2002	0.28141		6	ARS-BFGL-NGS-28491	64991933	0.22267	0.19401		13	ARS-BFGL-NGS-76148	54829615	0.21476	0.23492		10	ARS-BFGL-NGS-103236	40939069	0.15817	0.24516		5	BTA-121690-no-rs	72938296	0.2132	0.1826		7
	8	BTB-01183131	83537018	0.29185	0.20063		1	Hapmap27043-BTA-36631	79501059	0.22251	0.187		3	ARS-BFGL-NGS-55894	112955526	0.14901	0.30759		24	BTA-57672-no-rs	26189197	0.2021	0.28047		6	Hapmap43761-BTA-110229	54582762	0.22464	0.21462		9	BTB-00392969	55802932	0.21654	0.2104		11	Hapmap55558-rs29013980	19803705	0.16003	0.24473		13	Hapmap39255-BTA-119464	69124045	0.215	0.1965		26
	1	BTB-00009232	25607948	0.29365	0.20165		3	BTB-01420286	31843839	0.22451	0.17231		4	ARS-BFGL-NGS-36876	70700960	0.15054	0.30616		14	Hapmap30932-BTC-011225	26766010	0.20398	0.28094		4	BTA-25084-no-rs	87217878	0.22664	0.20974		14	Hapmap25716-BTC-047850	7612098	0.2183	0.21432		14	Hapmap29973-BTA-129162	46264806	0.16187	0.26571		9	BTB-01513424	83362656	0.21679	0.19975		11
	13	BTB-00536567	65761897	0.29543	0.20139		26	BTB-00932483	22826271	0.2265	0.16938		4	ARS-BFGL-NGS-102713	70867015	0.15206	0.30643		15	BTB-01137536	37726788	0.20584	0.2619		29	ARS-BFGL-NGS-104856	24295201	0.22862	0.1952		8	BTA-93110-no-rs	92147781	0.22007	0.20905		3	ARS-BFGL-NGS-18525	15904420	0.16375	0.26328		14	ARS-BFGL-NGS-36089	25698286	0.2204	0.17555		13
	10	ARS-BFGL-BAC-12885	38940103	0.29718	0.20276		14	Hapmap49582-BTA-35282	66907798	0.22846	0.17301		4	BTB-00567011	82049617	0.15357	0.30531		7	Hapmap58032-ss46526644	16588162	0.20768	0.27958		6	Hapmap31190-BTA-161167	63893575	0.23058	0.20971		11	BTB-00552225	26495513	0.22195	0.20257		1	ARS-BFGL-NGS-103884	72938740	0.16745	0.26072		15	BTB-00591978	32203235	0.2204	0.1757		13
	27	ARS-BFGL-NGS-1516	24030500	0.29891	0.21953		6	BTB-00270696	95060260	0.2304	0.16903		19	UA-IFASA-6016	38977112	0.15505	0.30558		6	BTA-75961-no-rs	42294971	0.20951	0.2634		10	UA-IFASA-7255	13606664	0.23253	0.19444		1	ARS-BFGL-BAC-6557	1234172	0.22402	0.21911		17	BTA-41203-no-rs	55519655	0.16745	0.26251		18	ARS-BFGL-NGS-17066	48980250	0.22218	0.19727		17
	3	ARS-BFGL-NGS-40683	100402643	0.30063	0.20226		7	ARS-BFGL-NGS-54330	3661458	0.23235	0.16907		13	ARS-BFGL-BAC-14435	35007368	0.15652	0.30643		23	ARS-BFGL-NGS-98618	9732726	0.21132	0.27877		8	ARS-BFGL-NGS-58499	60319936	0.23447	0.18825		13	ARS-BFGL-NGS-38412	78732465	0.22609	0.22164		11	ARS-BFGL-BAC-14233	38652048	0.16928	0.26038		7	ARS-BFGL-NGS-54330	3661458	0.22395	0.17475		13
	10	BTA-76282-no-rs	78608571	0.304	0.19764		26	ARS-BFGL-NGS-13960	43757284	0.23427	0.16613		18	BTA-95254-no-rs	29722853	0.15805	0.28061		24	ARS-BFGL-NGS-36959	46648689	0.21312	0.27588		25	Hapmap31267-BTC-020423	6395301	0.23638	0.18804		16	Hapmap50635-BTA-26852	19516867	0.22816	0.21524		10	UA-IFASA-4465	27299922	0.1711	0.26301		6	BTB-00288047	118955402	0.2257	0.19412		18
	26	BTA-113587-no-rs	7799706	0.304	0.21909		26	ARS-BFGL-NGS-104463	16708402	0.23616	0.16631		26	ARS-BFGL-NGS-85864	14532797	0.15958	0.28034		8	Hapmap51499-BTA-82919	12715506	0.21489	0.27636		4	ARS-BFGL-NGS-102642	94065239	0.23829	0.18804		14	Hapmap41993-BTA-86407	21790724	0.23021	0.19952		14	Hapmap33173-BTC-073249	27896353	0.1729	0.26102		7	ARS-BFGL-NGS-26917	39327370	0.22745	0.17401		10
	1	Hapmap45405-BTA-111896	133428858	0.30567	0.20334		14	Hapmap31038-BTC-069141	12290538	0.23804	0.1866		6	Hapmap49301-BTA-77545	100734907	0.16111	0.2816		3	BTB-00127618	48349888	0.21665	0.27765		15	BTB-01487766	70793253	0.24017	0.18931		21	UA-IFASA-6258	49646269	0.23226	0.21636		11	ARS-BFGL-NGS-34117	91205321	0.17468	0.25984		7	Hapmap46695-BTA-26440	44658442	0.22919	0.17485		1
	10	ARS-BFGL-NGS-12481	5233073	0.30732	0.20134		11	ARS-BFGL-NGS-11131	60303908	0.2399	0.17019		11	Hapmap50540-BTA-101086	7460663	0.16264	0.3044		13	ARS-BFGL-NGS-102728	25681327	0.21838	0.27767		16	ARS-BFGL-NGS-34090	2450107	0.24203	0.18922		25	ARS-BFGL-NGS-20957	15817521	0.23428	0.25528		11	ARS-BFGL-NGS-81796	38630429	0.17646	0.26073		5	ARS-BFGL-NGS-29546	73258507	0.23093	0.17251		1
	6	Hapmap31504-BTA-159055	116931851	0.30897	0.19676		1	ARS-BFGL-NGS-101788	44862308	0.24175	0.1675		26	Hapmap23820-BTA-149582	29838712	0.16418	0.27771		28	Hapmap41920-BTA-63578	16171405	0.22009	0.27974		3	ARS-BFGL-NGS-23116	29972408	0.24389	0.18889		8	Hapmap47520-BTA-117879	96712245	0.23628	0.21376		18	Hapmap40350-BTA-42599	19523182	0.17824	0.2621		26	Hapmap49372-BTA-91009	23689229	0.23269	0.17286		11
	3	BTB-01771876	81906693	0.31061	0.20085		9	BTA-84397-no-rs	82927247	0.2436	0.16601		15	Hapmap47593-BTA-37693	75148353	0.16572	0.27749		14	Hapmap27934-BTC-065223	27155254	0.22179	0.27629		16	Hapmap40684-BTA-16356	33641966	0.24574	0.18737		22	ARS-BFGL-NGS-1895	7420716	0.24023	0.19514		17	BTA-102389-no-rs	31556203	0.18	0.25878		2	BTB-01410599	15652034	0.23443	0.17433		11
	6	Hapmap53612-rs29011400	18723072	0.31225	0.20152		11	ARS-BFGL-BAC-12994	41854251	0.24543	0.16908		14	Hapmap59709-rs29021868	31014368	0.16725	0.27586		9	Hapmap40603-BTA-84409	82781711	0.22346	0.27658		6	Hapmap58150-rs29020620	95080255	0.2476	0.18731		29	ARS-BFGL-NGS-109317	49906123	0.24023	0.19566		13	BTA-28181-no-rs	82336468	0.18174	0.25899		2	BTB-01600567	15510901	0.23617	0.17214		12
	3	Hapmap48047-BTA-68130	61285285	0.31387	0.20012		15	Hapmap43251-BTA-37612	73304557	0.24727	0.16366		11	ARS-BFGL-NGS-36923	46967507	0.1688	0.29697		4	BTA-72096-no-rs	20058534	0.22674	0.27903		14	Hapmap29628-BTA-158324	81197368	0.24944	0.18663		1	BTB-01821892	23421942	0.24219	0.21205		19	ARS-BFGL-NGS-45350	15280834	0.18345	0.25877		11	Hapmap54844-rs29022274	41833490	0.2379	0.17402		18
	5	BTA-121690-no-rs	72938296	0.31547	0.2009		5	ARS-BFGL-NGS-38733	43940765	0.24912	0.16538		13	BTB-01329459	82559505	0.17037	0.29349		13	BTB-02072287	74206029	0.22674	0.27665		22	ARS-BFGL-NGS-23411	5183409	0.25131	0.18798		7	BTB-00318475	72192173	0.24413	0.21154		17	ARS-BFGL-NGS-37232	31447409	0.18517	0.25645		4	BTB-00197128	73861517	0.23961	0.17372		5
	2	BTA-20032-no-rs	114477377	0.31706	0.20195		3	ARS-BFGL-NGS-102149	110078547	0.25097	0.16543		16	BTA-06911-no-rs	79063017	0.17194	0.27157		4	Hapmap49078-BTA-19830	7908555	0.22837	0.27763		15	ARS-BFGL-NGS-19448	68123068	0.25321	0.18059		14	Hapmap29973-BTA-129162	46264806	0.24607	0.21097		11	ARS-BFGL-NGS-69066	3765380	0.18687	0.23577		16	ARS-BFGL-NGS-105721	52379029	0.24132	0.17768		19
	5	Hapmap43960-BTA-85875	20976423	0.31869	0.19938		15	ARS-BFGL-NGS-16622	65871270	0.25284	0.17795		13	ARS-BFGL-NGS-30853	57570093	0.1735	0.29634		8	ARS-BFGL-NGS-17825	90048157	0.23157	0.27732		12	BTB-01202158	60063730	0.25519	0.18019		11	ARS-BFGL-NGS-101857	27587137	0.24799	0.21254		5	ARS-BFGL-NGS-72413	82466920	0.18858	0.23546		29	ARS-BFGL-NGS-30169	47171224	0.243	0.17057		1
	13	ARS-BFGL-NGS-31452	42257575	0.32041	0.2056		15	ARS-BFGL-NGS-44311	52799618	0.25469	0.17968		13	BTA-32929-no-rs	8165260	0.17505	0.26929		24	ARS-BFGL-NGS-16935	55662810	0.23157	0.27272		15	ARS-BFGL-NGS-77642	78180723	0.25716	0.18025		19	ARS-BFGL-NGS-16348	54852003	0.24988	0.19178		17	Hapmap57042-rs29016514	64950742	0.19032	0.25185		3	Hapmap38558-BTA-102711	78971559	0.24469	0.17032		8
	26	ARS-BFGL-NGS-7203	21800887	0.32214	0.20761		21	ARS-BFGL-NGS-92774	2938326	0.25653	0.16084		9	BTB-00395607	59972449	0.17659	0.26886		14	ARS-BFGL-NGS-28664	56458130	0.23314	0.27603		5	Hapmap31188-BTA-160500	5173072	0.25913	0.18008		8	BTB-01506927	81747455	0.25177	0.19345		8	Hapmap29836-BTA-146056	87751656	0.19206	0.23014		5	Hapmap49738-BTA-75486	10335741	0.24636	0.16968		9
	1	BTB-01195945	89189213	0.32387	0.18823		21	ARS-BFGL-NGS-41594	44765704	0.25839	0.16245		3	BTA-89470-no-rs	88206911	0.17811	0.29195		18	ARS-BFGL-NGS-17369	52400162	0.23472	0.27455		19	ARS-BFGL-NGS-25445	35735450	0.26108	0.19316		23	ARS-BFGL-NGS-75371	17671642	0.25364	0.21		7	BTB-02000880	41009847	0.19379	0.23247		18	Hapmap57194-rs29021671	20736454	0.24802	0.18585		15
	18	ARS-BFGL-NGS-2712	23966401	0.32559	0.189		5	BTB-01277835	89163506	0.26383	0.17637		6	BTB-01362601	66394378	0.17963	0.26778		8	BTB-00367562	96266647	0.23627	0.27474		20	BTB-00772699	9574408	0.26301	0.17888		26	ARS-BFGL-NGS-71584	20290497	0.25548	0.19324		22	Hapmap60954-rs29021814	56711180	0.1955	0.23233		15	Hapmap58582-ss46526544	81818289	0.24968	0.17458		27
	19	ARS-BFGL-NGS-80189	5257592	0.32728	0.19		9	BTB-01887905	30006014	0.26383	0.17458		13	ARS-BFGL-NGS-25698	79991041	0.18118	0.2882		24	BTB-01847408	36498621	0.23781	0.27367		9	BTA-86675-no-rs	3971122	0.26494	0.19305		10	BTA-65330-no-rs	33877992	0.25731	0.19472		15	ARS-BFGL-NGS-82082	65590902	0.1972	0.23227		4	Hapmap43020-BTA-70327	49738691	0.25133	0.16829		12
	2	ARS-BFGL-NGS-71980	115322601	0.329	0.20422		16	BTB-01422500	20985573	0.26383	0.15969		5	Hapmap50089-BTA-75090	110736757	0.18271	0.29049		6	ARS-BFGL-NGS-36652	35728464	0.23933	0.27525		4	Hapmap23596-BTA-149292	3876031	0.26684	0.19211		25	Hapmap40768-BTA-59535	13854332	0.25912	0.21105		22	ARS-BFGL-NGS-25064	61015806	0.19891	0.23221		5	ARS-BFGL-NGS-5504	60556520	0.25297	0.16773		19
	26	Hapmap54064-rs29011996	5526925	0.3307	0.18741		24	ARS-BFGL-NGS-107477	1180217	0.26561	0.17919		14	Hapmap30932-BTC-011225	26766010	0.18433	0.28613		14	Hapmap32434-BTC-011497	26473490	0.24086	0.27646		4	ARS-BFGL-NGS-12375	92099005	0.26873	0.17949		4	BTA-82215-no-rs	52337891	0.26091	0.19169		13	BTB-00536567	65761897	0.20062	0.22622		15	BTA-91114-no-rs	9640892	0.25459	0.18366		3
	19	ARS-BFGL-NGS-35919	31033153	0.3324	0.18761		14	ARS-BFGL-NGS-28234	21343649	0.26738	0.17745		22	ARS-BFGL-NGS-3758	42616545	0.18598	0.27876		13	ARS-BFGL-NGS-55182	70656675	0.24237	0.27483		9	Hapmap48912-BTA-83311	38992847	0.27061	0.17775		21	ARS-BFGL-NGS-104603	2918184	0.26268	0.21134		18	Hapmap47288-BTA-42323	10852558	0.20231	0.22779		4	ARS-BFGL-NGS-105821	58072287	0.25621	0.1832		20
	27	BTA-63267-no-rs	12457385	0.33407	0.20261		20	ARS-BFGL-NGS-18943	5601132	0.26913	0.15938		23	BTA-118008-no-rs	18715079	0.18762	0.28118		21	Hapmap32051-BTA-136019	49623230	0.24386	0.27379		9	Hapmap38884-BTA-122472	105074182	0.27248	0.17405		13	ARS-BFGL-NGS-39930	7358665	0.26443	0.19506		15	Hapmap43251-BTA-37612	73304557	0.20402	0.2282		24	ARS-BFGL-NGS-52760	26312936	0.25781	0.18559		18
	20	BTA-86837-no-rs	16044811	0.33573	0.18465		21	ARS-BFGL-BAC-29183	42440611	0.27087	0.16116		1	BTB-00026110	67331639	0.19085	0.27985		1	ARS-BFGL-NGS-91705	148351770	0.24536	0.25741		14	ARS-BFGL-NGS-26975	13509287	0.27435	0.17498		5	ARS-BFGL-NGS-80084	51113065	0.2662	0.20841		21	ARS-BFGL-NGS-42945	45019363	0.20573	0.22574		9	BTB-00398162	65480675	0.2594	0.18234		14
	24	ARS-BFGL-NGS-23259	60642880	0.33737	0.18541		27	ARS-BFGL-NGS-20982	22100455	0.27259	0.15902		14	Hapmap27934-BTC-065223	27155254	0.19085	0.27917		3	BTB-01155969	79777779	0.24834	0.27613		13	ARS-BFGL-NGS-103635	67888763	0.27619	0.19105		4	ARS-BFGL-NGS-79746	46008319	0.26797	0.19567		4	BTB-01708864	73131030	0.20744	0.24533		1	BTB-00067814	144010687	0.26254	0.1655		1
	25	Hapmap35909-SCAFFOLD210508_16484	7322244	0.33903	0.18563		21	ARS-BFGL-NGS-43652	64085350	0.2743	0.17723		6	ARS-BFGL-NGS-74563	1183792	0.19243	0.2595		3	ARS-BFGL-NGS-34527	79800652	0.24834	0.27528		3	Hapmap58559-rs29023519	33276539	0.27803	0.18906		15	ARS-BFGL-NGS-17568	15656347	0.26973	0.20893		10	ARS-BFGL-NGS-107048	18395377	0.20915	0.2456		26	ARS-BFGL-NGS-40939	36478953	0.26254	0.16931		1
	2	ARS-BFGL-NGS-44854	59569007	0.34067	0.18508		13	BTB-00517708	36143388	0.276	0.17591		1	Hapmap42923-BTA-36604	77485396	0.19401	0.27874		8	ARS-BFGL-NGS-18716	8618532	0.24984	0.27018		13	ARS-BFGL-NGS-62707	70767104	0.27985	0.17579		9	BTA-90471-no-rs	29698883	0.27146	0.20782		7	BTA-99260-no-rs	35749940	0.21088	0.24712		14	UA-IFASA-6233	10090807	0.26409	0.18123		25
	6	BTB-02041372	4636950	0.3423	0.184		10	ARS-BFGL-NGS-35532	28012423	0.27768	0.15906		4	ARS-BFGL-NGS-32516	64580076	0.19558	0.25964		27	ARS-BFGL-NGS-99660	36853597	0.25135	0.25512		29	BTB-02082594	21125373	0.28165	0.19101		21	ARS-BFGL-BAC-29183	42440611	0.2732	0.1902		11	Hapmap41101-BTA-88647	29849981	0.21261	0.24249		5	Hapmap55537-rs29016129	64380551	0.26563	0.18301		14
	1	Hapmap54984-rs29020611	82338088	0.34392	0.20041		13	Hapmap40517-BTA-33731	73782308	0.27936	0.17207		5	Hapmap46399-BTA-109621	76339294	0.19714	0.27656		1	BTB-00067814	144010687	0.25296	0.24902		4	ARS-BFGL-NGS-106409	9048776	0.28343	0.19118		18	BTA-42769-no-rs	20765346	0.27493	0.18948		12	ARS-BFGL-NGS-89207	79352555	0.21434	0.24215		28	ARS-BFGL-NGS-107358	29084057	0.26718	0.1797		3
	17	BTB-00681839	61054556	0.34553	0.20115		15	ARS-BFGL-NGS-101040	53500910	0.28102	0.17339		4	ARS-BFGL-NGS-39510	71484912	0.20021	0.27706		13	BTA-33683-no-rs	72098324	0.25456	0.24494		19	ARS-BFGL-NGS-18463	27706098	0.28521	0.19024		14	Hapmap25761-BTC-065280	26949215	0.27668	0.18759		15	Hapmap42766-BTA-102377	82827665	0.21606	0.22435		6	UA-IFASA-6709	93381472	0.26872	0.17884		20
	4	BTA-89083-no-rs	33293953	0.34712	0.19884		1	ARS-BFGL-NGS-106743	43569660	0.28268	0.17563		21	Hapmap32051-BTA-136019	49623230	0.20021	0.27708		25	Hapmap51005-BTA-60474	40655616	0.25618	0.24247		13	ARS-BFGL-NGS-65466	66009719	0.28698	0.17437		1	BTB-00009232	25607948	0.27843	0.18636		8	BTB-00374060	107180392	0.21778	0.24158		15	BTA-112772-no-rs	13668964	0.27026	0.17935		14
	1	BTB-01438016	22823600	0.35026	0.199		22	Hapmap32338-BTA-149015	40456324	0.28431	0.1721		26	ARS-BFGL-NGS-24375	42448432	0.20173	0.27891		14	Hapmap46986-BTA-34282	25307116	0.2578	0.2634		2	ARS-BFGL-NGS-23883	58745694	0.28875	0.18854		21	ARS-BFGL-NGS-92774	2938326	0.28017	0.18732		25	ARS-BFGL-NGS-30199	42150487	0.21947	0.22116		22	BTB-00847362	43801163	0.27179	0.16278		3
	5	BTA-74733-no-rs	101124171	0.35026	0.19853		17	ARS-BFGL-NGS-33241	69496828	0.28594	0.17122		5	BTB-01089317	1223039	0.20324	0.27742		1	ARS-BFGL-NGS-101788	44862308	0.25942	0.2423		5	ARS-BFGL-NGS-37989	47906844	0.29053	0.1875		1	Hapmap45405-BTA-111896	133428858	0.2819	0.19037		29	BTA-65424-no-rs	32286495	0.22115	0.22145		18	ARS-BFGL-NGS-3835	51503668	0.27331	0.16679		20
	9	Hapmap39783-BTA-84049	68652498	0.35181	0.1832		14	Hapmap38314-BTA-42171	17614674	0.28755	0.15675		8	Hapmap51499-BTA-82919	12715506	0.20473	0.27945		19	ARS-BFGL-NGS-19756	11943620	0.26104	0.24292		9	UA-IFASA-4566	65204298	0.2923	0.16884		7	ARS-BFGL-NGS-26917	39327370	0.28362	0.18618		4	BTB-00197584	74579013	0.22284	0.21952		20	Hapmap31141-BTA-150972	24031442	0.27491	0.1645		3
	24	BTB-00882676	17144207	0.35336	0.18343		11	ARS-BFGL-NGS-69066	3765380	0.28915	0.15557		1	BTB-01210232	21429051	0.20622	0.27635		25	ARS-BFGL-NGS-101143	21910752	0.26265	0.24031		13	ARS-BFGL-NGS-103010	69670639	0.29411	0.16686		5	ARS-BFGL-NGS-34153	27214378	0.28534	0.18303		5	ARS-BFGL-NGS-34254	27287454	0.22452	0.23787		20	Hapmap41393-BTA-96579	23991821	0.2765	0.16317		27
	24	Hapmap22882-BTA-161137	25108538	0.35491	0.19702		14	Hapmap40120-BTA-34288	24787245	0.29074	0.17077		4	BTB-01200056	10608965	0.2077	0.27748		20	BTB-00798805	69316792	0.26425	0.23938		15	BTA-37177-no-rs	58775396	0.29593	0.16861		19	BTA-123276-no-rs	41950232	0.28705	0.18357		4	Hapmap41484-BTA-22365	52419444	0.22622	0.21854		8	BTB-00342600	38476077	0.27808	0.16338		1
	19	ARS-BFGL-NGS-36359	62694734	0.35646	0.18365		16	ARS-BFGL-NGS-105721	52379029	0.29231	0.16082		6	Hapmap47788-BTA-96313	66509207	0.20917	0.25737		18	Hapmap52049-ss46526423	50793970	0.26587	0.25801		13	ARS-BFGL-NGS-180	8737253	0.29774	0.18116		13	BTA-33314-no-rs	63939752	0.28876	0.18187		14	UA-IFASA-6753	13432581	0.22794	0.21972		2	Hapmap61031-rs29027609	97794765	0.27966	0.16138		6
	24	ARS-BFGL-NGS-59700	50413079	0.35804	0.17868		15	Hapmap43845-BTA-37936	18173159	0.29387	0.17155		26	BTA-111681-no-rs	10441474	0.21063	0.27607		5	Hapmap41431-BTA-111895	91471989	0.26748	0.2387		4	Hapmap39425-BTA-70290	10737673	0.29954	0.1671		6	Hapmap53442-rs29021218	14674345	0.29047	0.18502		7	ARS-BFGL-NGS-81749	39658828	0.22965	0.21686		3	ARS-BFGL-NGS-107446	19666876	0.28126	0.17214		13
	26	ARS-BFGL-NGS-11271	22913016	0.35961	0.18463		5	ARS-BFGL-NGS-73201	76049319	0.29544	0.15416		4	ARS-BFGL-NGS-21411	75293134	0.21208	0.2775		17	ARS-BFGL-NGS-107447	21975287	0.26909	0.25292		29	ARS-BFGL-NGS-29834	36803768	0.30133	0.16518		17	ARS-BFGL-NGS-24012	74948921	0.29217	0.18599		1	ARS-BFGL-NGS-36767	10776728	0.23133	0.22016		17	BTB-01998842	65045637	0.28286	0.17278		11
	1	ARS-BFGL-NGS-36767	10776728	0.36117	0.1822		13	ARS-BFGL-NGS-25698	79991041	0.29699	0.17096		6	BTA-103370-no-rs	51624757	0.21352	0.27525		1	BTB-01858021	87829634	0.27071	0.23989		12	Hapmap51545-BTA-108554	49006756	0.30314	0.16224		15	ARS-BFGL-NGS-107927	28731380	0.29387	0.18686		17	BTB-00676236	30508078	0.23301	0.21809		13	BTB-00536567	65761897	0.28448	0.15768		13
	2	BTA-48880-no-rs	106952479	0.36272	0.17942		27	ARS-BFGL-NGS-108131	36764232	0.29855	0.15531		22	BTB-01536365	14437598	0.21496	0.27473		13	Hapmap43556-BTA-33007	56967700	0.27231	0.2515		13	ARS-BFGL-BAC-11941	31750419	0.30494	0.16832		17	ARS-BFGL-NGS-36545	73627135	0.29556	0.17986		8	Hapmap59136-ss46526301	10796156	0.23467	0.22149		26	ARS-BFGL-NGS-7203	21800887	0.28609	0.17085		13
	5	ARS-BFGL-NGS-39595	6976839	0.36428	0.177		11	BTA-118584-no-rs	91459488	0.30011	0.15413		1	ARS-BFGL-NGS-78784	147141657	0.21641	0.26263		8	ARS-BFGL-NGS-53616	98532984	0.2739	0.2563		15	Hapmap45874-BTA-37175	58830757	0.30672	0.16404		9	Hapmap48920-BTA-84063	69314521	0.29726	0.18138		15	ARS-BFGL-NGS-32346	32617589	0.23631	0.21585		11	BTA-32746-no-rs	56112585	0.28769	0.15463		1
	7	BTB-01514150	83057326	0.36584	0.17972		11	ARS-BFGL-NGS-89024	25634382	0.30166	0.15883		16	Hapmap60338-ss46526653	72700904	0.21784	0.25492		22	ARS-BFGL-NGS-100139	38243250	0.27548	0.25242		4	ARS-BFGL-NGS-27902	98061156	0.30849	0.16352		18	Hapmap48757-BTA-42449	12988265	0.29895	0.17896		15	ARS-BFGL-NGS-10960	66836559	0.23796	0.23278		2	Hapmap56313-rs29022477	18374321	0.28928	0.17026		3
	13	ARS-BFGL-NGS-109250	63236944	0.36741	0.17738		4	Hapmap32854-BTA-155083	69955754	0.3032	0.15628		6	BTB-01791461	100546567	0.21928	0.25393		19	ARS-BFGL-NGS-100738	59902586	0.27706	0.24968		10	BTA-69288-no-rs	52933550	0.31024	0.16987		17	Hapmap50355-BTA-41590	65321730	0.30229	0.18022		14	Hapmap41993-BTA-86407	21790724	0.2396	0.21612		7	ARS-BFGL-NGS-5139	92474466	0.29086	0.17032		6
	14	UA-IFASA-8705	11440482	0.36896	0.17764		15	BTB-00622293	84003126	0.30472	0.15622		21	BTB-01452384	50627168	0.22071	0.25219		11	Hapmap44191-BTA-109695	26935140	0.27862	0.25139		20	BTB-00778209	35012179	0.31198	0.16716		21	BTA-96927-no-rs	48509940	0.30229	0.17977		25	Hapmap32426-BTC-000132	5759625	0.24124	0.23328		26	BTB-00920322	3930593	0.29243	0.15445		16
	5	ARS-BFGL-NGS-105299	61517987	0.37203	0.17641		27	ARS-BFGL-NGS-11696	35144687	0.30624	0.1557		8	BTB-01098343	18514280	0.22213	0.25786		24	ARS-BFGL-NGS-91541	30760990	0.28018	0.25237		6	Hapmap46959-BTA-16945	905736	0.31372	0.16529		3	ARS-BFGL-NGS-102970	43350303	0.30395	0.17981		7	BTA-80694-no-rs	14060098	0.24287	0.22955		22	Hapmap39758-BTA-53663	16407075	0.29398	0.15568		2
	8	Hapmap58885-rs29013453	31265066	0.37203	0.17746		1	ARS-BFGL-NGS-29472	138650000	0.30777	0.15586		21	ARS-BFGL-NGS-94937	20728681	0.22495	0.25262		6	ARS-BFGL-NGS-2697	55002727	0.28172	0.23403		6	Hapmap48465-BTA-77654	104108193	0.31546	0.16116		3	Hapmap48043-BTA-67009	25797339	0.30559	0.1796		11	ARS-BFGL-NGS-66378	37135843	0.24449	0.22962		24	Hapmap36476-SCAFFOLD205003_54121	49190314	0.29553	0.15529		4
	2	Hapmap46225-BTA-49570	17974887	0.37355	0.17607		11	ARS-BFGL-NGS-2679	2195687	0.3093	0.1499		27	ARS-BFGL-NGS-108131	36764232	0.22495	0.25719		4	BTB-00165088	6866807	0.28325	0.25127		9	ARS-BFGL-NGS-20442	98820692	0.31719	0.16089		26	Hapmap48409-BTA-61200	33637025	0.30722	0.17835		13	ARS-BFGL-NGS-38412	78732465	0.2461	0.23168		14	ARS-BFGL-BAC-1775	62698714	0.29706	0.15407		3
	6	BTB-01947097	7587776	0.37656	0.17777		26	ARS-BFGL-NGS-24375	42448432	0.31082	0.15787		14	BTB-00557354	25254540	0.22641	0.26983		23	ARS-BFGL-NGS-76787	51991897	0.28477	0.24888		6	BTA-122637-no-rs	88442145	0.3189	0.16207		6	BTB-01068702	67721544	0.30885	0.18063		25	Hapmap41913-BTA-60271	38698430	0.2477	0.22899		6	Hapmap57992-rs29022820	75746331	0.29858	0.15382		8
	8	ARS-BFGL-NGS-97584	98175894	0.37656	0.17734		18	ARS-BFGL-NGS-34611	21954625	0.31236	0.15		3	Hapmap38558-BTA-102711	78971559	0.2279	0.24931		7	ARS-BFGL-NGS-83376	46000989	0.28628	0.23446		15	BTB-00614223	70970216	0.32059	0.16132		5	ARS-BFGL-NGS-37546	105566298	0.31045	0.17835		1	BTB-01305960	117722957	0.24929	0.22951		21	ARS-BFGL-NGS-37987	2985827	0.30009	0.15381		1
	6	Hapmap30757-BTA-115734	32016569	0.37806	0.17453		8	Hapmap29566-BTA-148149	72912204	0.31394	0.1469		19	UA-IFASA-8477	59936906	0.22938	0.24817		12	BTA-98575-no-rs	19900184	0.28779	0.25119		29	ARS-BFGL-NGS-16036	36090391	0.32229	0.1625		6	Hapmap43761-BTA-110229	54582762	0.31205	0.17942		4	BTB-01312780	90593176	0.25241	0.23084		24	BTA-57884-no-rs	3029468	0.3016	0.15503		3
	6	BTA-87989-no-rs	80188185	0.37954	0.17443		15	ARS-BFGL-NGS-106750	40425845	0.31555	0.14564		16	BTB-01422500	20985573	0.23089	0.24761		23	BTA-57141-no-rs	8513266	0.28928	0.23537		2	ARS-BFGL-NGS-60640	3242217	0.32397	0.16321		4	BTB-01162076	80706119	0.31363	0.19373		13	ARS-BFGL-BAC-12549	54397045	0.25241	0.2312		6	BTB-01068702	67721544	0.30311	0.15261		6
	10	BTB-00424008	51803725	0.38104	0.17178		4	ARS-BFGL-NGS-105821	58072287	0.31872	0.16043		21	ARS-BFGL-NGS-109184	13735164	0.2324	0.24431		24	BTA-116847-no-rs	20310997	0.29076	0.24837		6	BTB-00260650	65698348	0.32565	0.16162		8	BTB-01980927	28908083	0.3152	0.19195		13	Hapmap39255-BTA-119464	69124045	0.25395	0.23074		9	BTA-113948-no-rs	65818036	0.30461	0.16744		4
	22	ARS-BFGL-NGS-105607	5524106	0.38253	0.18493		8	Hapmap40865-BTA-100699	98447210	0.31872	0.15995		19	Hapmap49181-BTA-45080	31638453	0.23394	0.24547		22	ARS-BFGL-NGS-17638	51112744	0.29223	0.24928		7	BTB-01140735	86522764	0.32731	0.15879		7	ARS-BFGL-NGS-5139	92474466	0.31676	0.19374		13	ARS-BFGL-BAC-12479	13385570	0.25548	0.2292		26	Hapmap24832-BTA-138805	22016380	0.30611	0.15227		27
	14	ARS-BFGL-NGS-42421	80475984	0.38402	0.18535		9	BTB-00398162	65480675	0.3203	0.15708		29	UA-IFASA-8749	8898117	0.23557	0.2513		25	ARS-BFGL-NGS-27183	42726313	0.29368	0.2513		2	BTA-95472-no-rs	117233854	0.32897	0.15971		14	Hapmap36024-SCAFFOLD270113_28063	36659687	0.31832	0.19121		21	UA-IFASA-6258	49646269	0.257	0.22933		11	BTA-101106-no-rs	68614963	0.3076	0.15083		11
	14	Hapmap60925-rs29018458	55765964	0.3855	0.17147		16	BTB-00659960	72730715	0.32343	0.15838		1	BTB-01250420	40353369	0.2372	0.25348		4	BTB-00185536	51655250	0.29512	0.24875		15	ARS-BFGL-NGS-27994	81964881	0.33062	0.15734		7	ARS-BFGL-NGS-13798	43653110	0.31987	0.19179		6	BTB-00288047	118955402	0.25852	0.22954		8	BTB-01506927	81747455	0.3091	0.15081		15
	11	BTA-93788-no-rs	23538009	0.38696	0.17584		22	BTA-54499-no-rs	41256253	0.32343	0.15692		3	ARS-BFGL-NGS-18525	15904420	0.23882	0.24891		1	ARS-BFGL-NGS-103884	72938740	0.29656	0.24987		8	Hapmap41606-BTA-64576	22362375	0.33227	0.1581		7	Hapmap33678-BTA-161179	92135559	0.32142	0.19002		3	Hapmap40459-BTA-68361	74946979	0.26005	0.22868		13	BTB-00526221	47450332	0.31058	0.1506		16
	18	Hapmap39226-BTA-42295	10117349	0.38842	0.17534		4	ARS-BFGL-NGS-16539	95359641	0.32497	0.15785		14	ARS-BFGL-NGS-20322	80647010	0.24042	0.25154		3	Hapmap39818-BTA-29723	54031042	0.29797	0.23407		13	BTA-32199-no-rs	30530185	0.33393	0.15626		11	ARS-BFGL-NGS-24112	75879665	0.32296	0.19168		13	ARS-BFGL-NGS-66953	54464448	0.26157	0.22642		4	BTB-00746336	34019728	0.31209	0.16178		6
	17	ARS-BFGL-NGS-25938	16700649	0.38987	0.18307		14	ARS-BFGL-NGS-104251	81881644	0.32653	0.14774		3	BTA-100463-no-rs	50835532	0.24201	0.25235		7	ARS-BFGL-NGS-20141	47274866	0.29939	0.2473		20	ARS-BFGL-NGS-55465	56035015	0.33557	0.15676		10	ARS-BFGL-NGS-66047	66174661	0.32449	0.19157		14	Hapmap25965-BTC-009503	11176524	0.26308	0.22669		20	ARS-BFGL-NGS-76333	67919593	0.3136	0.16196		20
	24	BTB-00886525	33761360	0.3913	0.18441		11	Hapmap48145-BTA-99651	30889444	0.32806	0.1584		2	BTA-101359-no-rs	56409074	0.24359	0.25217		7	ARS-BFGL-NGS-22940	16882597	0.30079	0.24661		9	Hapmap42341-BTA-84711	90155533	0.33721	0.16867		3	ARS-BFGL-NGS-24876	39599273	0.326	0.18952		13	ARS-BFGL-NGS-18031	78184563	0.2646	0.20723		13	ARS-BFGL-NGS-36593	59854361	0.31509	0.16098		16
	5	BTB-01200493	5883594	0.39273	0.18424		1	Hapmap39920-BTA-43352	98078072	0.32959	0.15694		2	Hapmap25251-BTA-133896	36252633	0.24671	0.25194		27	BTB-01068433	32129484	0.30219	0.25098		1	Hapmap38720-BTA-105046	116582598	0.33884	0.1688		19	ARS-BFGL-NGS-81228	63625695	0.32751	0.19088		10	ARS-USMARC-Parent-DQ984825-rs29012457	98230479	0.26612	0.2068		21	ARS-BFGL-NGS-36903	26965607	0.31658	0.15524		27
	15	BTA-32359-no-rs	56716615	0.39415	0.18244		6	ARS-BFGL-NGS-35169	45792492	0.3311	0.15726		15	BTA-37329-no-rs	66868403	0.24671	0.25143		21	ARS-BFGL-NGS-41594	44765704	0.30358	0.23353		29	Hapmap52761-rs29016832	21329340	0.34045	0.15626		27	ARS-BFGL-NGS-1516	24030500	0.329	0.18815		29	BTB-01009457	17532391	0.26765	0.22333		19	Hapmap59291-rs29022102	14815755	0.31805	0.16183		14
	6	Hapmap43456-BTA-110215	30488025	0.39696	0.17153		12	Hapmap48886-BTA-77064	59073255	0.3326	0.14476		25	Hapmap29912-BTC-019837	6292680	0.24825	0.25107		8	BTA-82340-no-rs	90412852	0.30496	0.2334		20	ARS-BFGL-NGS-14869	39691234	0.34205	0.15908		11	Hapmap54750-rs29013770	76579962	0.33195	0.18897		8	BTB-00360817	79497558	0.26918	0.22357		6	ARS-BFGL-NGS-23251	118787809	0.3195	0.14954		7
	11	ARS-BFGL-NGS-89007	64537797	0.39696	0.16876		8	BTB-01980927	28908083	0.3341	0.15493		11	ARS-BFGL-BAC-14233	38652048	0.24978	0.25057		17	UA-IFASA-6883	74898756	0.30633	0.23329		15	BTA-96174-no-rs	26113696	0.34364	0.1685		14	Hapmap32035-BTA-129548	84013201	0.33195	0.19043		2	Hapmap38411-BTA-48376	9499870	0.27073	0.22029		1	BTB-01511695	18099231	0.32095	0.14929		11
	10	BTB-00416806	31838388	0.39835	0.18395		3	BTB-00156546	110842832	0.33558	0.14406		14	Hapmap33173-BTC-073249	27896353	0.2513	0.24936		27	Hapmap48029-BTA-63045	41613442	0.3077	0.22945		1	Hapmap57477-rs29022938	155050151	0.34523	0.16001		22	Hapmap32338-BTA-149015	40456324	0.33341	0.1888		9	ARS-BFGL-NGS-10386	77832949	0.27226	0.22106		1	BTB-01437861	22662759	0.32238	0.14907		18
	1	ARS-BFGL-NGS-91306	119725960	0.39972	0.16853		3	BTB-00131540	61698496	0.33707	0.15442		23	Hapmap51261-BTA-56108	2755704	0.25281	0.24969		8	BTA-93110-no-rs	92147781	0.30907	0.22993		27	ARS-BFGL-NGS-7811	21940197	0.3468	0.15557		6	BTB-00270696	95060260	0.33487	0.17582		4	Hapmap33386-BTA-155833	23116321	0.27379	0.2221		3	Hapmap53126-rs29022865	76481717	0.32381	0.16134		10
	6	ARS-BFGL-NGS-23251	118787809	0.40244	0.16888		6	ARS-BFGL-NGS-74563	1183792	0.33855	0.14157		20	BTB-01518094	70669729	0.25432	0.2492		8	Hapmap61061-rs29020453	89859523	0.31067	0.21697		5	ARS-BFGL-NGS-104695	5120813	0.34836	0.15586		2	Hapmap56313-rs29022477	18374321	0.33631	0.19041		18	Hapmap57194-rs29021671	20736454	0.2753	0.219		1	Hapmap27043-BTA-36631	79501059	0.32663	0.16314		14
	12	ARS-BFGL-NGS-32310	80707508	0.40244	0.16846		15	BTB-00586051	24236580	0.34002	0.14186		12	BTB-01499710	64461309	0.25582	0.24931		16	BTB-00634515	31866092	0.31227	0.21447		3	BTA-68843-no-rs	5940341	0.34991	0.16846		12	BTA-15664-no-rs	4397035	0.33775	0.18778		3	ARS-BFGL-NGS-102149	110078547	0.27679	0.20392		5	ARS-BFGL-NGS-53475	39482132	0.32663	0.15162		17
	17	ARS-BFGL-NGS-14166	10283664	0.40378	0.18123		7	Hapmap41973-BTA-80046	82088459	0.34147	0.1538		13	ARS-BFGL-NGS-40779	2633006	0.25731	0.23284		16	BTB-01422500	20985573	0.31385	0.21913		2	ARS-BFGL-NGS-102509	21290918	0.35145	0.16845		2	ARS-BFGL-BAC-30703	37156818	0.33919	0.18551		5	ARS-BFGL-NGS-85311	109300257	0.27828	0.20356		9	ARS-BFGL-NGS-92972	59792545	0.3294	0.14906		16
	2	ARS-BFGL-NGS-57870	37813654	0.40512	0.17004		14	Hapmap46735-BTA-86653	25401722	0.34292	0.14472		11	ARS-BFGL-NGS-34117	91205321	0.25878	0.24963		17	ARS-BFGL-NGS-30992	29368476	0.31543	0.22951		28	Hapmap54791-rs29011605	18194435	0.35297	0.15549		14	ARS-BFGL-BAC-26290	71313926	0.34062	0.18742		11	ARS-BFGL-NGS-18300	67498111	0.27979	0.20211		14	Hapmap46986-BTA-34282	25307116	0.3294	0.15955		12
	6	BTB-00987116	90188972	0.40647	0.18171		5	Hapmap49738-BTA-75486	10335741	0.34437	0.14048		2	BTA-96624-no-rs	28758897	0.26024	0.24966		3	Hapmap40185-BTA-68018	66067599	0.31699	0.22811		6	Hapmap23201-BTC-072836	40922391	0.35449	0.15369		5	ARS-BFGL-NGS-49659	39720278	0.34205	0.17327		15	Hapmap50948-BTA-37067	53459520	0.28127	0.20487		2	BTA-48881-no-rs	106984473	0.33215	0.14669		3
	17	Hapmap48602-BTA-109848	1398024	0.40781	0.17935		28	ARS-BFGL-NGS-95272	28099050	0.34582	0.1553		9	ARS-BFGL-NGS-77863	44872698	0.26171	0.24559		10	ARS-BFGL-NGS-53772	19121922	0.31854	0.22829		16	Hapmap43609-BTA-53126	56746817	0.35599	0.15753		25	BTA-60087-no-rs	35587219	0.34349	0.1737		4	Hapmap57810-rs29009951	58115832	0.28279	0.215		7	BTB-00300671	24599167	0.33215	0.15999		7
	15	ARS-BFGL-NGS-101040	53500910	0.40915	0.17808		14	BTB-00557532	24643266	0.34725	0.14104		9	ARS-BFGL-NGS-108289	37246169	0.26318	0.23138		11	ARS-BFGL-NGS-40411	12415887	0.32009	0.22895		6	Hapmap53691-rs29015797	2296875	0.35748	0.16647		4	Hapmap40772-BTA-61438	54446327	0.34492	0.17241		7	Hapmap60894-rs29027443	90080630	0.28435	0.19578		20	BTB-01104181	5539268	0.3335	0.14833		18
	26	BTB-00928670	19189998	0.41052	0.16601		1	Hapmap53346-ss46526210	82176939	0.34868	0.13978		16	BTB-00652713	58033251	0.26464	0.24587		17	BTB-01665598	41802443	0.32163	0.22764		8	BTB-02009158	81545238	0.35897	0.15474		1	ARS-BFGL-NGS-78784	147141657	0.34638	0.17218		10	ARS-BFGL-NGS-33553	20462779	0.28592	0.19775		1	Hapmap52417-rs29016891	26259422	0.33485	0.1602		6
	21	ARS-BFGL-NGS-42945	45019363	0.4119	0.16473		20	BTA-86837-no-rs	16044811	0.3501	0.14088		9	Hapmap43410-BTA-94414	18423364	0.26609	0.24701		15	ARS-BFGL-NGS-10960	66836559	0.32316	0.22722		2	ARS-BFGL-NGS-58272	128013805	0.36044	0.15674		17	BTB-01393971	32096554	0.34783	0.16773		18	ARS-BFGL-NGS-13888	22544250	0.2875	0.19396		23	BTA-57141-no-rs	8513266	0.33619	0.14735		3
	4	Hapmap42743-BTA-96829	83802875	0.41463	0.16332		13	BTB-00526221	47450332	0.3515	0.14111		9	Hapmap50484-BTA-83557	43144718	0.26757	0.24752		2	BTB-01332453	67407561	0.32468	0.23263		29	ARS-BFGL-NGS-57882	44546564	0.3619	0.15406		10	BTB-01797755	71528114	0.34927	0.16749		16	ARS-BFGL-NGS-95033	44116147	0.28907	0.19444		8	BTB-01098762	18894347	0.33753	0.15758		13
	11	ARS-BFGL-NGS-28217	62933569	0.41463	0.16511		20	Hapmap51603-BTA-51283	16916943	0.35428	0.14108		21	ARS-BFGL-NGS-42945	45019363	0.26903	0.22923		20	Hapmap48670-BTA-16740	23717482	0.32618	0.22788		20	ARS-BFGL-NGS-63158	9549377	0.36335	0.15471		12	BTB-00485445	4718544	0.3507	0.17289		3	ARS-BFGL-NGS-33377	78108702	0.29063	0.19364		4	BTA-106667-no-rs	68431204	0.33887	0.14749		7
	3	ARS-BFGL-NGS-102149	110078547	0.41598	0.16509		22	ARS-BFGL-NGS-7642	12828815	0.35428	0.15381		26	ARS-BFGL-NGS-63916	34436316	0.27048	0.22651		1	ARS-BFGL-BAC-7317	1983902	0.32767	0.23074		5	ARS-BFGL-NGS-3679	10381017	0.36623	0.15555		4	Hapmap43914-BTA-70640	52037442	0.35213	0.16946		17	BTB-01639139	41398527	0.29219	0.20764		3	Hapmap42631-BTA-67529	1979194	0.3402	0.1575		26
	3	Hapmap57193-rs29021598	53844578	0.41734	0.1615		29	ARS-BFGL-NGS-101872	35924543	0.35566	0.1409		1	ARS-BFGL-BAC-36902	95684940	0.27194	0.23088		6	BTB-00288047	118955402	0.32916	0.22607		19	Hapmap38160-BTA-46571	19534658	0.36623	0.16709		17	BTA-29258-no-rs	37148470	0.35356	0.16996		27	ARS-BFGL-NGS-20982	22100455	0.29374	0.19396		9	ARS-BFGL-NGS-4290	35731967	0.34152	0.15785		17
	1	ARS-BFGL-NGS-26011	38908284	0.42009	0.16218		3	Hapmap59005-rs29027243	59601170	0.35704	0.14213		7	BTA-99260-no-rs	35749940	0.2734	0.24469		13	Hapmap39255-BTA-119464	69124045	0.33064	0.22634		1	BTB-02047820	117318567	0.36905	0.16824		20	ARS-BFGL-NGS-18943	5601132	0.35497	0.16995		11	Hapmap49851-BTA-107323	79657302	0.29528	0.19355		14	Hapmap46735-BTA-86653	25401722	0.34282	0.14961		15
	15	ARS-BFGL-NGS-107927	28731380	0.42009	0.16029		18	Hapmap58715-rs29021176	13109858	0.3584	0.13933		7	BTB-01115415	34945844	0.27485	0.24305		27	BTB-00951350	10377999	0.3321	0.22539		8	BTA-18997-no-rs	82502419	0.36905	0.15729		7	Hapmap46473-BTA-21133	92293717	0.35637	0.18046		17	Hapmap50355-BTA-41590	65321730	0.2968	0.19234		1	Hapmap54349-rs29011587	17160556	0.34413	0.1509		4
	5	ARS-BFGL-NGS-33782	109208650	0.42146	0.16011		2	BTB-00098773	52497009	0.35975	0.14035		3	BTB-00141391	86715849	0.27628	0.24249		13	ARS-BFGL-BAC-12479	13385570	0.33356	0.22637		8	Hapmap39516-BTA-82096	87695565	0.37044	0.16538		21	ARS-BFGL-NGS-41594	44765704	0.35777	0.16803		15	ARS-BFGL-NGS-101114	30409179	0.29832	0.20651		27	BTB-01682077	45347958	0.34542	0.1481		26
	12	BTB-00488482	17546998	0.42283	0.16232		13	BTB-00517668	36405903	0.36111	0.13958		13	BTB-00537751	64804947	0.27912	0.22496		7	ARS-BFGL-NGS-100845	42460306	0.33644	0.22422		8	BTB-00258020	32450361	0.37183	0.16615		8	BTB-00366966	95057877	0.35917	0.17282		7	ARS-BFGL-NGS-5139	92474466	0.29983	0.20779		7	ARS-BFGL-NGS-60410	92974722	0.3467	0.15804		14
	24	ARS-BFGL-NGS-37064	2702058	0.42418	0.16102		3	INRA-472	48101141	0.36379	0.13963		20	BTA-19381-no-rs	16298635	0.27912	0.22697		8	ARS-BFGL-NGS-65038	92447183	0.33644	0.22786		21	BTB-00814378	32849712	0.37321	0.15784		14	BTB-01532239	24437778	0.36055	0.16681		3	ARS-BFGL-NGS-107446	19666876	0.30282	0.20627		9	Hapmap43702-BTA-84086	69956436	0.34927	0.15753		14
	16	BTB-01422500	20985573	0.42553	0.15928		3	Hapmap34322-BES8_Contig446_1023	110104792	0.36379	0.1389		3	ARS-BFGL-NGS-14687	108594928	0.28053	0.24311		1	BTB-01305960	117722957	0.33927	0.22476		15	Hapmap44062-BTA-36347	32345923	0.37593	0.15427		11	ARS-BFGL-NGS-40411	12415887	0.36193	0.17742		3	ARS-BFGL-NGS-44279	66804676	0.30282	0.20607		17	ARS-BFGL-NGS-98604	33024168	0.34927	0.157		1
	4	BTA-71665-no-rs	95444050	0.42687	0.16196		8	ARS-BFGL-NGS-23110	88119170	0.36643	0.14		3	ARS-BFGL-NGS-83439	52575462	0.28192	0.2252		5	BTA-103857-no-rs	21922004	0.33927	0.2303		22	BTB-00841577	21203326	0.37593	0.16498		17	UA-IFASA-6883	74898756	0.36331	0.16784		16	ARS-BFGL-NGS-22302	44076390	0.30429	0.1928		5	Hapmap48709-BTA-30108	87167295	0.35054	0.14511		5
	5	Hapmap50366-BTA-46960	68610818	0.42821	0.16114		13	BTB-00529466	55529589	0.36643	0.15183		21	BTB-01938028	38191506	0.2833	0.2261		8	ARS-BFGL-NGS-97302	112673132	0.34205	0.22623		16	ARS-BFGL-NGS-52611	67128416	0.37728	0.16593		16	ARS-BFGL-NGS-105721	52379029	0.36467	0.17017		7	Hapmap46473-BTA-21133	92293717	0.30721	0.20723		14	ARS-BFGL-BAC-22425	62549674	0.35181	0.14796		8
	7	Hapmap47101-BTA-78263	16564424	0.42954	0.16269		5	BTA-121690-no-rs	72938296	0.36774	0.14066		20	Hapmap33520-BTA-161429	16244333	0.28468	0.22709		14	UA-IFASA-6074	12331161	0.34205	0.22997		19	ARS-BFGL-NGS-104637	19096213	0.37863	0.16356		20	BTB-01104181	5539268	0.36602	0.16813		20	ARS-BFGL-NGS-104898	49053595	0.30721	0.20438		20	BTA-101877-no-rs	30188969	0.35309	0.15574		4
	22	ARS-BFGL-NGS-10107	27925585	0.43086	0.16112		2	BTB-01410599	15652034	0.36904	0.13919		21	BTB-00817429	38262972	0.28606	0.22512		6	BTB-00260242	64888552	0.34343	0.22625		5	ARS-BFGL-NGS-15778	111227019	0.3813	0.16308		26	BTB-00928670	19189998	0.36737	0.16463		13	ARS-BFGL-NGS-66410	37602219	0.30865	0.20708		21	BTB-00819524	41885781	0.35437	0.1546		7
	6	BTA-97637-no-rs	36277967	0.43218	0.15961		5	ARS-BFGL-NGS-37546	105566298	0.37034	0.13675		4	BTA-71665-no-rs	95444050	0.28744	0.22818		16	BTB-00651958	57545177	0.3475	0.21203		13	Hapmap57166-rs29020401	34124325	0.3813	0.16499		6	ARS-BFGL-NGS-40151	92690455	0.3687	0.16606		6	BTB-00244545	13116417	0.31008	0.19586		4	BTA-70508-no-rs	47428767	0.35568	0.14268		17
	1	ARS-BFGL-NGS-32029	144198500	0.43349	0.15947		11	ARS-BFGL-NGS-102066	32954702	0.37162	0.13854		7	ARS-BFGL-NGS-35666	39392834	0.28883	0.22244		19	UA-IFASA-5305	59785045	0.3475	0.22758		10	BTB-00428684	56304161	0.38262	0.1542		8	Hapmap58885-rs29013453	31265066	0.37004	0.16878		3	Hapmap39765-BTA-62582	99317016	0.3129	0.19342		8	ARS-BFGL-NGS-101347	98510383	0.35827	0.14316		19
	14	ARS-BFGL-NGS-74268	69356963	0.4348	0.15911		3	BTB-00148396	106574782	0.3729	0.13977		26	ARS-BFGL-NGS-43432	15336560	0.29027	0.22091		24	BTA-58112-no-rs	38262053	0.3475	0.22759		15	BTB-01137536	37726788	0.38393	0.16419		9	Hapmap44930-BTA-109958	15640590	0.37138	0.16518		14	ARS-BFGL-NGS-33755	16185315	0.3129	0.20564		13	ARS-BFGL-NGS-14434	71987095	0.35827	0.14225		11
	14	UA-IFASA-9661	74557688	0.4361	0.15842		22	ARS-BFGL-NGS-23411	5183409	0.37416	0.14067		26	ARS-BFGL-NGS-104463	16708402	0.29173	0.21724		1	ARS-BFGL-NGS-63816	41756440	0.34884	0.22555		8	BTB-00105019	61682285	0.38523	0.16445		11	BTB-01683514	33886580	0.37272	0.17463		11	BTB-00467573	19781729	0.31569	0.19097		3	ARS-BFGL-NGS-34944	58882992	0.35955	0.15425		5
	15	ARS-BFGL-NGS-89682	64214143	0.4374	0.15833		8	BTA-93110-no-rs	92147781	0.37543	0.13653		13	BTA-23977-no-rs	82464169	0.29318	0.21997		7	BTB-01140735	86522764	0.35017	0.2281		6	UA-IFASA-959	52394411	0.38653	0.1529		4	BTA-106667-no-rs	68431204	0.37405	0.16497		16	ARS-BFGL-NGS-37851	44041273	0.31569	0.19138		3	ARS-BFGL-NGS-33377	78108702	0.36083	0.14025		13
	6	BTB-01312166	64578869	0.43997	0.15831		9	BTB-00400138	83166819	0.37668	0.13782		11	ARS-BFGL-NGS-33225	12478437	0.29463	0.21794		16	ARS-BFGL-NGS-103869	13542437	0.35149	0.22588		24	Hapmap47669-BTA-59022	1094942	0.38781	0.16293		8	BTB-01429039	112571608	0.37539	0.17383		12	Hapmap42862-BTA-17548	22705057	0.31707	0.2053		28	ARS-BFGL-NGS-107963	26786093	0.3621	0.15359		7
	25	ARS-BFGL-NGS-103770	39518953	0.43997	0.15973		8	BTB-01098367	18540444	0.37792	0.13902		6	Hapmap27834-BTC-051463	53368182	0.29607	0.21752		22	BTA-54207-no-rs	35807763	0.35281	0.22351		2	BTA-96598-no-rs	75885774	0.38909	0.1635		18	ARS-BFGL-NGS-50100	46341055	0.37672	0.17506		16	BTB-00641823	45017787	0.31843	0.19372		26	ARS-BFGL-NGS-41415	34605253	0.36337	0.15178		1
	8	BTA-88882-no-rs	1208626	0.44126	0.15865		20	Hapmap29660-BTA-51301	16939858	0.37917	0.13884		10	Hapmap59550-rs29015924	34603750	0.29749	0.2134		20	BTA-88016-no-rs	23864571	0.35411	0.22468		4	ARS-BFGL-NGS-17060	101710919	0.39036	0.16294		9	Hapmap51958-BTA-84395	82972692	0.37805	0.16029		1	ARS-BFGL-NGS-43924	3148834	0.31979	0.19208		2	UA-IFASA-5660	97861814	0.36466	0.13943		27
	13	ARS-BFGL-NGS-30853	57570093	0.44254	0.16539		23	BTA-57141-no-rs	8513266	0.38041	0.13757		15	BTB-00585496	23764722	0.29892	0.2146		19	ARS-BFGL-NGS-105092	60165029	0.35669	0.2249		20	ARS-BFGL-NGS-14378	29322034	0.39162	0.15344		1	ARS-BFGL-NGS-78179	15048776	0.37939	0.16054		7	UA-IFASA-9557	18965540	0.32114	0.20644		13	ARS-BFGL-NGS-58037	69929079	0.36595	0.14927		8
	20	ARS-BFGL-BAC-34277	1961868	0.44381	0.15641		1	ARS-BFGL-NGS-106432	41893320	0.38165	0.13803		4	BTB-01312780	90593176	0.30034	0.22917		24	BTB-00882676	17144207	0.35669	0.21254		5	BTA-75165-no-rs	113074715	0.39289	0.16251		13	ARS-BFGL-NGS-95865	71713558	0.38072	0.17172		16	BTB-01422500	20985573	0.32248	0.19235		26	ARS-BFGL-NGS-31501	24507253	0.36725	0.15003		21
	13	BTA-32481-no-rs	41111195	0.44508	0.1652		11	ARS-BFGL-NGS-104610	104293559	0.38291	0.13605		2	BTB-01929933	8212407	0.30176	0.22555		9	BTA-86675-no-rs	3971122	0.35796	0.22442		6	BTB-00251663	42567228	0.39414	0.16188		13	ARS-BFGL-NGS-100187	72280054	0.38204	0.16499		4	BTB-01841922	10967124	0.32512	0.20468		9	ARS-BFGL-NGS-109026	36578334	0.36854	0.13522		27
	24	ARS-BFGL-NGS-34239	4314383	0.44634	0.16699		16	Hapmap50635-BTA-26852	19516867	0.38416	0.14548		9	BTB-00392969	55802932	0.30457	0.21414		18	ARS-BFGL-NGS-102865	36594231	0.35923	0.22551		7	ARS-BFGL-NGS-10823	6698584	0.3954	0.15157		12	BTB-00488482	17546998	0.38335	0.16327		14	ARS-BFGL-NGS-859	73919098	0.32512	0.20296		8	Hapmap41365-BTA-82290	96468448	0.36985	0.13607		5
	12	BTB-01769706	48042191	0.44758	0.16499		5	ARS-BFGL-NGS-27090	111267142	0.38542	0.13363		26	ARS-BFGL-NGS-13960	43757284	0.30457	0.21416		4	UA-IFASA-1608	58998553	0.36049	0.22247		6	BTB-00262834	73008129	0.39666	0.16157		5	BTA-26132-no-rs	41799777	0.38466	0.17302		20	Hapmap41764-BTA-118043	20796717	0.32643	0.20482		26	Hapmap48410-BTA-61358	33885893	0.37116	0.13586		5
	22	Hapmap26394-BTA-136497	27309084	0.44882	0.16351		13	ARS-BFGL-NGS-16424	8386291	0.38667	0.14462		9	Hapmap44930-BTA-109958	15640590	0.30596	0.21661		21	UA-IFASA-6258	49646269	0.36174	0.22262		21	ARS-BFGL-NGS-77855	11219294	0.39915	0.16133		17	BTB-00677011	44164743	0.38595	0.17173		18	Hapmap48759-BTA-42602	19602600	0.32773	0.20558		22	Hapmap32338-BTA-149015	40456324	0.37247	0.14353		23
	5	ARS-BFGL-NGS-37989	47906844	0.45006	0.16578		8	Hapmap39516-BTA-82096	87695565	0.38792	0.14397		18	ARS-BFGL-NGS-102865	36594231	0.30734	0.22802		2	Hapmap49896-BTA-17263	9561693	0.36421	0.22327		22	Hapmap43051-BTA-79151	33098772	0.39915	0.15883		9	BTB-00389092	35002290	0.38724	0.16102		10	ARS-BFGL-BAC-12885	38940103	0.32903	0.19328		18	ARS-BFGL-NGS-26305	56521734	0.37377	0.14912		4
	18	ARS-BFGL-NGS-106132	26562050	0.45128	0.16278		5	BTB-01953426	33709003	0.38916	0.13203		10	BTB-01125425	58076494	0.30871	0.21359		10	BTB-01885735	44006781	0.36421	0.22427		5	ARS-BFGL-NGS-88709	72691446	0.40039	0.15984		26	Hapmap26714-BTA-150277	13363059	0.38852	0.16032		5	ARS-BFGL-NGS-8401	71621207	0.33031	0.20581		9	BTB-01887905	30006014	0.37506	0.14381		9
	3	BTA-67733-no-rs	45872971	0.45249	0.16485		19	BTA-123276-no-rs	41950232	0.39039	0.13197		6	Hapmap27515-BTC-042197	72195522	0.31007	0.21393		11	Hapmap38184-BTA-100156	5462015	0.36544	0.21216		8	BTA-110160-no-rs	81389800	0.40163	0.15062		12	BTA-19373-no-rs	50591762	0.38979	0.15958		28	Hapmap48421-BTA-64784	10880155	0.33159	0.19393		8	Hapmap54328-rs29010044	16248679	0.37634	0.14279		16
	5	BTB-00227037	43736571	0.4537	0.15379		13	ARS-BFGL-NGS-76148	54829615	0.39161	0.14326		20	Hapmap52341-rs29025776	11971234	0.31143	0.22654		17	ARS-BFGL-NGS-20893	6669905	0.36666	0.22452		4	BTA-03464-rs29011228	101173402	0.40287	0.14631		17	ARS-BFGL-NGS-14166	10283664	0.39106	0.17245		23	ARS-BFGL-NGS-85507	41349455	0.33286	0.20427		20	Hapmap58153-rs29020764	20392520	0.37761	0.13428		24
	2	Hapmap48776-BTA-47395	38525454	0.45609	0.16465		6	BTA-118119-no-rs	86380834	0.39283	0.14363		26	Hapmap26714-BTA-150277	13363059	0.31279	0.21242		15	ARS-BFGL-NGS-17568	15656347	0.36787	0.2219		1	ARS-BFGL-NGS-16466	267940	0.40412	0.14567		11	Hapmap53195-rs29011519	70363411	0.39232	0.17075		8	BTB-01978920	31801889	0.33538	0.20456		11	ARS-BFGL-NGS-100878	12856120	0.37888	0.13446		13
	9	BTB-01072969	24623778	0.45609	0.16514		22	ARS-BFGL-NGS-102869	43834473	0.39404	0.13226		13	Hapmap39255-BTA-119464	69124045	0.31414	0.22486		6	BTA-104962-no-rs	9736332	0.36908	0.22251		18	ARS-BFGL-NGS-52477	54556209	0.40537	0.15734		29	BTB-01009457	17532391	0.39357	0.17135		20	ARS-BFGL-BAC-34277	1961868	0.33538	0.18952		11	ARS-BFGL-BAC-11047	21681893	0.38014	0.14239		1
	6	Hapmap25835-BTA-143733	8077548	0.45727	0.15326		3	Hapmap40787-BTA-67768	48479727	0.39525	0.14271		15	ARS-BFGL-NGS-10960	66836559	0.31548	0.2248		7	Hapmap46695-BTA-26440	44658442	0.37028	0.21184		7	BTA-85910-no-rs	104257907	0.40661	0.14831		6	BTB-00270310	94189136	0.39481	0.16904		8	ARS-BFGL-NGS-101576	31777151	0.33663	0.20469		16	BTB-00659960	72730715	0.3814	0.14317		24
	13	ARS-BFGL-NGS-105763	71344736	0.45844	0.15506		8	Hapmap47520-BTA-117879	96712245	0.39645	0.14366		21	UA-IFASA-6258	49646269	0.31681	0.22408		3	ARS-BFGL-NGS-65964	93184806	0.37148	0.224		18	ARS-BFGL-NGS-107913	4941799	0.40787	0.14409		5	ARS-USMARC-657	45834943	0.39604	0.15892		26	Hapmap47344-BTA-60858	21258113	0.33788	0.20268		7	ARS-BFGL-NGS-18669	39027951	0.38264	0.13471		9
	11	Hapmap50540-BTA-101086	7460663	0.45961	0.16391		7	ARS-BFGL-NGS-60410	92974722	0.39764	0.14165		4	Hapmap47236-BTA-29404	19401500	0.31813	0.22392		2	ARS-BFGL-NGS-64127	34500208	0.37266	0.22348		8	BTA-94339-no-rs	33290613	0.40912	0.14767		3	BTB-01676489	106611961	0.39849	0.16055		2	ARS-BFGL-NGS-41490	80605588	0.33912	0.20154		12	ARS-BFGL-BAC-12431	17954678	0.38388	0.14423		9
	5	BTA-05007-rs29019174	15061346	0.46076	0.16368		13	Hapmap58840-rs29018856	58529087	0.39882	0.14089		15	ARS-BFGL-NGS-109495	1492400	0.32205	0.21415		11	ARS-BFGL-NGS-11925	75381605	0.37385	0.21167		21	ARS-BFGL-NGS-105488	40723942	0.41037	0.14676		11	ARS-BFGL-NGS-2573	101602103	0.39849	0.17155		1	Hapmap45405-BTA-111896	133428858	0.34035	0.19157		21	BTB-01452384	50627168	0.38511	0.13296		14
	27	BTB-00962361	25728096	0.46191	0.15673		16	BTA-39853-no-rs	13022533	0.40001	0.1407		16	BTB-00641933	45150817	0.32205	0.22404		5	ARS-BFGL-NGS-17479	109912860	0.37504	0.22275		5	BTA-12588-rs29024540	16222106	0.41161	0.14461		3	ARS-BFGL-NGS-6675	21984640	0.3997	0.16955		21	ARS-BFGL-NGS-73381	48545958	0.34158	0.20236		7	Hapmap52098-rs29017346	35557779	0.38633	0.14475		2
	6	Hapmap54435-rs29022514	17904646	0.46306	0.157		9	BTA-83549-no-rs	5188669	0.4012	0.13213		19	Hapmap35748-SCAFFOLD151511_3373	31757498	0.32205	0.2255		8	ARS-BFGL-NGS-102315	91934056	0.37622	0.20809		12	BTB-00499073	55654241	0.41285	0.14324		15	Hapmap59089-rs29024353	65408389	0.40091	0.17012		14	ARS-BFGL-BAC-26290	71313926	0.3428	0.20233		1	BTB-00009156	25685179	0.38754	0.14284		3
	8	ARS-BFGL-NGS-102266	89088641	0.46419	0.15589		16	BTA-122806-no-rs	16453639	0.40238	0.13041		7	Hapmap40812-BTA-80049	82173456	0.32334	0.2234		23	BTA-55427-no-rs	402797	0.37739	0.22038		9	Hapmap43076-BTA-84080	69907989	0.4141	0.14289		1	BTB-01645280	48701612	0.40212	0.15852		14	BTB-00476800	77123730	0.34401	0.18985		1	Hapmap44063-BTA-36599	76622415	0.38875	0.14387		13
	24	BTA-58095-no-rs	38449638	0.46532	0.16425		11	BTB-01118497	4967591	0.40356	0.13141		3	Hapmap40185-BTA-68018	66067599	0.32462	0.22531		10	Hapmap56646-rs29022216	4255382	0.37856	0.21985		4	Hapmap47080-BTA-70846	62089794	0.41534	0.14573		13	ARS-BFGL-NGS-58037	69929079	0.40332	0.17046		3	Hapmap46132-BTA-29718	54082178	0.34521	0.20176		8	BTA-82891-no-rs	10968744	0.38995	0.13541		14
	22	BTB-00836196	11719009	0.46645	0.16265		11	ARS-BFGL-NGS-12964	24592135	0.40592	0.13194		6	BTB-00288047	118955402	0.32589	0.22799		4	ARS-BFGL-NGS-79631	7530876	0.37973	0.20866		4	BTB-01591267	89969381	0.41781	0.14192		3	Hapmap40185-BTA-68018	66067599	0.40451	0.17119		11	Hapmap53195-rs29011519	70363411	0.34641	0.20148		24	BTB-00886525	33761360	0.39115	0.14303		11
	25	ARS-BFGL-NGS-43022	39785037	0.46758	0.16149		14	Hapmap27057-BTC-008527	10235805	0.40592	0.13077		13	ARS-BFGL-NGS-30195	28018095	0.32842	0.22701		1	Hapmap41715-BTA-100026	50320575	0.38089	0.2113		11	BTB-01913936	18107426	0.41781	0.15326		20	Hapmap47644-BTA-50262	3558883	0.4057	0.15888		5	BTA-103857-no-rs	21922004	0.3476	0.20236		13	ARS-BFGL-NGS-56559	82240934	0.39234	0.13316		3
	8	BTB-01493339	34584476	0.46871	0.16157		1	ARS-BFGL-NGS-12402	122427093	0.40709	0.14101		20	ARS-BFGL-NGS-57239	3037520	0.32842	0.22321		17	ARS-BFGL-NGS-24012	74948921	0.38207	0.20693		13	ARS-BFGL-NGS-14408	80168838	0.41904	0.13981		22	ARS-BFGL-NGS-85778	20451252	0.40687	0.15942		8	BTB-01435179	96991143	0.34879	0.19125		16	BTB-01226223	32458840	0.39353	0.14248		18
	19	Hapmap48773-BTA-46569	15321899	0.46984	0.15326		20	ARS-BFGL-NGS-2085	61905305	0.40825	0.13166		23	ARS-BFGL-NGS-39380	46255189	0.32967	0.22455		3	Hapmap42636-BTA-68725	93306873	0.38324	0.20614		8	ARS-BFGL-NGS-5096	712643	0.42027	0.13987		23	BTA-55567-no-rs	3664434	0.40805	0.15996		23	ARS-BFGL-NGS-5351	49866658	0.34997	0.19997		11	BTB-00470332	27519615	0.3959	0.14195		8
	16	BTB-00651958	57545177	0.47102	0.14844		2	BTA-48880-no-rs	106952479	0.40941	0.12936		21	ARS-BFGL-NGS-104603	2918184	0.33091	0.2251		11	Hapmap49851-BTA-107323	79657302	0.38443	0.20535		4	BTB-00191081	62221016	0.42149	0.1407		3	Hapmap41332-BTA-68635	89675602	0.40921	0.16881		7	Hapmap53417-rs29014877	105171211	0.35231	0.20048		11	Hapmap30206-BTA-126797	79314962	0.3959	0.14226		4
	7	ARS-BFGL-NGS-26917	39327370	0.47337	0.14878		3	ARS-USMARC-Parent-DQ647187-rs29010510	21146877	0.41057	0.12922		14	Hapmap23255-BTC-073028	27231200	0.33215	0.22419		14	Hapmap25761-BTC-065280	26949215	0.38562	0.20527		17	BTA-25627-no-rs	58438656	0.42391	0.14202		18	BTB-00718231	44801596	0.41038	0.1586		9	Hapmap43073-BTA-83925	60786164	0.35231	0.1849		24	BTB-00883964	29132144	0.39707	0.13312		14
	27	ARS-BFGL-NGS-108131	36764232	0.47337	0.15128		9	Hapmap43652-BTA-67521	48145429	0.41173	0.12802		1	ARS-BFGL-NGS-63816	41756440	0.33338	0.22267		20	Hapmap31141-BTA-150972	24031442	0.38682	0.20653		21	BTA-19582-no-rs	13691642	0.42391	0.13944		5	ARS-BFGL-NGS-39595	6976839	0.41154	0.17052		13	Hapmap40517-BTA-33731	73782308	0.35347	0.20272		14	ARS-BFGL-NGS-102710	4386955	0.39824	0.14194		13
	1	ARS-BFGL-BAC-14930	1782724	0.47453	0.15642		15	Hapmap50948-BTA-37067	53459520	0.41289	0.13003		1	BTB-00059627	133113456	0.33461	0.2224		5	ARS-USMARC-226	101345410	0.38802	0.20819		3	UA-IFASA-7751	62689947	0.42631	0.1504		26	Hapmap48410-BTA-61358	33885893	0.41269	0.15633		8	BTB-01115612	106611663	0.35463	0.19055		1	Hapmap53592-rs29009975	2799458	0.3994	0.14339		4
	10	BTA-25531-no-rs	30811491	0.47569	0.14801		8	ARS-BFGL-NGS-20552	62216452	0.41405	0.1382		6	BTB-00260242	64888552	0.33582	0.22317		8	Hapmap45972-BTA-102617	90480558	0.38921	0.202		6	Hapmap41733-BTA-103134	111499389	0.42631	0.14955		15	BTB-00581622	13828128	0.41384	0.16961		17	BTB-01998842	65045637	0.35578	0.20021		12	Hapmap48886-BTA-77064	59073255	0.40055	0.13214		13
	5	ARS-BFGL-NGS-53475	39482132	0.47684	0.14766		1	Hapmap50624-BTA-22932	16145053	0.4152	0.12871		18	ARS-BFGL-NGS-107479	40871506	0.33703	0.2227		4	Hapmap49719-BTA-71119	69038555	0.3904	0.20252		6	ARS-BFGL-NGS-31881	104922823	0.4275	0.15001		12	Hapmap41738-BTA-105872	13515819	0.41497	0.1587		13	UA-IFASA-8759	38881719	0.35692	0.1892		4	Hapmap33386-BTA-155833	23116321	0.4017	0.14066		13
	17	ARS-BFGL-NGS-24012	74948921	0.47799	0.14793		7	ARS-BFGL-NGS-10194	22114622	0.41636	0.12548		13	ARS-BFGL-BAC-12479	13385570	0.33823	0.22429		3	ARS-BFGL-NGS-83416	109542930	0.39159	0.20507		22	BTB-00832114	5080479	0.42869	0.14106		1	BTB-00008277	24278057	0.41611	0.15869		9	ARS-BFGL-NGS-96167	41774653	0.35919	0.19813		8	BTB-01980927	28908083	0.40284	0.1416		9
	5	ARS-USMARC-686	36917783	0.47913	0.14933		1	Hapmap44892-BTA-50337	10102749	0.41866	0.13695		12	ARS-BFGL-NGS-89437	45952853	0.33943	0.22429		14	Hapmap23517-BTC-058008	10013686	0.39394	0.20341		6	Hapmap26264-BTC-037159	37584088	0.42987	0.14091		8	BTB-01098343	18514280	0.41725	0.15722		11	Hapmap25343-BTA-163074	84701516	0.35919	0.20068		6	BTB-00261837	67752994	0.40398	0.13168		14
	9	ARS-BFGL-NGS-35242	6905376	0.4814	0.148		2	ARS-BFGL-NGS-39206	20011011	0.41866	0.12738		16	ARS-BFGL-NGS-39696	27629566	0.34062	0.22379		14	Hapmap33448-BTC-060018	12672880	0.39394	0.20309		14	BTB-01831458	62887920	0.43104	0.14791		18	ARS-BFGL-NGS-12019	7868943	0.41837	0.16745		4	ARS-BFGL-NGS-16539	95359641	0.36032	0.19995		2	Hapmap55306-rs29018633	36969965	0.4051	0.13198		5
	14	Hapmap49582-BTA-35282	66907798	0.4814	0.14836		13	ARS-BFGL-NGS-13543	16364894	0.4198	0.12808		2	ARS-BFGL-NGS-64127	34500208	0.34181	0.2204		1	ARS-BFGL-BAC-13059	1760113	0.39512	0.21126		29	Hapmap47366-BTA-66045	46274749	0.43221	0.14012		9	ARS-BFGL-NGS-88859	83575446	0.42062	0.15583		12	ARS-BFGL-BAC-15633	32508762	0.36148	0.18171		5	Hapmap50837-BTA-98392	46995137	0.40622	0.1313		14
	26	BTA-62184-no-rs	19146857	0.48253	0.14624		2	Hapmap42418-BTA-108690	53045574	0.42094	0.12704		15	ARS-BFGL-NGS-18771	27235378	0.34299	0.22227		20	Hapmap41393-BTA-96579	23991821	0.39628	0.20458		7	ARS-BFGL-NGS-15617	67442121	0.43337	0.1473		11	Hapmap50540-BTA-101086	7460663	0.42062	0.16739		5	Hapmap60266-rs29024423	21389684	0.3627	0.17925		1	ARS-BFGL-BAC-7317	1983902	0.40734	0.13915		21
	2	ARS-BFGL-NGS-71755	17461491	0.48364	0.14637		9	BTB-00392969	55802932	0.42208	0.1261		2	Hapmap51571-BTA-20582	64173821	0.34417	0.22301		13	Hapmap40517-BTA-33731	73782308	0.39745	0.21393		12	BTA-30878-no-rs	59239590	0.43452	0.14841		5	BTB-00220966	8476871	0.42173	0.15799		23	Hapmap26934-BTA-124853	38921550	0.36393	0.17893		4	UA-IFASA-4775	27604132	0.40845	0.13622		24
	4	BTB-01186470	25563039	0.48476	0.14744		14	Hapmap23517-BTC-058008	10013686	0.42435	0.12649		6	BTB-00277457	103731787	0.34536	0.22348		1	ARS-BFGL-BAC-14930	1782724	0.39862	0.21106		8	BTB-01227475	72554288	0.43567	0.14712		14	ARS-BFGL-NGS-101630	19220744	0.42284	0.16751		19	Hapmap50968-BTA-45597	48050643	0.36516	0.17655		21	Hapmap32051-BTA-136019	49623230	0.40956	0.13579		28
	5	ARS-BFGL-NGS-93667	107141795	0.48697	0.14642		18	ARS-BFGL-NGS-10623	55028139	0.42435	0.12549		24	Hapmap50297-BTA-26520	36244045	0.34656	0.22031		26	BTB-00931586	21409429	0.39979	0.19944		4	Hapmap38069-BTA-34757	82037383	0.43681	0.1487		13	BTB-00536567	65761897	0.42395	0.15417		9	BTA-103211-no-rs	1363468	0.36639	0.17705		3	Hapmap57193-rs29021598	53844578	0.41066	0.13099		1
	10	Hapmap59550-rs29015924	34603750	0.48697	0.14601		4	BTA-70707-no-rs	57333234	0.42547	0.1323		3	Hapmap46132-BTA-29718	54082178	0.34775	0.21987		13	ARS-BFGL-NGS-66410	37602219	0.40215	0.20806		13	BTA-32100-no-rs	36008671	0.43795	0.14743		26	Hapmap49372-BTA-91009	23689229	0.42506	0.15399		1	BTB-01489336	5997487	0.36763	0.17759		14	ARS-BFGL-NGS-74268	69356963	0.41176	0.12994		27
	16	ARS-BFGL-NGS-101656	41992472	0.48806	0.14654		13	BTA-34172-no-rs	2456626	0.42659	0.12738		6	Hapmap24121-BTC-039009	44968134	0.34895	0.21009		15	ARS-BFGL-NGS-61408	32303235	0.40215	0.20684		6	ARS-BFGL-NGS-14715	74378643	0.44022	0.13838		4	ARS-BFGL-NGS-6754	71089406	0.42616	0.15432		6	Hapmap31616-BTC-042811	71873004	0.36886	0.18682		21	ARS-BFGL-BAC-29183	42440611	0.41285	0.13157		6
	15	BTB-00590483	29896356	0.48915	0.15184		7	ARS-BFGL-NGS-83376	46000989	0.42771	0.12414		7	BTA-98900-no-rs	78432686	0.35013	0.20918		4	ARS-BFGL-NGS-95980	4954043	0.40332	0.2056		15	BTB-01772541	81488498	0.44022	0.14655		1	ARS-BFGL-NGS-102650	152934177	0.42725	0.15401		5	ARS-BFGL-NGS-92011	80194437	0.3701	0.18496		3	ARS-BFGL-NGS-105174	118346051	0.41395	0.12807		6
	3	BTB-00141843	88842253	0.49131	0.14811		13	ARS-BFGL-NGS-92946	16399441	0.42882	0.12569		22	BTB-01184624	10811371	0.35133	0.20917		14	ARS-BFGL-NGS-859	73919098	0.40448	0.20443		24	ARS-BFGL-NGS-13006	31765644	0.44134	0.13715		11	Hapmap51788-BTA-102182	70703633	0.42834	0.15469		18	ARS-BFGL-NGS-26305	56521734	0.37254	0.18786		24	ARS-BFGL-NGS-16935	55662810	0.41504	0.13409		26
	9	Hapmap55055-rs29018260	6845938	0.49131	0.14541		11	ARS-BFGL-NGS-104873	28992259	0.42993	0.13245		14	Hapmap27714-BTC-062128	8207783	0.35253	0.20312		21	Hapmap59117-rs29018906	11791560	0.40679	0.20772		10	BTB-01398247	99701407	0.44359	0.14675		13	ARS-BFGL-NGS-109250	63236944	0.42942	0.1545		24	ARS-BFGL-NGS-13165	53531725	0.37254	0.17483		12	ARS-BFGL-NGS-103078	25412732	0.41613	0.13091		6
	22	BTB-00840176	18358528	0.49238	0.14736		27	BTB-00953618	11862558	0.43103	0.13131		1	BTB-00032205	67734488	0.35373	0.20291		27	BTA-63267-no-rs	12457385	0.40679	0.20756		20	Hapmap29015-BTA-159453	44233221	0.44359	0.1461		17	ARS-BFGL-NGS-64029	55559792	0.43051	0.15424		3	ARS-BFGL-NGS-23162	116574964	0.37376	0.18423		12	BTA-120860-no-rs	28205239	0.41722	0.12721		13
	1	ARS-BFGL-NGS-46591	22863734	0.49344	0.15258		22	ARS-BFGL-NGS-15569	16437316	0.43214	0.13237		11	BTA-05998-rs29020145	15156976	0.35493	0.2037		11	ARS-BFGL-NGS-54728	93142448	0.40793	0.2054		7	ARS-BFGL-NGS-89868	67399054	0.4458	0.14529		1	ARS-BFGL-NGS-41125	150974434	0.43158	0.15628		3	ARS-BFGL-NGS-34944	58882992	0.37496	0.18449		3	Hapmap48047-BTA-68130	61285285	0.41832	0.12891		5
	8	Hapmap38701-BTA-82008	105596681	0.49449	0.15321		14	ARS-BFGL-NGS-36089	25698286	0.43324	0.12352		18	ARS-BFGL-NGS-10623	55028139	0.35611	0.2017		11	ARS-BFGL-NGS-28626	102885677	0.40907	0.2041		15	BTB-00585111	23504176	0.4458	0.14581		16	BTB-00651958	57545177	0.43265	0.15357		3	ARS-BFGL-NGS-23119	106412527	0.37617	0.17582		3	BTB-00133827	69123629	0.41941	0.13621		13
	10	ARS-BFGL-NGS-31526	89741589	0.49555	0.14595		14	ARS-BFGL-NGS-8308	25982072	0.43433	0.13134		2	ARS-BFGL-NGS-57870	37813654	0.3573	0.20238		7	ARS-BFGL-NGS-5139	92474466	0.4102	0.20596		4	BTB-00224778	20028003	0.44798	0.14574		3	BTA-68574-no-rs	85043515	0.43372	0.15166		12	BTA-23803-no-rs	52641232	0.37736	0.18488		20	BTA-51167-no-rs	66230840	0.42051	0.12714		5
	6	ARS-BFGL-NGS-106762	25925916	0.49763	0.1455		2	ARS-BFGL-NGS-5680	80666057	0.43543	0.13129		4	BTB-01257559	85932751	0.35849	0.20295		1	BTB-00028406	59824412	0.41243	0.20549		13	BTB-02071807	20545039	0.44798	0.13965		2	ARS-BFGL-NGS-71755	17461491	0.43479	0.15272		15	BTB-00591939	32163701	0.37855	0.18279		4	ARS-BFGL-NGS-35354	55746256	0.4216	0.12773		14
	25	ARS-BFGL-NGS-108775	11042076	0.49763	0.14654		8	BTB-00360293	77937951	0.43651	0.13072		2	ARS-BFGL-NGS-28859	37729012	0.35968	0.20164		2	ARS-BFGL-NGS-108848	50767757	0.41243	0.20583		5	ARS-BFGL-NGS-101650	73334655	0.44907	0.138		16	BTB-01373273	11533792	0.43585	0.15273		14	ARS-BFGL-NGS-28234	21343649	0.37973	0.18516		14	Hapmap31660-BTC-061505	56839528	0.42269	0.12463		1
	11	ARS-BFGL-NGS-79217	2458693	0.49968	0.14613		7	BTB-01115415	34945844	0.43759	0.13114		4	BTB-00172924	30732178	0.36088	0.21281		7	Hapmap46473-BTA-21133	92293717	0.41354	0.20548		3	BTA-69039-no-rs	100635895	0.45121	0.14657		12	BTA-120860-no-rs	28205239	0.43693	0.15253		11	BTA-28849-no-rs	69835914	0.38208	0.17414		1	BTB-01462011	45926861	0.42591	0.12657		26
	16	BTB-00634515	31866092	0.49968	0.14571		9	ARS-BFGL-NGS-10386	77832949	0.43867	0.13129		3	BTA-68574-no-rs	85043515	0.36208	0.19736		12	BTA-25932-no-rs	54218542	0.41464	0.20813		8	BTA-81238-no-rs	52013978	0.45121	0.1377		5	ARS-BFGL-NGS-25359	70049126	0.438	0.15243		15	ARS-BFGL-NGS-43849	30484798	0.38208	0.18401		1	Hapmap53346-ss46526210	82176939	0.42591	0.12659		20
	15	Hapmap48533-BTA-95919	37856701	0.5007	0.15246		11	ARS-BFGL-NGS-106479	79852413	0.43975	0.12868		6	Hapmap49300-BTA-77519	98542781	0.36329	0.19781		4	BTB-01841922	10967124	0.41574	0.20701		10	ARS-BFGL-NGS-35190	102210987	0.45228	0.1373		28	Hapmap50269-BTA-16971	15224521	0.43906	0.15187		11	ARS-BFGL-NGS-2573	101602103	0.38324	0.18247		19	ARS-BFGL-NGS-32894	20974167	0.42591	0.12644		9
	6	Hapmap43932-BTA-75850	40086624	0.50171	0.1473		24	ARS-BFGL-NGS-103969	4741755	0.44083	0.12057		26	Hapmap48410-BTA-61358	33885893	0.3645	0.19765		4	BTB-00168235	20395856	0.41791	0.2055		7	BTA-122523-no-rs	110791024	0.45439	0.13594		2	ARS-BFGL-NGS-37283	8340148	0.44011	0.16047		7	ARS-BFGL-NGS-60410	92974722	0.38439	0.18416		6	BTB-00244545	13116417	0.42697	0.12757		13
	24	ARS-BFGL-NGS-27451	26435436	0.50272	0.15195		7	Hapmap43181-BTA-121808	48013516	0.4419	0.1233		14	Hapmap31256-BTC-012280	55910671	0.36571	0.20516		17	ARS-BFGL-NGS-44538	29612223	0.41791	0.20658		26	BTA-86472-no-rs	27074092	0.45439	0.14007		3	INRA-456	61599520	0.44117	0.15377		3	BTB-01214467	4335766	0.38554	0.18518		14	Hapmap60925-rs29018458	55765964	0.42806	0.12361		14
	26	Hapmap49155-BTA-40748	27783665	0.50372	0.15223		7	Hapmap49761-BTA-79932	83551608	0.44296	0.13193		14	ARS-BFGL-NGS-859	73919098	0.36811	0.20572		6	UA-IFASA-6538	37399296	0.41899	0.2047		4	BTB-00178712	42431385	0.45543	0.13692		6	Hapmap54435-rs29022514	17904646	0.44222	0.15585		2	BTB-00099725	57449775	0.38668	0.18236		16	ARS-BFGL-NGS-101656	41992472	0.42914	0.12654		2
	7	BTB-01364448	39110034	0.50472	0.15292		19	Hapmap41542-BTA-44740	22223293	0.44402	0.12989		27	BTA-63267-no-rs	12457385	0.36811	0.2068		17	Hapmap60968-rs29016935	14997063	0.42007	0.20618		23	BTA-57201-no-rs	10167082	0.45647	0.14427		20	BTA-92047-no-rs	43535043	0.44326	0.15817		4	Hapmap53144-ss46525999	77555681	0.38782	0.18386		4	ARS-BFGL-NGS-22774	4790444	0.43128	0.1339		7
	1	ARS-BFGL-BAC-13059	1760113	0.50571	0.15376		27	ARS-BFGL-NGS-1516	24030500	0.44508	0.12927		28	BTB-01183623	18107065	0.3693	0.19675		6	Hapmap58166-rs29026792	59100491	0.42113	0.20496		25	Hapmap29768-BTC-016149	1205232	0.4575	0.14604		21	ARS-BFGL-NGS-103555	35031735	0.4443	0.14855		6	BTB-00270310	94189136	0.38895	0.18379		7	BTB-00301426	31779090	0.43128	0.12526		4
	19	ARS-BFGL-NGS-37715	27491890	0.50669	0.1522		10	ARS-BFGL-BAC-11598	26973237	0.44613	0.1236		14	ARS-BFGL-NGS-33755	16185315	0.37049	0.20654		7	BTB-01175761	57125713	0.4222	0.20534		28	Hapmap35179-BES10_Contig554_1262	32605039	0.45853	0.1452		24	Hapmap59391-rs29023297	36701712	0.44534	0.15892		8	ARS-BFGL-NGS-101016	87236608	0.39231	0.18452		13	ARS-BFGL-NGS-103077	65006713	0.43234	0.12448		15
	8	ARS-BFGL-NGS-53616	98532984	0.50865	0.15291		1	Hapmap45405-BTA-111896	133428858	0.44821	0.12352		15	BTB-00612010	68515114	0.37166	0.20886		15	ARS-BFGL-NGS-98724	34647723	0.42326	0.20555		4	BTA-13505-rs29018464	6992991	0.45955	0.14565		22	ARS-BFGL-NGS-39442	43620882	0.44637	0.15004		14	ARS-BFGL-NGS-42421	80475984	0.39231	0.18314		11	Hapmap40665-BTA-119811	82726422	0.43341	0.1306		4
	14	Hapmap30441-BTC-052405	8601115	0.50865	0.15233		27	BTB-01682077	45347958	0.44821	0.12382		3	ARS-BFGL-NGS-44279	66804676	0.37284	0.20417		17	BTB-01779006	33558100	0.42431	0.20328		1	BTB-00902144	33407744	0.46056	0.14448		17	BTA-41804-no-rs	67131762	0.44741	0.14981		21	ARS-BFGL-NGS-16275	59665710	0.39231	0.18444		11	ARS-BFGL-NGS-107491	66153626	0.43447	0.13451		8
	6	BTA-76627-no-rs	70927116	0.51057	0.14553		13	BTA-33683-no-rs	72098324	0.44924	0.12061		26	ARS-BFGL-NGS-7203	21800887	0.37401	0.20484		8	BTB-01978920	31801889	0.42537	0.2042		2	BTB-01728391	21267547	0.46157	0.13692		24	BTA-100770-no-rs	39389519	0.44844	0.14893		4	ARS-BFGL-NGS-92811	79737033	0.39452	0.18377		8	BTB-01493339	34584476	0.43552	0.12977		9
	27	BTA-63217-no-rs	15400019	0.51057	0.15095		4	Hapmap41484-BTA-22365	52419444	0.45128	0.12164		28	Hapmap53159-rs29013603	34373181	0.37517	0.2055		3	ARS-BFGL-NGS-11332	1267869	0.42641	0.20449		1	ARS-BFGL-BAC-11687	136210358	0.46258	0.13582		2	BTB-01600567	15510901	0.45048	0.14919		23	Hapmap58661-rs29014446	18264611	0.39452	0.17554		10	BTB-00425619	53110990	0.43761	0.13048		1
	11	Hapmap40665-BTA-119811	82726422	0.51153	0.1515		26	ARS-BFGL-NGS-6259	22059103	0.45128	0.12128		11	BTB-00471219	32709462	0.37633	0.20812		16	BTB-01849548	11914844	0.42746	0.20386		4	Hapmap43154-BTA-11252	62742887	0.46458	0.13722		3	ARS-BFGL-NGS-3521	88741652	0.45048	0.15603		13	BTA-24452-no-rs	22062178	0.39561	0.18419		14	Hapmap51129-BTA-104919	61535356	0.43761	0.13431		18
	13	ARS-BFGL-NGS-54592	35465554	0.51248	0.15091		29	ARS-BFGL-NGS-109317	49906123	0.4523	0.1215		5	ARS-USMARC-614	45722126	0.37748	0.20861		4	BTA-25507-no-rs	50926486	0.4285	0.19373		19	ARS-BFGL-NGS-47431	6854840	0.46458	0.14421		4	ARS-BFGL-NGS-38976	15749339	0.45251	0.14878		22	ARS-BFGL-NGS-105607	5524106	0.3967	0.18292		13	BTB-00529466	55529589	0.43865	0.13081		3
	14	Hapmap22724-BTC-001541	8730305	0.51343	0.14383		6	Hapmap31504-BTA-159055	116931851	0.45331	0.12207		4	BTA-71813-no-rs	98016975	0.37862	0.19595		28	ARS-BFGL-NGS-24300	31053570	0.42953	0.20237		16	BTB-00827920	56786826	0.46558	0.13742		24	BTB-01258354	31029119	0.45251	0.1577		8	Hapmap57797-rs29012807	87331818	0.39778	0.1851		22	BTB-00836196	11719009	0.43969	0.13347		5
	2	DPI-38	119705280	0.51438	0.15228		27	BTB-00951350	10377999	0.45431	0.12545		21	BTB-00819524	41885781	0.37976	0.20731		26	Hapmap47344-BTA-60858	21258113	0.43056	0.20372		12	Hapmap56975-ss46526944	89304609	0.46755	0.14348		4	Hapmap28362-BTA-148086	71433452	0.45351	0.15313		7	ARS-BFGL-NGS-25619	104898599	0.39886	0.1827		5	Hapmap43887-BTA-58386	54045462	0.44174	0.12297		7
	21	ARS-BFGL-NGS-92774	2938326	0.51532	0.14515		6	BTB-00250899	41343408	0.45531	0.12928		18	Hapmap48759-BTA-42602	19602600	0.3809	0.20607		5	Hapmap40368-BTA-73779	6618844	0.43159	0.20188		29	ARS-BFGL-NGS-17629	24553029	0.46755	0.14514		1	ARS-BFGL-NGS-3794	90311323	0.45451	0.14892		11	ARS-BFGL-NGS-22048	69884769	0.401	0.17368		13	ARS-BFGL-NGS-95285	63096370	0.44174	0.12931		5
	3	Hapmap42636-BTA-68725	93306873	0.51625	0.14309		20	ARS-BFGL-NGS-100559	70333233	0.45631	0.12887		4	BTB-01841922	10967124	0.38203	0.20632		11	ARS-BFGL-NGS-13472	4696808	0.43261	0.20365		25	Hapmap24609-BTC-015462	2201381	0.46853	0.13513		3	Hapmap55448-rs29020629	58030374	0.45651	0.14734		14	Hapmap32033-BTA-129075	29894264	0.401	0.1831		2	Hapmap46225-BTA-49570	17974887	0.44277	0.12268		19
	13	ARS-BFGL-NGS-74106	42148059	0.51811	0.14947		8	ARS-BFGL-NGS-94901	54841218	0.45731	0.12087		14	Hapmap42187-BTA-34463	29856945	0.38315	0.20454		8	ARS-BFGL-NGS-101576	31777151	0.43464	0.20245		18	ARS-BFGL-NGS-108025	39204491	0.4695	0.13643		14	BTA-02620-rs29010169	45601728	0.45651	0.1561		27	ARS-BFGL-NGS-108859	40083461	0.40206	0.18049		15	ARS-BFGL-NGS-82082	65590902	0.44379	0.12367		7
	20	BTA-51167-no-rs	66230840	0.51811	0.14657		6	Hapmap53442-rs29021218	14674345	0.45831	0.12103		3	BTB-01463885	85429665	0.38427	0.19655		26	ARS-BFGL-NGS-7203	21800887	0.43464	0.2009		5	ARS-BFGL-NGS-40280	108987909	0.47047	0.13784		19	ARS-BFGL-NGS-77575	16239666	0.4575	0.15687		4	ARS-BFGL-NGS-16951	110176402	0.40311	0.17154		2	ARS-BFGL-NGS-5680	80666057	0.4448	0.12949		5
	12	BTA-122515-no-rs	79124282	0.51995	0.14437		10	Hapmap51491-BTA-75258	75981214	0.46029	0.12757		3	ARS-BFGL-NGS-107446	19666876	0.3865	0.20515		6	Hapmap49300-BTA-77519	98542781	0.43565	0.19373		11	Hapmap51509-BTA-86526	26727988	0.47239	0.14356		5	ARS-BFGL-NGS-57915	7870014	0.45848	0.15667		26	ARS-BFGL-NGS-41415	34605253	0.40416	0.18043		1	Hapmap50927-BTA-28806	26307924	0.44581	0.12879		21
	13	ARS-BFGL-BAC-15132	65470288	0.51995	0.1454		11	BTA-86600-no-rs	20838916	0.46029	0.12031		7	Hapmap46473-BTA-21133	92293717	0.3865	0.20484		2	BTA-30375-no-rs	29240531	0.43665	0.2022		26	ARS-BFGL-NGS-3109	32644710	0.47239	0.13783		1	BTB-01462011	45926861	0.45946	0.1476		13	ARS-BFGL-NGS-92946	16399441	0.40521	0.17188		1	ARS-BFGL-BAC-13059	1760113	0.44681	0.12906		20
	3	Hapmap34274-BES9_Contig508_1511	46522488	0.52177	0.1508		20	BTB-01104181	5539268	0.46128	0.12027		11	Hapmap48926-BTA-86576	24633643	0.3876	0.19499		6	Hapmap33744-BTC-050901	40893067	0.43765	0.19192		17	ARS-BFGL-NGS-33088	41747600	0.47334	0.13667		3	ARS-BFGL-NGS-38388	43476846	0.46044	0.14796		2	ARS-BFGL-NGS-25868	112126934	0.40626	0.18105		14	Hapmap30374-BTC-002159	2468020	0.44781	0.1223		13
	21	ARS-BFGL-NGS-84302	69308530	0.52177	0.14827		20	ARS-BFGL-NGS-101394	17281716	0.46227	0.11793		6	ARS-BFGL-NGS-102930	29082583	0.3898	0.2033		20	ARS-BFGL-NGS-15100	67983409	0.43865	0.19311		4	BTB-01914792	24361239	0.47429	0.13572		6	ARS-BFGL-NGS-104919	72259859	0.46141	0.15545		10	ARS-BFGL-NGS-15094	64706581	0.40833	0.18368		4	BTB-00172973	31573521	0.44881	0.12064		28
	2	BTB-01161211	56295477	0.52267	0.15006		8	ARS-BFGL-NGS-17825	90048157	0.46325	0.12128		23	Hapmap38747-BTA-35655	42357362	0.3898	0.20467		3	ARS-BFGL-NGS-44279	66804676	0.43965	0.20172		2	Hapmap47871-BTA-122165	35122342	0.47524	0.14363		5	ARS-BFGL-NGS-53475	39482132	0.46239	0.14849		17	BTA-111668-no-rs	22398832	0.40833	0.1821		11	Hapmap49851-BTA-107323	79657302	0.4498	0.12142		4
	4	Hapmap58409-rs29020726	52138962	0.52445	0.14503		14	BTB-01280026	27035971	0.46423	0.11984		10	ARS-BFGL-NGS-93998	37220076	0.39089	0.20321		9	Hapmap43652-BTA-67521	48145429	0.44166	0.19004		3	ARS-USMARC-Parent-DQ647187-rs29010510	21146877	0.47618	0.13519		28	BTB-01128535	20680034	0.46337	0.14595		1	ARS-BFGL-NGS-36714	156643814	0.40936	0.17903		9	ARS-BFGL-NGS-10386	77832949	0.45079	0.12879		1
	6	Hapmap57625-rs29027071	41253845	0.52445	0.14526		8	BTB-01098343	18514280	0.46521	0.11952		5	Hapmap47760-BTA-85576	65998778	0.39197	0.20413		18	ARS-BFGL-NGS-2712	23966401	0.44166	0.1908		2	BTA-95758-no-rs	35043749	0.47712	0.14361		7	ARS-BFGL-NGS-33364	6391481	0.46435	0.15524		20	ARS-BFGL-BAC-32989	57124397	0.41039	0.18194		15	ARS-BFGL-NGS-14315	76190131	0.45178	0.12299		4
	1	BTA-94619-no-rs	90956859	0.52534	0.14314		4	BTB-01200056	10608965	0.46618	0.1205		12	Hapmap42862-BTA-17548	22705057	0.39305	0.20289		20	Hapmap48105-BTA-86831	15999470	0.44267	0.1916		14	UA-IFASA-7735	80227476	0.47805	0.13379		2	ARS-BFGL-NGS-43662	57481115	0.46534	0.1493		11	ARS-BFGL-NGS-54803	100283991	0.41143	0.16997		1	BTB-00026096	67310117	0.45276	0.12195		16
	21	Hapmap29405-BTA-159679	48878349	0.52622	0.14655		16	BTB-01991559	56601275	0.46715	0.11779		2	ARS-BFGL-NGS-71980	115322601	0.39412	0.20316		1	ARS-BFGL-BAC-12960	147812230	0.44367	0.19823		25	ARS-BFGL-NGS-13197	36448529	0.47898	0.13449		5	ARS-BFGL-NGS-34435	65365377	0.46631	0.15368		14	ARS-BFGL-NGS-2627	29987025	0.41245	0.17986		6	BTB-00250899	41343408	0.45374	0.12849		3
	11	BTA-107309-no-rs	80283508	0.5271	0.14941		23	ARS-BFGL-NGS-105768	37321457	0.46812	0.11979		3	INRA-196	43157454	0.39518	0.20434		24	Hapmap59391-rs29023297	36701712	0.44467	0.19988		17	ARS-BFGL-NGS-102555	16541350	0.47991	0.13298		5	ARS-BFGL-NGS-37989	47906844	0.46826	0.15236		5	Hapmap43887-BTA-58386	54045462	0.41348	0.16972		11	Hapmap46768-BTA-117394	82643114	0.45471	0.12079		4
	6	BTA-21313-no-rs	64514509	0.52884	0.14486		22	Hapmap39758-BTA-53663	16407075	0.46908	0.11944		4	Hapmap49472-BTA-117185	8518458	0.39624	0.20276		4	ARS-BFGL-NGS-81557	4282334	0.44567	0.19041		2	ARS-BFGL-NGS-77887	131994228	0.48083	0.13705		17	ARS-BFGL-NGS-102063	34564610	0.46826	0.14281		11	BTA-01960-rs29012913	41534967	0.41449	0.17907		18	Hapmap60587-rs29022095	48505668	0.45567	0.1285		6
	17	BTB-00683809	65572470	0.52884	0.143		13	ARS-BFGL-NGS-56559	82240934	0.47004	0.1186		16	ARS-BFGL-NGS-3827	17993755	0.3973	0.20418		24	BTB-01542431	36408576	0.44667	0.19984		14	ARS-BFGL-NGS-3879	52356373	0.48175	0.13583		4	ARS-USMARC-Parent-AY842475-rs29002127	20181749	0.46923	0.14589		10	BTB-01443029	29398414	0.41551	0.17088		19	ARS-BFGL-NGS-34770	21145204	0.45664	0.12817		8
	23	ARS-BFGL-NGS-16621	36011849	0.52971	0.14265		24	BTA-42867-no-rs	49418132	0.47099	0.11707		4	BTB-01162427	81021023	0.39835	0.19114		14	Hapmap39171-BTA-35277	66951519	0.44766	0.19325		1	ARS-BFGL-NGS-30324	133090678	0.48267	0.13327		1	BTB-00132817	49161822	0.4702	0.14355		8	ARS-BFGL-NGS-70701	72756391	0.41652	0.16999		11	ARS-BFGL-NGS-74974	21794065	0.4576	0.12708		4
	1	ARS-BFGL-NGS-13821	118127187	0.53058	0.14879		18	BTB-00707941	32446149	0.47288	0.11806		26	Hapmap51817-BTA-22015	2915575	0.3994	0.20331		17	ARS-BFGL-NGS-783	57572420	0.44865	0.19909		12	ARS-BFGL-BAC-5848	68657690	0.4836	0.13234		1	ARS-BFGL-NGS-12147	157723699	0.47116	0.1433		6	BTB-00283603	109719477	0.41752	0.16908		14	Hapmap50326-BTA-35180	61449078	0.45855	0.12131		3
	15	Hapmap59089-rs29024353	65408389	0.53144	0.14748		26	BTB-00755024	32328191	0.47288	0.11981		7	ARS-BFGL-NGS-5139	92474466	0.40046	0.19986		20	ARS-BFGL-NGS-54785	28148900	0.44963	0.18831		19	Hapmap39272-BTA-45334	38018129	0.48452	0.13345		14	Hapmap23517-BTC-058008	10013686	0.47211	0.14363		14	Hapmap25761-BTC-065280	26949215	0.41852	0.16958		2	BTB-00098773	52497009	0.45951	0.12113		15
	11	ARS-BFGL-NGS-100878	12856120	0.5323	0.14377		25	Hapmap36042-SCAFFOLD31537_3371	3055650	0.47382	0.11897		15	ARS-BFGL-NGS-101114	30409179	0.40152	0.20066		5	BTA-87049-no-rs	14975598	0.45062	0.18929		14	BTA-10836-no-rs	52928470	0.48636	0.13372		14	ARS-BFGL-BAC-22425	62549674	0.47307	0.14656		16	Hapmap39326-BTA-38925	44223723	0.41952	0.16866		3	Hapmap52849-rs29021928	120622998	0.46046	0.11845		28
	17	BTB-01220555	43831778	0.53315	0.1482		7	ARS-BFGL-NGS-32477	104923528	0.47568	0.11903		1	Hapmap57446-rs29023998	49393074	0.40258	0.19264		8	Hapmap58974-rs29019488	57432966	0.4516	0.18781		26	ARS-BFGL-NGS-3094	14285303	0.48636	0.13261		5	BTB-00233539	85864983	0.47401	0.15046		18	ARS-BFGL-NGS-39394	24738457	0.42051	0.16988		18	BTA-42769-no-rs	20765346	0.46142	0.11967		11
	6	Hapmap26555-BTC-033429	38366100	0.53401	0.14395		16	Hapmap50501-BTA-91866	18494934	0.47568	0.11743		27	ARS-USMARC-Parent-EF141102-rs29015783	37513923	0.40364	0.19068		14	Hapmap49582-BTA-35282	66907798	0.45258	0.19119		24	ARS-BFGL-NGS-30774	4888852	0.48727	0.13236		27	Hapmap42114-BTA-122792	42673983	0.47496	0.14339		13	ARS-BFGL-NGS-52851	77161984	0.4215	0.1691		22	ARS-BFGL-NGS-10107	27925585	0.46237	0.11862		13
	9	BTB-00398162	65480675	0.53487	0.1466		15	BTB-00591978	32203235	0.47661	0.11832		2	UA-IFASA-5660	97861814	0.40469	0.19333		29	ARS-BFGL-NGS-101872	35924543	0.45356	0.19032		20	BTA-115321-no-rs	36840675	0.48818	0.13143		8	BTB-01185113	34679524	0.4759	0.14202		6	Hapmap47160-BTA-103130	111411917	0.42248	0.17092		7	BTB-01964039	43479777	0.46333	0.11922		2
	8	BTB-01953376	105937356	0.53572	0.14089		25	ARS-BFGL-NGS-6013	14110867	0.47753	0.11876		21	ARS-BFGL-NGS-66604	18878793	0.40575	0.18739		13	ARS-BFGL-NGS-80625	62806429	0.45454	0.19282		4	ARS-BFGL-NGS-98675	60917347	0.48909	0.13832		2	Hapmap40659-BTA-116165	31142702	0.47684	0.14424		12	Hapmap50625-BTA-23801	52767067	0.42346	0.16795		26	ARS-BFGL-NGS-14093	15080711	0.46428	0.11784		8
	6	BTB-01312521	64466274	0.53658	0.14293		14	ARS-BFGL-NGS-108913	16015924	0.47845	0.11881		21	ARS-BFGL-NGS-16249	10944434	0.4068	0.1886		23	BTA-55695-no-rs	17632524	0.45551	0.19237		2	BTB-00117780	131393741	0.49	0.13232		11	Hapmap25380-BTA-95190	2851698	0.47778	0.14319		3	BTB-00148451	106510754	0.42446	0.16598		10	Hapmap42238-BTA-51186	102446402	0.46522	0.11902		3
	16	BTB-01226223	32458840	0.53743	0.14613		3	Hapmap42636-BTA-68725	93306873	0.47937	0.11776		3	BTA-68610-no-rs	88506442	0.40785	0.18777		10	ARS-BFGL-NGS-15094	64706581	0.45649	0.19272		6	BTB-00270696	95060260	0.4909	0.13242		11	ARS-BFGL-NGS-107491	66153626	0.47871	0.15101		2	Hapmap40271-BTA-47722	60223428	0.42546	0.16528		17	Hapmap27435-BTA-154028	37265640	0.46616	0.11829		6
	8	Hapmap47520-BTA-117879	96712245	0.53827	0.14637		6	BTB-00243004	6807282	0.4812	0.11767		14	UA-IFASA-7482	22056082	0.40891	0.19548		4	Hapmap52040-rs29011076	11520676	0.45746	0.19272		7	ARS-BFGL-NGS-38379	3312035	0.4918	0.12981		6	BTA-75961-no-rs	42294971	0.47964	0.14287		3	Hapmap55417-ss46527060	20773550	0.42646	0.16413		2	BTB-00098799	52476850	0.46711	0.11795		24
	19	Hapmap59291-rs29022102	14815755	0.53912	0.14586		23	ARS-BFGL-NGS-57983	48197978	0.4812	0.12561		22	Hapmap32338-BTA-149015	40456324	0.40997	0.19476		8	BTB-00376866	111945098	0.45842	0.19243		5	BTA-73240-no-rs	36987357	0.4927	0.13754		16	Hapmap50501-BTA-91866	18494934	0.48057	0.14255		26	ARS-BFGL-NGS-104463	16708402	0.42746	0.16494		11	Hapmap50540-BTA-101086	7460663	0.46804	0.12499		3
	5	Hapmap46320-BTA-74099	74010148	0.53996	0.14723		6	BTA-122629-no-rs	113121868	0.48212	0.12232		6	BTA-119035-no-rs	32293744	0.41103	0.19623		1	ARS-BFGL-NGS-36714	156643814	0.46035	0.19212		3	ARS-BFGL-NGS-107446	19666876	0.49361	0.13201		11	BTB-00456673	9449507	0.48149	0.14255		15	BTA-91114-no-rs	9640892	0.42845	0.17389		17	BTA-102389-no-rs	31556203	0.46897	0.12143		9
	4	Hapmap48446-BTA-70928	63273237	0.54248	0.1464		18	ARS-BFGL-NGS-15438	53224638	0.48302	0.11629		10	BTB-00424008	51803725	0.41208	0.18734		18	ARS-BFGL-NGS-311	10664913	0.46035	0.1912		6	Hapmap41964-BTA-76553	61407285	0.49451	0.13314		1	Hapmap43437-BTA-101873	135098	0.482408	0.14322		20	Hapmap54098-rs29010434	4395656	0.42945	0.17194		6	BTB-01791461	100546567	0.4699	0.11791		1
	6	BTB-00243004	6807282	0.54248	0.14128		14	ARS-BFGL-BAC-8052	23893220	0.48393	0.12332		7	BTA-16138-no-rs	80328266	0.41313	0.19638		18	ARS-BFGL-NGS-26305	56521734	0.46131	0.19056		7	BTB-01740034	27413672	0.49631	0.13557		8	BTB-01975364	72803853	0.48332	0.14117		8	BTB-01493339	34584476	0.43045	0.1721		1	Hapmap41715-BTA-100026	50320575	0.47175	0.11819		4
	25	ARS-BFGL-NGS-39369	17386719	0.54248	0.14478		10	ARS-BFGL-NGS-30527	103210766	0.48483	0.12184		3	ARS-BFGL-NGS-32344	27963904	0.41417	0.1904		4	Hapmap47073-BTA-66626	37021317	0.46227	0.19161		25	Hapmap26823-BTC-021812	6639565	0.49631	0.13218		5	ARS-BFGL-NGS-87170	27235668	0.48424	0.14097		27	Hapmap48029-BTA-63045	41613442	0.43144	0.16395		11	ARS-BFGL-BAC-14233	38652048	0.47175	0.12305		1
	1	ARS-BFGL-NGS-103594	149043397	0.54331	0.14543		10	ARS-BFGL-NGS-30594	47406215	0.48573	0.11764		22	BTB-00847362	43801163	0.41521	0.18517		11	ARS-BFGL-NGS-26350	73976212	0.46416	0.19202		6	Hapmap54336-rs29010419	88132026	0.4972	0.13551		5	Hapmap49738-BTA-75486	10335741	0.48515	0.1415		16	Hapmap41858-BTA-39601	57644356	0.43243	0.16375		20	ARS-BFGL-NGS-18943	5601132	0.47266	0.11839		22
	6	Hapmap23888-BTA-155071	13918445	0.54413	0.14379		19	ARS-BFGL-NGS-36291	31382204	0.48662	0.11699		6	Hapmap38629-BTA-76891	78289101	0.41727	0.18666		28	Hapmap41046-BTA-64696	10333239	0.46416	0.19131		2	ARS-BFGL-NGS-103465	61822538	0.49898	0.13617		3	Hapmap48025-BTA-62581	99387696	0.48696	0.14341		10	ARS-BFGL-NGS-35532	28012423	0.43342	0.16162		4	BTB-00185536	51655250	0.47449	0.12086		13
	8	Hapmap49060-BTA-122180	38925412	0.54577	0.1448		14	Hapmap29973-BTA-129162	46264806	0.48751	0.12245		17	ARS-BFGL-NGS-108089	40804507	0.41727	0.19476		11	Hapmap43430-BTA-100124	62263631	0.4651	0.19132		29	BTB-01291011	12975552	0.49898	0.13437		10	ARS-BFGL-NGS-8201	6125786	0.48696	0.14177		27	ARS-BFGL-NGS-37647	42776720	0.43441	0.16356		20	BTA-86837-no-rs	16044811	0.47449	0.1177		5
	11	ARS-BFGL-NGS-104610	104293559	0.54577	0.14029		7	ARS-BFGL-NGS-72600	50205517	0.48928	0.11619		25	Hapmap40768-BTA-59535	13854332	0.41831	0.1966		21	ARS-BFGL-NGS-43652	64085350	0.46603	0.19016		6	Hapmap33128-BTC-041916	71421017	0.49986	0.134		19	ARS-BFGL-NGS-98867	49037959	0.48786	0.1427		4	Hapmap50629-BTA-25069	87154009	0.43539	0.17194		1	ARS-BFGL-NGS-106432	41893320	0.47539	0.11798		21
	2	ARS-BFGL-NGS-60458	28438999	0.54658	0.14552		27	BTB-00951096	9762847	0.48928	0.12089		3	INRA-417	54267761	0.41933	0.19486		1	ARS-BFGL-NGS-106743	43569660	0.46789	0.19052		6	BTA-103976-no-rs	104962001	0.50074	0.13455		3	ARS-BFGL-NGS-83416	109542930	0.48875	0.14168		4	BTB-01162076	80706119	0.43637	0.17082		26	Hapmap48409-BTA-61200	33637025	0.4763	0.11823		21
	4	Hapmap40772-BTA-61438	54446327	0.5482	0.14167		2	BTB-00098799	52476850	0.49016	0.11566		13	ARS-BFGL-NGS-27559	57548174	0.42036	0.19118		8	ARS-BFGL-NGS-105208	60763346	0.46789	0.19139		8	Hapmap42685-BTA-81134	49723924	0.50162	0.13504		17	ARS-BFGL-NGS-102933	19315294	0.48964	0.14838		10	ARS-BFGL-NGS-59292	36486868	0.43734	0.16204		9	ARS-BFGL-NGS-37643	42370768	0.4772	0.1157		5
	4	BTB-00203359	93489894	0.5482	0.14067		4	ARS-BFGL-NGS-36876	70700960	0.49104	0.11732		1	ARS-BFGL-BAC-13059	1760113	0.42138	0.19358		24	ARS-BFGL-NGS-96111	32428439	0.46881	0.19126		6	ARS-BFGL-NGS-13064	57991420	0.50422	0.13266		5	ARS-BFGL-NGS-14910	25518483	0.49141	0.1404		2	ARS-BFGL-NGS-87101	88462321	0.43831	0.17065		10	ARS-BFGL-NGS-25507	17834362	0.4781	0.12256		26
	7	ARS-BFGL-NGS-43186	50448202	0.549	0.14148		28	BTA-106423-no-rs	17896938	0.49192	0.12127		27	ARS-BFGL-NGS-108859	40083461	0.4224	0.19013		6	ARS-BFGL-NGS-67509	42758833	0.47064	0.19134		8	Hapmap41362-BTA-80878	20731684	0.50422	0.13367		19	ARS-BFGL-BAC-31839	24812617	0.49141	0.14029		11	BTB-00470332	27519615	0.43928	0.17141		4	ARS-BFGL-NGS-88361	70089160	0.479	0.11439		12
	24	BTB-00887858	37958693	0.54979	0.14042		15	BTB-00972570	33674612	0.49279	0.11616		6	BTA-122855-no-rs	66463774	0.42341	0.18915		26	ARS-BFGL-NGS-31501	24507253	0.47064	0.19241		11	Hapmap52883-ss46526639	47995102	0.50422	0.13533		5	BTA-11044-rs29016809	48080259	0.49229	0.14057		16	BTA-39853-no-rs	13022533	0.44025	0.17045		1	ARS-BFGL-NGS-78784	147141657	0.4799	0.11719		14
	10	ARS-BFGL-NGS-92626	1612315	0.55216	0.14516		24	ARS-BFGL-NGS-104327	40056388	0.49366	0.11545		3	BTB-01214467	4335766	0.42442	0.19031		5	BTB-01200493	5883594	0.47155	0.19097		20	ARS-BFGL-NGS-71622	58928800	0.50508	0.12949		15	Hapmap38032-BTA-37826	82388156	0.49317	0.14554		14	UA-IFASA-7112	16109986	0.44122	0.16966		27	ARS-BFGL-NGS-108131	36764232	0.4808	0.11726		1
	11	ARS-BFGL-NGS-104873	28992259	0.55216	0.14429		18	BTA-113658-no-rs	28999193	0.49452	0.12064		5	ARS-BFGL-NGS-53475	39482132	0.42643	0.18435		3	ARS-BFGL-NGS-34944	58882992	0.47245	0.19		29	ARS-BFGL-NGS-34609	44999264	0.50594	0.13422		1	Hapmap51445-BTA-41490	90242919	0.49492	0.14133		5	BTA-60006-no-rs	3702594	0.44218	0.16924		9	ARS-BFGL-NGS-77863	44872698	0.48169	0.12001		14
	17	ARS-BFGL-NGS-99737	73055503	0.55216	0.1415		17	Hapmap48602-BTA-109848	1398024	0.49538	0.12222		15	ARS-BFGL-NGS-43849	30484798	0.42643	0.19206		4	BTB-00171908	28350426	0.47424	0.18536		21	BTA-52707-no-rs	59759420	0.50679	0.13523		6	Hapmap31504-BTA-159055	116931851	0.49492	0.13936		6	ARS-BFGL-NGS-105651	90686870	0.44315	0.16966		8	ARS-BFGL-NGS-20552	62216452	0.48258	0.12048		22
	8	ARS-BFGL-NGS-94520	89824596	0.55294	0.13981		14	Hapmap46986-BTA-34282	25307116	0.49624	0.11895		6	ARS-BFGL-NGS-45355	95443904	0.42743	0.19111		8	Hapmap57797-rs29012807	87331818	0.47424	0.18967		16	BTB-01567754	42411339	0.50848	0.13173		13	ARS-BFGL-NGS-55182	70656675	0.49665	0.14196		7	ARS-BFGL-NGS-33364	6391481	0.44506	0.16811		3	BTA-91587-no-rs	80517326	0.48347	0.11632		8
	18	Hapmap47288-BTA-42323	10852558	0.55372	0.13882		10	Hapmap47352-BTA-62263	26431631	0.49711	0.11509		14	ARS-BFGL-NGS-2627	29987025	0.42842	0.18995		11	BTA-107324-no-rs	79689265	0.47602	0.18977		22	ARS-BFGL-NGS-99335	55511639	0.50848	0.12874		14	Hapmap46741-BTA-00625	13680187	0.49665	0.13952		23	ARS-BFGL-NGS-28739	51386626	0.44506	0.16661		7	ARS-BFGL-NGS-84202	55345542	0.48435	0.11625		14
	13	ARS-BFGL-NGS-103077	65006713	0.55449	0.13883		6	BTB-01461517	1332167	0.49797	0.11283		20	ARS-BFGL-BAC-32989	57124397	0.4294	0.19065		24	BTB-00876647	3260790	0.47602	0.18984		13	BTB-00543819	74436097	0.50932	0.13015		11	Hapmap40665-BTA-119811	82726422	0.49751	0.1456		2	Hapmap48776-BTA-47395	38525454	0.44695	0.16914		1	ARS-BFGL-NGS-41125	150974434	0.48523	0.11647		17
	18	ARS-BFGL-NGS-18265	55665518	0.55527	0.1432		11	ARS-BFGL-NGS-34052	13597473	0.49884	0.11511		24	ARS-BFGL-NGS-23856	18893792	0.43039	0.19034		22	ARS-BFGL-NGS-43179	50533222	0.4769	0.18948		15	BTA-97736-no-rs	27137597	0.51016	0.13487		9	BTB-00393098	55740550	0.49837	0.14563		9	BTB-01678771	20734430	0.44695	0.16841		25	ARS-BFGL-NGS-103770	39518953	0.48611	0.11854		4
	27	Hapmap50176-BTA-98600	39457953	0.55604	0.14254		11	ARS-BFGL-NGS-40907	46878517	0.50057	0.11449		18	ARS-BFGL-NGS-82274	32756408	0.43234	0.19114		13	ARS-BFGL-NGS-58037	69929079	0.47778	0.18929		2	ARS-BFGL-NGS-106374	123919123	0.51099	0.13411		2	ARS-BFGL-NGS-37942	79179255	0.49923	0.14617		7	ARS-BFGL-NGS-35201	26494064	0.44789	0.16012		4	ARS-BFGL-NGS-5483	39919542	0.48699	0.11671		14
	5	ARS-BFGL-NGS-53461	30659497	0.55757	0.13783		13	ARS-BFGL-NGS-21158	40753080	0.50057	0.11207		21	ARS-BFGL-NGS-39921	30527505	0.43234	0.18841		17	ARS-BFGL-NGS-14166	10283664	0.47865	0.19313		19	ARS-BFGL-NGS-28504	44403315	0.51183	0.13386		6	BTB-02002084	10984220	0.50008	0.14414		13	ARS-BFGL-NGS-41168	20654751	0.44883	0.16948		1	ARS-BFGL-NGS-106011	63159279	0.48873	0.1154		26
	5	ARS-BFGL-NGS-57495	107674191	0.55757	0.14316		4	BTB-02051812	78391303	0.50142	0.1137		8	ARS-BFGL-NGS-101016	87236608	0.43332	0.19029		26	ARS-BFGL-NGS-103727	32129884	0.47952	0.19204		2	BTB-00098773	52497009	0.51265	0.12753		13	Hapmap38101-BTA-24198	11879234	0.50093	0.14546		20	BTB-00783208	41331921	0.44976	0.1622		4	Hapmap40772-BTA-61438	54446327	0.48873	0.11563		14
	8	ARS-BFGL-NGS-90246	109679615	0.55833	0.13765		2	ARS-BFGL-NGS-41490	80605588	0.50228	0.11496		26	ARS-BFGL-NGS-103727	32129884	0.43429	0.18911		4	ARS-BFGL-NGS-92811	79737033	0.48038	0.1906		19	UA-IFASA-9731	6523398	0.51348	0.13265		16	BTA-39853-no-rs	13022533	0.50177	0.14606		10	ARS-BFGL-NGS-21404	62402837	0.45069	0.15981		3	Hapmap59693-rs29021260	67989590	0.4896	0.12104		11
	2	ARS-BFGL-NGS-5680	80666057	0.55909	0.14314		14	Hapmap48764-BTA-44326	31853480	0.50313	0.11247		13	ARS-BFGL-NGS-32007	34017769	0.43525	0.18212		1	BTB-00028383	59796999	0.48124	0.19042		4	Hapmap55029-rs29016123	87542170	0.5143	0.13249		23	BTA-118008-no-rs	18715079	0.50261	0.13973		16	BTA-38207-no-rs	28319407	0.45161	0.1667		27	ARS-BFGL-NGS-11696	35144687	0.49047	0.11637		13
	3	Hapmap39818-BTA-29723	54031042	0.56059	0.13701		10	BTA-100670-no-rs	66905609	0.50398	0.11907		21	Hapmap50902-BTA-16342	43524083	0.43621	0.19105		5	Hapmap23955-BTA-163276	49485954	0.4838	0.19049		1	Hapmap41804-BTA-24071	91554463	0.51512	0.13327		13	ARS-BFGL-BAC-11935	30551596	0.50428	0.13868		14	BTB-01518486	58262807	0.45254	0.15914		20	Hapmap24441-BTA-118024	47542648	0.49133	0.11883		4
	10	ARS-BFGL-BAC-11666	49656226	0.56059	0.14277		6	ARS-BFGL-NGS-40151	92690455	0.50482	0.1116		16	BTA-122806-no-rs	16453639	0.43717	0.18026		11	ARS-BFGL-BAC-14209	13134752	0.4838	0.19089		3	ARS-BFGL-NGS-62323	21371931	0.51593	0.1284		14	Hapmap49968-BTA-34988	55422320	0.50428	0.14629		2	ARS-BFGL-BAC-30703	37156818	0.45345	0.16703		2	ARS-BFGL-NGS-57870	37813654	0.49218	0.11399		8
	21	BTA-52470-no-rs	48939326	0.56134	0.1401		9	BTA-84833-no-rs	94407624	0.50649	0.11271		20	BTA-50951-no-rs	58950986	0.43812	0.18955		24	ARS-BFGL-NGS-23856	18893792	0.4838	0.19061		16	ARS-BFGL-NGS-26422	77469205	0.51674	0.13184		29	ARS-BFGL-NGS-5958	44223148	0.50511	0.13952		12	ARS-BFGL-NGS-42277	29372191	0.45436	0.16669		13	Hapmap47096-BTA-75138	39328066	0.49304	0.12323		10
	2	ARS-BFGL-NGS-34148	54237423	0.56208	0.14285		23	Hapmap41022-BTA-55560	15147471	0.50649	0.11092		6	Hapmap36639-SCAFFOLD206090_3335	94036712	0.43907	0.19016		8	BTB-00353359	63931756	0.48465	0.18937		17	ARS-BFGL-NGS-66923	18910914	0.51755	0.13128		9	ARS-BFGL-NGS-4290	35731967	0.50594	0.14546		13	ARS-BFGL-NGS-95823	40722564	0.45527	0.16535		24	BTB-01485885	28691752	0.49388	0.11786		5
	3	BTB-01676489	106611961	0.56429	0.1366		18	ARS-BFGL-NGS-21711	1137609	0.50732	0.11219		2	ARS-BFGL-NGS-37283	8340148	0.44002	0.18743		8	BTB-00350945	61165111	0.48549	0.18926		24	Hapmap40398-BTA-116840	20123342	0.51835	0.13294		5	ARS-BFGL-NGS-85311	109300257	0.50676	0.13778		8	BTB-00365129	88738557	0.45618	0.1596		19	BTB-00758263	49752648	0.49557	0.11554		21
	8	Hapmap38258-BTA-82187	92700263	0.56429	0.13806		9	BTB-00384802	34050782	0.50897	0.11241		6	ARS-BFGL-NGS-67509	42758833	0.44096	0.18897		25	ARS-BFGL-BAC-46490	31719299	0.48632	0.18854		5	BTB-01089169	1415615	0.51916	0.13507		17	Hapmap48663-BTA-16043	19468571	0.5084	0.13753		9	BTB-00389092	35002290	0.45797	0.15897		21	BTB-01497825	53603868	0.49557	0.11954		13
	9	ARS-BFGL-NGS-77863	44872698	0.56429	0.13844		15	ARS-BFGL-NGS-109198	19096101	0.50897	0.11761		12	Hapmap58664-rs29014508	23874869	0.4419	0.18962		4	Hapmap61077-rs29023731	23808148	0.48716	0.18929		3	Hapmap40459-BTA-68361	74946979	0.51995	0.13315		21	ARS-BFGL-NGS-87431	12793997	0.5084	0.14515		28	ARS-BFGL-NGS-95272	28099050	0.45797	0.16472		11	ARS-BFGL-NGS-104873	28992259	0.49641	0.11875		29
	14	Hapmap31643-BTC-056500	6170976	0.56502	0.14166		14	BTB-01544572	16052531	0.50979	0.11628		26	ARS-BFGL-NGS-41415	34605253	0.44283	0.18737		14	ARS-BFGL-NGS-101630	19220744	0.48799	0.1881		8	BTB-00348409	52303539	0.52075	0.13314		27	Hapmap40776-BTA-62537	23430576	0.50921	0.14485		1	BTA-36624-no-rs	77248361	0.45887	0.16627		11	ARS-BFGL-NGS-93607	5593781	0.49724	0.11434		8
	18	BTA-42769-no-rs	20765346	0.56575	0.13886		11	ARS-BFGL-NGS-60010	13572966	0.51142	0.11211		8	ARS-BFGL-NGS-66182	89960384	0.44561	0.18233		2	BTB-01559610	17930178	0.48882	0.18994		4	Hapmap44528-BTA-17816	1343568	0.52154	0.1263		1	BTA-114011-no-rs	124531404	0.51002	0.13918		11	ARS-BFGL-NGS-107491	66153626	0.45976	0.16714		28	BTA-106423-no-rs	17896938	0.49808	0.11714		19
	7	ARS-BFGL-NGS-64087	15067652	0.56933	0.14341		27	BTB-01068433	32129484	0.51142	0.11621		21	ARS-BFGL-NGS-22129	19682458	0.44561	0.18771		27	ARS-BFGL-NGS-40271	480387	0.48964	0.18858		5	ARS-BFGL-NGS-106171	106951601	0.52312	0.13155		6	UA-IFASA-7739	118024667	0.51164	0.13637		13	ARS-BFGL-NGS-53237	80329116	0.46064	0.16804		3	BTB-00462657	47947600	0.49974	0.11536		20
	8	BTB-01098343	18514280	0.56933	0.14125		24	Hapmap44635-BTA-119424	13763894	0.51223	0.11471		26	ARS-BFGL-NGS-31501	24507253	0.44561	0.18888		18	BTB-00698623	8805310	0.49046	0.18941		13	BTB-00524844	45975596	0.52312	0.13057		13	ARS-BFGL-NGS-24000	69462978	0.51164	0.1382		5	Hapmap43550-BTA-28784	37964220	0.46152	0.16694		8	ARS-BFGL-NGS-23110	88119170	0.49974	0.11336		1
	15	ARS-BFGL-NGS-3040	61378465	0.56933	0.14175		16	BTA-06911-no-rs	79063017	0.51304	0.11257		3	Hapmap39765-BTA-62582	99317016	0.44652	0.18323		3	ARS-BFGL-NGS-26847	110558160	0.49128	0.18903		2	Hapmap31749-BTA-133764	25865352	0.5239	0.13254		4	BTB-02013962	91899978	0.51324	0.14213		5	Hapmap44697-BTA-119062	83099970	0.4624	0.16572		2	BTA-48377-no-rs	90527996	0.50057	0.11775		20
	24	Hapmap59568-rs29024289	37844515	0.56933	0.13647		5	Hapmap36106-SCAFFOLD22038_1672	96266781	0.51384	0.11021		2	Hapmap52624-rs29010906	6047203	0.44925	0.187		17	BTB-00677011	44164743	0.4921	0.18856		19	BTA-45324-no-rs	37817322	0.52468	0.12863		26	ARS-BFGL-NGS-24375	42448432	0.51324	0.14109		18	BTA-95254-no-rs	29722853	0.46414	0.15913		2	Hapmap51704-BTA-24101	92127717	0.50139	0.11514		26
	26	ARS-BFGL-NGS-40939	36478953	0.56933	0.13819		25	ARS-BFGL-NGS-42319	24661275	0.51464	0.11067		2	Hapmap52303-rs29012101	30157601	0.44925	0.18705		14	Hapmap49130-BTA-34437	30307874	0.49291	0.18737		6	Hapmap42318-BTA-76987	90902316	0.52623	0.13199		10	Hapmap51762-BTA-72357	61715619	0.51404	0.14499		22	ARS-BFGL-NGS-7642	12828815	0.46414	0.16623		15	ARS-BFGL-NGS-72394	36584262	0.50221	0.11742		6
	11	ARS-BFGL-NGS-54803	100283991	0.57004	0.13734		15	Hapmap43247-BTA-36701	40482602	0.51544	0.11182		6	Hapmap31616-BTC-042811	71873004	0.44925	0.18832		3	ARS-BFGL-NGS-32157	110536299	0.49372	0.1886		13	ARS-BFGL-NGS-38171	83412973	0.52623	0.13095		4	Hapmap39800-BTA-102932	78319582	0.51563	0.14383		2	Hapmap40899-BTA-119486	89090134	0.46587	0.16604		1	Hapmap47445-BTA-93870	55930246	0.50302	0.11298		18
	4	BTB-00197128	73861517	0.57144	0.13769		15	BTA-112772-no-rs	13668964	0.51703	0.11531		5	Hapmap52265-rs29027362	65693887	0.45104	0.18719		14	Hapmap25468-BTC-063927	12005796	0.49453	0.18884		2	Hapmap32829-BTA-147228	263273	0.52777	0.13117		18	ARS-BFGL-NGS-19902	44238908	0.51563	0.13852		3	ARS-BFGL-NGS-79371	22550916	0.46587	0.16673		11	Hapmap48145-BTA-99651	30889444	0.50383	0.11804		16
	16	ARS-BFGL-NGS-105721	52379029	0.57144	0.13737		26	Hapmap24832-BTA-138805	22016380	0.51703	0.11244		14	Hapmap32033-BTA-129075	29894264	0.45104	0.1879		27	ARS-BFGL-NGS-108859	40083461	0.49534	0.18834		9	Hapmap27874-BTA-146513	53871363	0.52777	0.13087		5	BTA-75515-no-rs	11122965	0.51722	0.14268		1	Hapmap54019-rs29023016	156538750	0.46843	0.15869		10	BTB-00423742	51627715	0.50464	0.11377		14
	9	Hapmap51352-BTA-92496	6061022	0.57213	0.1389		3	BTB-00141843	88842253	0.51781	0.11114		19	ARS-BFGL-NGS-29037	32494825	0.45282	0.18223		25	ARS-BFGL-NGS-101637	28906785	0.49614	0.18748		4	BTB-02009505	35354923	0.52853	0.12628		26	Hapmap24832-BTA-138805	22016380	0.51722	0.13678		9	ARS-BFGL-NGS-85269	95670148	0.46843	0.16618		5	ARS-BFGL-NGS-57915	7870014	0.50704	0.11731		14
	17	BTB-01394079	31966201	0.57283	0.13771		8	ARS-BFGL-NGS-1241	19697596	0.5186	0.11682		21	ARS-BFGL-NGS-16275	59665710	0.45282	0.18831		16	ARS-BFGL-NGS-11469	62220133	0.49693	0.18226		22	Hapmap51745-BTA-55160	9026539	0.52929	0.13092		11	ARS-BFGL-NGS-104873	28992259	0.518	0.13915		23	UA-IFASA-4463	38810995	0.46843	0.1654		11	ARS-BFGL-NGS-12964	24592135	0.50704	0.11257		1
	21	ARS-BFGL-NGS-93512	50861985	0.57352	0.13797		7	BTA-90219-no-rs	69079951	0.51938	0.11829		3	Hapmap50499-BTA-90255	42403309	0.4537	0.18732		11	BTA-120835-no-rs	21208161	0.49773	0.18239		1	Hapmap57446-rs29023998	49393074	0.53005	0.12596		1	ARS-BFGL-NGS-108762	150574361	0.52035	0.13676		3	ARS-BFGL-NGS-11573	105303500	0.47012	0.16531		14	Hapmap49582-BTA-35282	66907798	0.50704	0.11393		11
	5	ARS-BFGL-NGS-109072	108900624	0.57692	0.14188		26	Hapmap48409-BTA-61200	33637025	0.52015	0.11175		13	ARS-BFGL-NGS-58037	69929079	0.45458	0.18677		13	ARS-BFGL-NGS-14448	53766894	0.49852	0.18309		25	Hapmap58450-rs29021989	32137499	0.53081	0.12722		11	Hapmap54844-rs29022274	41833490	0.52035	0.13626		5	ARS-BFGL-NGS-37989	47906844	0.47012	0.16371		3	Hapmap54695-rs29024848	108148228	0.50862	0.11721		1
	6	Hapmap27849-BTC-071108	39503443	0.57692	0.14126		27	ARS-BFGL-NGS-106559	35174391	0.52093	0.11207		14	ARS-BFGL-NGS-28234	21343649	0.45546	0.18806		21	ARS-BFGL-NGS-95359	25404906	0.5001	0.18079		15	ARS-BFGL-NGS-71816	63609332	0.53156	0.13187		19	ARS-BFGL-NGS-24588	49512814	0.52035	0.13553		11	Hapmap48926-BTA-86576	24633643	0.47096	0.15952		9	BTB-01151584	57128694	0.50862	0.11619		12
	6	ARS-BFGL-NGS-40151	92690455	0.57692	0.13781		5	BTB-00218821	8807063	0.52323	0.11509		17	ARS-BFGL-NGS-105289	11419944	0.45633	0.18193		23	ARS-BFGL-NGS-22482	14540324	0.5001	0.18218		9	BTA-83317-no-rs	39068194	0.53231	0.12725		13	ARS-BFGL-NGS-810	46605539	0.52266	0.14302		3	Hapmap44321-BTA-96862	47703475	0.47263	0.15862		2	Hapmap27018-BTA-158911	11634526	0.51097	0.11636		1
	14	ARS-USMARC-Parent-DQ846690-no-rs	10171919	0.57692	0.1365		18	ARS-BFGL-NGS-25104	56364657	0.52323	0.11089		21	BTB-02072074	38226290	0.4572	0.18067		15	BTA-32359-no-rs	56716615	0.50088	0.18733		7	Hapmap60894-rs29027443	90080630	0.53306	0.12589		16	BTA-39939-no-rs	75522046	0.52266	0.13684		29	UA-IFASA-8138	8865683	0.47263	0.15848		17	BTB-01220555	43831778	0.51097	0.11867		7
	21	ARS-BFGL-NGS-27323	33667183	0.57692	0.13889		23	ARS-BFGL-NGS-75371	17671642	0.52323	0.11545		18	ARS-BFGL-NGS-26305	56521734	0.45807	0.18821		13	ARS-BFGL-BAC-6788	17673806	0.50166	0.18277		15	ARS-BFGL-NGS-100339	66456600	0.53381	0.12575		17	Hapmap48551-BTA-00714	61676258	0.52266	0.13673		6	Hapmap27834-BTC-051463	53368182	0.47346	0.16065		20	Hapmap51392-BTA-112982	3114651	0.51097	0.11681		22
	13	ARS-BFGL-NGS-87277	83717589	0.57759	0.13894		11	BTB-01652151	59622185	0.52399	0.11591		4	Hapmap42140-BTA-22375	79215287	0.45894	0.18039		8	Hapmap54328-rs29010044	16248679	0.50244	0.18837		4	BTB-00200143	79904993	0.53455	0.13034		20	ARS-BFGL-NGS-2486	69769924	0.52418	0.13573		15	ARS-BFGL-NGS-61456	53554378	0.47428	0.15807		1	BTB-00018513	39840805	0.51174	0.11725		4
	2	ARS-BFGL-NGS-107330	116829914	0.57892	0.13837		3	Hapmap44119-BTA-67972	57633063	0.5255	0.11588		1	ARS-BFGL-NGS-106743	43569660	0.4598	0.18739		11	Hapmap40862-BTA-100125	62144546	0.50322	0.18728		2	Hapmap46703-BTA-46822	25686918	0.53529	0.12429		28	Hapmap38335-BTA-63684	18732955	0.52418	0.13795		8	BTB-00348584	52124990	0.4751	0.16517		25	Hapmap40768-BTA-59535	13854332	0.51252	0.11756		4
	28	Hapmap44431-BTA-95784	37962946	0.57892	0.14087		9	ARS-BFGL-NGS-77863	44872698	0.5255	0.11248		1	Hapmap52004-BTA-69178	32340451	0.46066	0.18132		21	Hapmap44252-BTA-51889	25274580	0.50399	0.18117		7	ARS-BFGL-NGS-72794	19286649	0.53603	0.12651		13	ARS-BFGL-NGS-60269	58943426	0.52494	0.14369		14	Hapmap51129-BTA-104919	61535356	0.47592	0.16582		15	ARS-BFGL-BAC-27771	40508622	0.51406	0.11814		8
	7	Hapmap33678-BTA-161179	92135559	0.58024	0.14142		6	BTB-01619785	115672242	0.52625	0.11077		15	ARS-BFGL-NGS-44311	52799618	0.46151	0.18652		7	BTB-01273731	80272490	0.50477	0.17916		4	BTB-00165617	9671376	0.53749	0.12557		8	BTA-93576-no-rs	33112255	0.52569	0.13619		4	BTB-00201541	90949942	0.47674	0.15952		21	UA-IFASA-6258	49646269	0.51406	0.11523		10
	24	ARS-BFGL-NGS-41583	34485175	0.58024	0.1362		11	BTB-01118293	4848397	0.52699	0.11221		11	ARS-BFGL-NGS-9222	103615735	0.46237	0.18204		14	ARS-BFGL-NGS-53454	12821953	0.50554	0.18263		29	BTA-94010-no-rs	1638645	0.53749	0.12408		11	Hapmap49397-BTA-98960	9905475	0.52644	0.13587		9	Hapmap23265-BTA-146870	95149286	0.47756	0.16009		4	ARS-BFGL-NGS-30249	28800179	0.51559	0.11654		1
	3	ARS-BFGL-NGS-74304	46410484	0.58219	0.14013		3	BTB-01338216	5720629	0.52774	0.11042		4	Hapmap53144-ss46525999	77555681	0.46321	0.1866		23	ARS-BFGL-NGS-42852	1105025	0.50631	0.17906		5	Hapmap57435-rs29016994	78886080	0.53895	0.12623		16	ARS-BFGL-NGS-11469	62220133	0.52719	0.13747		12	BTA-18593-no-rs	27337843	0.47838	0.16336		14	Hapmap23255-BTC-073028	27231200	0.51559	0.11429		1
	13	ARS-BFGL-NGS-101035	58456868	0.58219	0.13811		20	BTB-01216169	52674980	0.52848	0.11518		8	BTB-01115612	106611663	0.46406	0.17931		3	Hapmap34322-BES8_Contig446_1023	110104792	0.50708	0.18216		25	Hapmap25406-BTC-027475	11804934	0.53895	0.12625		18	Hapmap45189-BTA-43948	58404041	0.52794	0.14107		16	Hapmap50635-BTA-26852	19516867	0.4792	0.16351		7	ARS-BFGL-NGS-33569	26937690	0.51635	0.11573		17
	21	Hapmap48799-BTA-51683	22277053	0.58219	0.14424		4	Hapmap43334-BTA-70880	64287547	0.52995	0.11213		4	ARS-BFGL-NGS-79746	46008319	0.4649	0.18133		3	Hapmap47698-BTA-67920	1014984	0.50786	0.17966		9	Hapmap44146-BTA-83959	50922485	0.53967	0.12715		7	ARS-BFGL-NGS-107132	109076621	0.52868	0.13623		9	ARS-BFGL-NGS-92972	59792545	0.48002	0.16041		14	UA-IFASA-6356	20347849	0.51711	0.11569		13
	14	ARS-BFGL-NGS-20322	80647010	0.58348	0.13663		7	ARS-BFGL-NGS-10897	37663110	0.52995	0.11151		7	BTB-01019973	79747454	0.46574	0.1798		8	ARS-BFGL-NGS-85447	90503999	0.50863	0.17755		14	ARS-BFGL-NGS-43088	63213438	0.54039	0.12574		3	BTB-00157794	114672300	0.52942	0.13581		8	BTA-107975-no-rs	55586012	0.48083	0.15633		4	ARS-BFGL-NGS-15904	13148484	0.51786	0.11155		1
	18	ARS-USMARC-Parent-DQ916059-rs29009907	23426214	0.58348	0.13805		17	BTB-01282074	42783734	0.53068	0.11697		1	Hapmap50927-BTA-28806	26307924	0.46657	0.18653		1	ARS-BFGL-NGS-36767	10776728	0.50939	0.18215		14	ARS-USMARC-Parent-DQ846692-rs29010281	80082923	0.54111	0.12554		5	Hapmap42731-BTA-92931	21768260	0.53088	0.13431		6	BTA-27165-no-rs	11053007	0.48164	0.15646		20	ARS-BFGL-NGS-104203	63185279	0.51862	0.11704		18
	5	ARS-BFGL-NGS-38020	29264678	0.58602	0.14253		14	BTA-02620-rs29010169	45601728	0.5314	0.11292		15	BTA-94770-no-rs	11784949	0.4674	0.18684		1	ARS-BFGL-NGS-13821	118127187	0.51016	0.18375		9	BTB-00392986	55771156	0.54183	0.1252		7	ARS-BFGL-NGS-24478	27439081	0.53088	0.13608		5	ARS-BFGL-NGS-109524	8751248	0.48325	0.16094		26	BTB-00932483	22826271	0.51936	0.11234		13
	13	BTA-34097-no-rs	82187858	0.58602	0.14269		6	BTB-00272881	97826840	0.53356	0.11506		7	ARS-BFGL-NGS-26768	32923268	0.46823	0.18097		4	Hapmap27790-BTA-163267	8849817	0.51092	0.18185		20	ARS-BFGL-NGS-16087	59664391	0.54254	0.12833		14	Hapmap30441-BTC-052405	8601115	0.53161	0.1403		13	Hapmap57166-rs29020401	34124325	0.48325	0.15703		3	BTB-01338216	5720629	0.52011	0.11167		19
	17	BTA-41203-no-rs	55519655	0.58602	0.1369		20	ARS-BFGL-NGS-17045	59109201	0.53356	0.11333		16	BTA-38910-no-rs	46509837	0.46906	0.18206		18	Hapmap51998-BTA-43053	36985552	0.51168	0.18521		25	ARS-BFGL-NGS-15055	1665327	0.54325	0.12609		14	ARS-BFGL-NGS-108913	16015924	0.53234	0.13698		9	ARS-BFGL-NGS-15852	95169727	0.48406	0.15516		9	BTB-00395607	59972449	0.52085	0.11187		9
	25	ARS-BFGL-NGS-107782	35657709	0.58602	0.14128		24	Hapmap59391-rs29023297	36701712	0.53356	0.114		19	Hapmap59291-rs29022102	14815755	0.4699	0.18252		25	ARS-BFGL-NGS-29535	15243009	0.51244	0.17721		12	BTA-29811-no-rs	85206411	0.54396	0.13066		11	BTB-01118293	4848397	0.53379	0.1363		8	BTB-01908971	51330787	0.48486	0.15695		2	ARS-BFGL-NGS-24135	5193223	0.52307	0.11173		5
	22	ARS-BFGL-NGS-75375	44266173	0.58665	0.14135		3	ARS-BFGL-NGS-33377	78108702	0.53427	0.11017		24	BTB-00891813	56487933	0.47073	0.1793		9	Hapmap59396-rs29023560	85494205	0.5132	0.18218		13	ARS-BFGL-NGS-40191	31416451	0.54466	0.12611		17	BTB-01770532	1486819	0.53379	0.13356		18	ARS-BFGL-NGS-36501	42941446	0.48724	0.1601		4	Hapmap48446-BTA-70928	63273237	0.52307	0.11521		3
	13	ARS-BFGL-NGS-104014	17383654	0.58727	0.14033		17	ARS-BFGL-NGS-24012	74948921	0.53569	0.10998		1	Hapmap52417-rs29016891	26259422	0.47156	0.18375		4	Hapmap49928-BTA-24568	7624594	0.51395	0.17736		22	ARS-BFGL-NGS-102131	13223791	0.54537	0.12868		3	Hapmap34274-BES9_Contig508_1511	46522488	0.53594	0.14167		19	UA-IFASA-9374	11435269	0.48724	0.15666		6	ARS-BFGL-NGS-54753	88210451	0.52307	0.11119		1
	2	BTB-01853142	16560591	0.58851	0.14226		25	Hapmap48242-BTA-19454	32003625	0.53569	0.11597		1	Hapmap48344-BTA-45183	100382840	0.47321	0.18373		20	ARS-BFGL-NGS-14031	36561330	0.51471	0.18102		1	BTB-01165109	50511043	0.54607	0.12367		4	ARS-BFGL-NGS-81557	4282334	0.53594	0.13665		19	UA-IFASA-6016	38977112	0.48724	0.1568		8	BTB-01185113	34679524	0.5238	0.11103		25
	12	ARS-BFGL-NGS-50752	12685397	0.58851	0.14097		16	Hapmap54310-rs29012181	10308240	0.5364	0.11171		4	BTB-00746336	34019728	0.47321	0.18427		22	ARS-BFGL-BAC-35737	38144146	0.51546	0.17824		6	ARS-BFGL-NGS-37271	85743833	0.54676	0.12558		16	BTB-01324160	1608132	0.53594	0.13565		12	ARS-BFGL-NGS-14623	55438943	0.48881	0.15862		2	DPI-38	119705280	0.52527	0.11611		22
	1	BTB-00026096	67310117	0.59035	0.13735		18	ARS-BFGL-NGS-10839	51321651	0.5371	0.11067		5	ARS-BFGL-NGS-96140	107527186	0.47403	0.18395		1	ARS-BFGL-NGS-89857	43145332	0.51696	0.17936		20	BTB-01635990	59945418	0.54815	0.12951		13	BTA-32376-no-rs	37725131	0.53666	0.13478		25	ARS-BFGL-NGS-103770	39518953	0.48881	0.15574		5	BTB-01477571	43481128	0.52527	0.1157		6
	1	Hapmap40402-BTA-15329	157328169	0.59035	0.13722		21	ARS-BFGL-NGS-73381	48545958	0.5378	0.11481		22	Hapmap33004-BTA-136233	3228262	0.47485	0.18366		4	ARS-BFGL-NGS-22774	4790444	0.51696	0.18126		26	ARS-BFGL-NGS-35758	40148550	0.54815	0.12471		9	BTB-01689031	23470934	0.53737	0.13634		1	Hapmap43257-BTA-39396	19743015	0.4896	0.15519		26	ARS-BFGL-NGS-106298	4511531	0.526	0.11154		4
	16	BTB-01090859	63248646	0.59035	0.13568		3	BTB-00096666	70496274	0.53918	0.11686		2	BTB-00085347	21802428	0.47567	0.18264		13	Hapmap53245-rs29026914	47101933	0.51771	0.17546		19	Hapmap47628-BTA-45090	33219146	0.54884	0.12566		3	Hapmap60947-rs29019824	22326368	0.53807	0.13462		1	ARS-BFGL-BAC-11750	19778380	0.49038	0.15653		4	ARS-BFGL-NGS-102120	10883984	0.52673	0.11139		1
	8	BTA-93576-no-rs	33112255	0.59157	0.1369		11	ARS-BFGL-NGS-81863	48300018	0.53918	0.11002		19	ARS-BFGL-NGS-19756	11943620	0.47649	0.17588		3	ARS-BFGL-NGS-102149	110078547	0.51919	0.17694		4	BTB-00200609	82643040	0.54952	0.12446		18	Hapmap57194-rs29021671	20736454	0.53878	0.13879		7	Hapmap49761-BTA-79932	83551608	0.49116	0.15977		1	BTB-00059627	133113456	0.52745	0.11361		18
	15	ARS-BFGL-NGS-61456	53554378	0.59157	0.1385		25	ARS-BFGL-NGS-108775	11042076	0.53987	0.11066		15	Hapmap39409-BTA-46690	33867401	0.47731	0.17571		16	BTA-96954-no-rs	30756856	0.51919	0.17856		13	ARS-BFGL-NGS-39930	7358665	0.55021	0.12544		13	ARS-BFGL-NGS-14434	71987095	0.53948	0.13482		3	Hapmap42034-BTA-100462	51172850	0.49348	0.15309		6	Hapmap23888-BTA-155071	13918445	0.52889	0.11555		13
	11	Hapmap60415-ss46526829	1153551	0.59217	0.13768		16	ARS-BFGL-NGS-92628	51095203	0.54056	0.11106		10	BTA-76288-no-rs	79854150	0.47813	0.17886		2	BTA-19206-no-rs	68117012	0.52066	0.18103		2	ARS-BFGL-NGS-66860	133979803	0.55157	0.1271		16	BTB-00659112	72165897	0.54018	0.13363		6	ARS-BFGL-NGS-106139	117207346	0.49348	0.15744		11	ARS-BFGL-NGS-40907	46878517	0.52889	0.11205		14
	11	ARS-BFGL-NGS-34052	13597473	0.59277	0.13597		11	ARS-BFGL-NGS-100878	12856120	0.54261	0.1093		8	BTB-01581660	42486699	0.47895	0.17789		19	BTB-00754259	45059169	0.52066	0.18119		19	ARS-BFGL-NGS-2912	33811153	0.55157	0.12502		12	ARS-BFGL-NGS-89207	79352555	0.54088	0.13833		21	BTA-52592-no-rs	57658018	0.49348	0.15293		2	ARS-BFGL-NGS-85296	36206558	0.53032	0.11027		16
	16	Hapmap43411-BTA-94581	10623189	0.59397	0.13636		11	Hapmap54844-rs29022274	41833490	0.54261	0.11025		12	Hapmap59799-rs29010339	84646394	0.48058	0.17864		18	Hapmap57194-rs29021671	20736454	0.52285	0.18211		8	Hapmap55372-rs29027535	32090481	0.55291	0.12458		28	ARS-BFGL-NGS-33721	5876902	0.54157	0.14115		13	ARS-BFGL-NGS-25698	79991041	0.49425	0.15901		13	ARS-BFGL-BAC-13111	16806019	0.53032	0.10873		13
	21	Hapmap40071-BTA-51569	18012172	0.59397	0.13706		12	BTB-00488482	17546998	0.54261	0.11041		22	ARS-BFGL-NGS-7642	12828815	0.48058	0.17973		22	BTB-00840176	18358528	0.52285	0.17771		10	ARS-BFGL-NGS-105416	13040145	0.55291	0.12555		11	BTA-120835-no-rs	21208161	0.54295	0.13406		4	Hapmap33251-BTA-160264	69693905	0.49501	0.16142		25	ARS-BFGL-NGS-75075	34684826	0.53102	0.11677		2
	24	ARS-BFGL-NGS-31604	50952847	0.59456	0.14155		7	Hapmap31211-BTA-29377	61657613	0.54328	0.11053		3	BTB-01097129	67884386	0.4814	0.17983		27	ARS-BFGL-NGS-20982	22100455	0.52285	0.17577		4	BTA-93538-no-rs	19957153	0.55425	0.12646		27	ARS-BFGL-NGS-19062	23359799	0.54295	0.1396		25	ARS-BFGL-NGS-60739	39495358	0.49578	0.15354		1	BTB-00061551	133958910	0.53173	0.11021		27
	8	ARS-BFGL-NGS-23110	88119170	0.59574	0.13562		16	BTB-01593521	56996623	0.54396	0.11022		20	ARS-BFGL-NGS-104203	63185279	0.48221	0.17884		3	BTB-00134713	69665903	0.52429	0.17953		13	Hapmap44948-BTA-33105	8580383	0.55425	0.12286		2	ARS-BFGL-NGS-55270	87004473	0.54499	0.13545		11	BTA-100171-no-rs	63059927	0.49654	0.15403		17	Hapmap50355-BTA-41590	65321730	0.53243	0.1097		4
	10	ARS-BFGL-NGS-67195	95448891	0.59574	0.13497		3	Hapmap43908-BTA-67758	44959256	0.54463	0.11025		7	ARS-BFGL-NGS-4552	90621200	0.48302	0.17972		29	ARS-BFGL-NGS-109317	49906123	0.52429	0.17606		4	Hapmap49715-BTA-70437	44967890	0.55557	0.12688		6	ARS-BFGL-NGS-5602	58988461	0.54499	0.13814		5	BTB-00227037	43736571	0.4973	0.15214		14	ARS-BFGL-NGS-16159	19290077	0.53383	0.11015		20
	2	BTB-00113683	116367423	0.59691	0.13791		8	BTA-93576-no-rs	33112255	0.5453	0.11178		6	ARS-BFGL-NGS-104919	72259859	0.48382	0.18023		17	BTB-00681839	61054556	0.525	0.18221		15	ARS-BFGL-NGS-35117	61287473	0.55557	0.12751		15	ARS-BFGL-NGS-68607	55488319	0.54499	0.13766		10	ARS-BFGL-NGS-4082	100366108	0.49806	0.15791		29	BTB-01008013	13565982	0.53383	0.1163		3
	5	ARS-BFGL-NGS-109524	8751248	0.59691	0.14107		1	BTB-00001074	3116101	0.54663	0.11118		13	ARS-BFGL-NGS-95285	63096370	0.48462	0.18047		3	ARS-BFGL-NGS-103342	96100754	0.52642	0.18141		21	Hapmap34873-BES4_Contig386_675	12992457	0.55688	0.12201		13	ARS-BFGL-NGS-25698	79991041	0.54634	0.13797		4	Hapmap54229-rs29017613	30200987	0.49882	0.1589		3	INRA-474	24336036	0.53453	0.10948		12
	5	ARS-BFGL-NGS-11281	76200813	0.59865	0.1374		18	BTA-44438-no-rs	9290487	0.54663	0.11244		15	ARS-BFGL-NGS-9407	2801109	0.48542	0.17839		5	ARS-BFGL-NGS-37989	47906844	0.52642	0.17947		26	Hapmap38330-BTA-61119	30903998	0.55688	0.12445		21	ARS-BFGL-NGS-63564	64782256	0.54634	0.13433		14	ARS-BFGL-NGS-1857	9933344	0.50032	0.15877		18	ARS-BFGL-NGS-34611	21954625	0.53591	0.11044		3
	14	BTB-01530788	24524205	0.59865	0.13699		17	BTB-01100978	58141663	0.54729	0.11515		12	Hapmap45915-BTA-22734	46867626	0.4878	0.17799		7	ARS-BFGL-NGS-33364	6391481	0.52713	0.1796		12	ARS-BFGL-NGS-103418	59921146	0.55819	0.12731		7	BTB-01697487	66645827	0.54701	0.13492		26	BTA-100347-no-rs	34800551	0.50032	0.15748		25	Hapmap41913-BTA-60271	38698430	0.53591	0.1128		5
	16	ARS-BFGL-NGS-69487	20704034	0.59865	0.13714		11	BTB-00459111	11634312	0.54795	0.11404		20	ARS-BFGL-NGS-76333	67919593	0.4878	0.17973		1	BTB-01952363	40465985	0.52923	0.17672		25	Hapmap31912-BTC-021752	6579959	0.55819	0.12827		5	ARS-BFGL-NGS-80676	118120746	0.54901	0.13543		3	ARS-BFGL-NGS-61489	53495709	0.50181	0.15351		8	Hapmap58885-rs29013453	31265066	0.5366	0.10994		25
	4	ARS-BFGL-NGS-16951	110176402	0.59922	0.13608		1	BTB-02081949	3079342	0.5486	0.10901		22	BTB-00836196	11719009	0.4878	0.17932		2	Hapmap52382-rs29019574	37584534	0.52923	0.18237		8	ARS-BFGL-NGS-50811	15441189	0.55883	0.12472		12	ARS-BFGL-NGS-2636	88586618	0.54901	0.13469		8	BTB-00238128	9047553	0.50181	0.15917		5	ARS-BFGL-NGS-49659	39720278	0.53797	0.10915		11
	24	BTB-00888233	37763861	0.5998	0.13673		1	BTB-01821892	23421942	0.54926	0.11113		4	BTB-00190485	59580367	0.48936	0.17768		2	Hapmap47972-BTA-48849	105736858	0.52923	0.17535		5	Hapmap23837-BTA-163643	38131225	0.55948	0.12664		23	Hapmap47330-BTA-57177	7970738	0.54901	0.13474		11	Hapmap47792-BTA-97076	47430509	0.50256	0.15929		23	ARS-BFGL-NGS-57983	48197978	0.53797	0.11517		27
	20	ARS-BFGL-NGS-97354	60639566	0.60037	0.14062		11	BTB-00456673	9449507	0.54991	0.10965		19	ARS-BFGL-NGS-100464	59360869	0.48936	0.17374		15	BTA-36084-no-rs	24328172	0.52992	0.18236		1	ARS-BFGL-BAC-14930	1782724	0.56202	0.1247		4	BTB-01592886	52589260	0.55033	0.1337		13	Hapmap31215-BTA-32775	47879982	0.50329	0.15657		19	UA-IFASA-5057	48988244	0.53864	0.11183		2
	5	ARS-BFGL-NGS-38733	43940765	0.60206	0.1362		6	ARS-BFGL-NGS-101749	4076731	0.55056	0.10842		5	Hapmap24162-BTA-160429	76501658	0.49014	0.17844		2	BTB-01297138	68154640	0.53061	0.17921		4	ARS-BFGL-NGS-7693	87501173	0.56202	0.1287		9	ARS-BFGL-NGS-15308	38938171	0.55033	0.13487		3	ARS-BFGL-NGS-3521	88741652	0.50403	0.15782		5	ARS-BFGL-NGS-44205	16952114	0.53999	0.11097		6
	14	Hapmap23517-BTC-058008	10013686	0.60206	0.13513		24	Hapmap50297-BTA-26520	36244045	0.55121	0.1131		1	BTA-36624-no-rs	77248361	0.4917	0.17882		5	Hapmap43550-BTA-28784	37964220	0.53199	0.17941		6	ARS-BFGL-NGS-105221	8104004	0.56202	0.12747		11	ARS-BFGL-NGS-92911	76910253	0.55098	0.13369		1	ARS-BFGL-BAC-14930	1782724	0.50549	0.15855		26	ARS-BFGL-NGS-76872	50957350	0.53999	0.11074		4
	24	ARS-BFGL-NGS-73346	17022179	0.60206	0.13738		7	BTB-00307534	42618497	0.55313	0.1128		23	ARS-BFGL-NGS-28739	51386626	0.4917	0.17789		20	ARS-BFGL-NGS-13263	15607144	0.53199	0.18071		24	ARS-BFGL-NGS-7021	41981394	0.56202	0.1274		27	ARS-BFGL-NGS-20982	22100455	0.55164	0.13565		3	Hapmap34274-BES9_Contig508_1511	46522488	0.50549	0.15833		12	ARS-BFGL-NGS-42200	15573724	0.54066	0.11088		21
	13	ARS-BFGL-NGS-76148	54829615	0.60262	0.14122		7	Hapmap60894-rs29027443	90080630	0.55313	0.10892		6	Hapmap24407-BTA-163638	66426101	0.494	0.17902		4	BTB-00190485	59580367	0.53267	0.18012		8	BTB-00360293	77937951	0.56265	0.12668		14	ARS-BFGL-NGS-31174	11466299	0.55293	0.13871		4	BTA-28670-no-rs	30343285	0.50622	0.15788		26	ARS-BFGL-NGS-43432	15336560	0.54133	0.11019		26
	13	BTA-32929-no-rs	8165260	0.60374	0.1357		26	Hapmap38196-BTA-114696	23461479	0.55313	0.10954		9	BTB-01678771	20734430	0.494	0.17845		28	ARS-BFGL-NGS-95272	28099050	0.53335	0.17899		13	BTA-32982-no-rs	56402912	0.56328	0.12198		14	Hapmap46986-BTA-34282	25307116	0.55293	0.13782		8	BTA-88882-no-rs	1208626	0.50695	0.15462		14	BTB-01530788	24524205	0.54266	0.10872		13
	21	BTB-01106755	8927671	0.60374	0.14058		4	BTA-68470-no-rs	16514414	0.5544	0.11204		9	BTB-01683955	31933710	0.494	0.17817		14	ARS-BFGL-NGS-20781	7951654	0.53403	0.18094		13	ARS-BFGL-BAC-14448	39707232	0.56391	0.1276		8	BTB-00375253	108845583	0.55422	0.13224		7	BTB-00290676	2869042	0.50767	0.15785		26	Hapmap54064-rs29011996	5526925	0.54266	0.10992		6
	5	BTA-73209-no-rs	29496625	0.60429	0.13721		19	ARS-BFGL-NGS-19774	44547216	0.5544	0.11432		3	ARS-BFGL-NGS-11573	105303500	0.49476	0.17935		2	Hapmap43865-BTA-47654	52229656	0.5347	0.18064		8	BTB-00227661	76059716	0.56454	0.12667		18	ARS-BFGL-NGS-33511	51428990	0.55422	0.13851		5	Hapmap49418-BTA-103327	64565816	0.5084	0.15222		8	Hapmap53455-rs29027941	16573737	0.54332	0.11041		24
	6	BTB-00270310	94189136	0.60485	0.1408		1	BTB-01164952	50652927	0.55504	0.11234		7	Hapmap49761-BTA-79932	83551608	0.49627	0.18043		19	Hapmap59291-rs29022102	14815755	0.53605	0.18362		29	ARS-BFGL-NGS-18653	49412703	0.56516	0.1243		20	ARS-BFGL-NGS-59713	7166494	0.55486	0.13589		14	BTB-01544572	16052531	0.50912	0.15583		7	Hapmap46388-BTA-93108	96254960	0.54398	0.1095		1
	13	ARS-BFGL-NGS-29997	82418960	0.6054	0.13445		27	Hapmap48029-BTA-63045	41613442	0.55567	0.10769		16	BTB-00659960	72730715	0.49627	0.17922		23	ARS-BFGL-NGS-24799	50328541	0.53605	0.17423		1	ARS-USMARC-Parent-AY761135-rs29003723	127426647	0.56578	0.12679		8	BTB-01713349	51560983	0.5555	0.13669		17	ARS-BFGL-NGS-40882	33098572	0.50983	0.15731		3	BTB-00140587	84487946	0.54595	0.10797		6
	3	ARS-BFGL-NGS-61489	53495709	0.60594	0.13629		2	ARS-BFGL-NGS-102205	93885846	0.5563	0.10977		4	BTB-01257567	85983005	0.49702	0.17632		2	ARS-BFGL-NGS-102874	123152276	0.53738	0.1805		1	ARS-BFGL-NGS-71332	150490806	0.56702	0.12639		2	BTA-101359-no-rs	56409074	0.55613	0.13569		13	Hapmap47096-BTA-75138	39328066	0.51055	0.15793		26	BTA-113604-no-rs	8356096	0.54595	0.11272		3
	20	ARS-BFGL-NGS-32376	3876182	0.60649	0.13459		4	BTB-01186470	25563039	0.55692	0.1087		4	BTA-71564-no-rs	81255320	0.49777	0.17659		17	Hapmap48324-BTA-41405	60931137	0.53738	0.17903		25	Hapmap52144-ss46526472	38961935	0.56702	0.12439		14	ARS-BFGL-NGS-28867	20323857	0.5574	0.13776		17	BTB-01220555	43831778	0.51197	0.15655		26	BTB-00931586	21409429	0.54595	0.10863		25
	4	BTB-01687779	80545103	0.60757	0.13913		4	BTB-00746336	34019728	0.55755	0.11224		13	ARS-BFGL-NGS-42601	57524735	0.49926	0.17995		9	ARS-BFGL-NGS-39765	93910957	0.5387	0.17933		15	ARS-BFGL-BAC-34783	31469036	0.56764	0.12061		25	ARS-BFGL-NGS-24279	29977087	0.5574	0.13784		24	ARS-BFGL-NGS-98596	51731744	0.51197	0.15335		26	Hapmap48021-BTA-61134	31930415	0.5466	0.11087		20
	21	ARS-BFGL-NGS-104603	2918184	0.60757	0.13874		19	ARS-BFGL-NGS-22742	50395622	0.55817	0.11367		14	Hapmap54223-rs29017219	67871897	0.49926	0.17846		23	UA-IFASA-4463	38810995	0.5387	0.17917		14	Hapmap51719-BTA-35195	62751254	0.56886	0.12565		2	DPI-38	119705280	0.55802	0.13697		1	Hapmap42929-BTA-39525	81735566	0.51268	0.15708		26	BTA-113587-no-rs	7799706	0.54725	0.11172		16
	3	Hapmap48439-BTA-68959	101713668	0.60811	0.13878		20	ARS-BFGL-NGS-25836	19040448	0.55879	0.10874		29	ARS-BFGL-NGS-12494	25881358	0.5	0.17914		3	BTB-01097129	67884386	0.53936	0.18134		29	ARS-BFGL-NGS-25479	49979913	0.56886	0.12707		21	Hapmap40071-BTA-51569	18012172	0.55865	0.13433		8	ARS-BFGL-NGS-67446	80184285	0.51339	0.15573		11	BTB-00458773	10753131	0.54789	0.10867		1
	11	BTB-00466773	23340880	0.60865	0.14036		3	ARS-BFGL-NGS-105174	118346051	0.55941	0.10765		7	ARS-BFGL-NGS-102773	12833745	0.50074	0.17854		6	ARS-BFGL-NGS-105651	90686870	0.54131	0.17988		21	ARS-BFGL-NGS-25378	15888254	0.56947	0.12191		11	Hapmap51377-BTA-106302	76931025	0.55927	0.13306		3	BTB-01711286	69391345	0.51409	0.15637		20	ARS-BFGL-NGS-47085	12680036	0.54854	0.10849		5
	16	ARS-BFGL-NGS-100487	4610955	0.60919	0.135		1	Hapmap51218-BTA-36630	79629427	0.56065	0.10821		11	Hapmap53195-rs29011519	70363411	0.50148	0.17739		9	ARS-BFGL-NGS-55374	42792078	0.54131	0.17551		29	ARS-BFGL-NGS-102787	44395075	0.57008	0.12154		11	ARS-BFGL-NGS-69066	3765380	0.55989	0.13272		1	ARS-BFGL-NGS-12402	122427093	0.51549	0.15684		8	BTA-93110-no-rs	92147781	0.54982	0.11028		7
	11	Hapmap54844-rs29022274	41833490	0.60972	0.13646		20	BTB-00771151	8733386	0.56065	0.11318		2	Hapmap33198-BTA-134378	95752707	0.50221	0.17854		16	BTB-00653397	62446752	0.54131	0.18065		4	BTB-00186038	56479030	0.57069	0.12635		9	BTA-70599-no-rs	59114731	0.56051	0.13785		20	Hapmap31141-BTA-150972	24031442	0.51549	0.1535		16	ARS-BFGL-NGS-43477	53554791	0.54982	0.1146		12
	1	ARS-BFGL-NGS-44057	36636902	0.61131	0.13395		10	ARS-BFGL-NGS-23163	71835260	0.56126	0.11267		14	Hapmap31643-BTC-056500	6170976	0.50294	0.17769		6	Hapmap43932-BTA-75850	40086624	0.54196	0.17603		8	ARS-BFGL-NGS-9052	78009328	0.57189	0.12677		6	ARS-BFGL-NGS-24637	72138744	0.56113	0.13738		12	Hapmap47565-BTA-31771	19462885	0.51756	0.15126		4	BTB-01186320	25753506	0.55046	0.10884		24
	8	BTB-01098762	18894347	0.61131	0.13998		16	ARS-BFGL-NGS-30589	78326946	0.56187	0.10777		22	ARS-BFGL-NGS-36565	1035792	0.50366	0.17152		9	BTB-01843749	35314238	0.5426	0.17882		20	ARS-BFGL-NGS-94020	34158865	0.57189	0.12256		17	ARS-BFGL-NGS-56260	68952931	0.56174	0.131		14	ARS-BFGL-NGS-75368	79715760	0.51756	0.15556		2	ARS-BFGL-NGS-58778	122461245	0.55236	0.11187		18
	8	BTA-93110-no-rs	92147781	0.61131	0.13464		2	ARS-BFGL-NGS-37283	8340148	0.56248	0.11102		16	BTB-00653397	62446752	0.50439	0.17722		11	Hapmap27575-BTA-126727	73753220	0.54325	0.17889		4	ARS-BFGL-NGS-60306	10841109	0.57309	0.12634		10	ARS-BFGL-BAC-632	35086759	0.56236	0.13185		22	ARS-BFGL-NGS-87577	37590098	0.51756	0.15595		14	ARS-BFGL-BAC-8052	23893220	0.55236	0.11434		16
	19	ARS-BFGL-BAC-32500	46723662	0.61184	0.13557		7	ARS-BFGL-NGS-55814	6036526	0.56309	0.11032		5	Hapmap44697-BTA-119062	83099970	0.50511	0.17795		11	ARS-BFGL-NGS-98592	22058432	0.54389	0.17964		4	BTB-00201350	87262525	0.57309	0.12604		7	BTB-00300671	24599167	0.56358	0.13581		6	ARS-BFGL-NGS-20098	108162265	0.51825	0.15651		16	BTB-00647886	59638184	0.55236	0.11032		1
	25	ARS-BFGL-NGS-101143	21910752	0.61236	0.1338		10	BTA-67183-no-rs	41812396	0.56369	0.11278		2	BTB-00084784	22395493	0.50655	0.17733		21	ARS-BFGL-NGS-30365	22668633	0.54453	0.17822		27	BTB-01731688	17722584	0.57369	0.12571		22	ARS-BFGL-NGS-75375	44266173	0.56358	0.13781		6	BTB-00255828	49479118	0.52029	0.15715		29	ARS-BFGL-NGS-7054	43108445	0.55299	0.10897		5
	2	BTA-27415-no-rs	7751590	0.61288	0.13435		3	BTB-01676489	106611961	0.5649	0.10687		6	ARS-BFGL-NGS-7423	72338329	0.50655	0.17331		3	Hapmap25832-BTA-141681	96323465	0.5458	0.17942		15	ARS-BFGL-NGS-34422	40835081	0.57428	0.12132		11	BTA-101106-no-rs	68614963	0.56418	0.13194		10	ARS-BFGL-NGS-14607	52836817	0.52029	0.15709		9	BTB-00392939	55828214	0.55361	0.11136		15
	9	BTA-90471-no-rs	29698883	0.61392	0.13912		9	ARS-BFGL-NGS-20442	98820692	0.5649	0.10701		3	BTB-00134713	69665903	0.50867	0.17629		8	Hapmap47520-BTA-117879	96712245	0.5458	0.17944		19	BTB-00745391	28804007	0.57487	0.1217		3	BTB-01509091	76821191	0.56478	0.1366		14	ARS-BFGL-NGS-60065	71793738	0.52029	0.1498		6	ARS-BFGL-NGS-56212	4049985	0.55423	0.11129		4
	18	BTA-44438-no-rs	9290487	0.61392	0.13969		9	ARS-BFGL-NGS-37643	42370768	0.56609	0.10756		26	ARS-BFGL-NGS-105524	37898614	0.50867	0.17471		1	UA-IFASA-4774	74325400	0.54706	0.17994		16	BTB-01175421	3694117	0.57605	0.12489		15	BTA-114838-no-rs	51957162	0.56539	0.13678		2	Hapmap28102-BTA-152636	56382133	0.5223	0.15187		17	BTB-00678784	57599454	0.55485	0.11075		1
	20	BTA-50386-no-rs	34667591	0.61444	0.13826		24	ARS-BFGL-NGS-31749	4669101	0.56609	0.11048		28	ARS-BFGL-NGS-33721	5876902	0.50867	0.17672		6	BTB-00261837	67752994	0.54706	0.17577		21	Hapmap49066-BTA-16330	43613357	0.57605	0.12151		1	BTA-95685-no-rs	101956485	0.56599	0.13174		8	BTB-02000008	87141059	0.5223	0.15558		5	ARS-BFGL-NGS-22065	41695035	0.55547	0.11179		16
	1	ARS-BFGL-NGS-96151	145009246	0.61597	0.13533		9	BTB-00395607	59972449	0.56728	0.10742		6	ARS-BFGL-NGS-105651	90686870	0.50938	0.17727		14	ARS-BFGL-NGS-84610	14361666	0.54832	0.17853		13	ARS-BFGL-NGS-4854	39378251	0.57663	0.12486		20	BTA-107792-no-rs	38192514	0.56659	0.13686		11	Hapmap40665-BTA-119811	82726422	0.5223	0.15699		1	BTB-01331221	92308130	0.5567	0.11226		21
	4	BTB-01328019	74234970	0.61597	0.13547		14	Hapmap49130-BTA-34437	30307874	0.56728	0.11019		8	BTA-80761-no-rs	16728232	0.51008	0.1759		27	Hapmap29879-BTA-92303	1970333	0.54832	0.17382		7	ARS-BFGL-NGS-89563	48881790	0.57838	0.12537		7	ARS-BFGL-NGS-60410	92974722	0.56718	0.13738		10	BTB-00441717	85910292	0.52297	0.15628		11	ARS-BFGL-NGS-60010	13572966	0.5567	0.10849		9
	13	ARS-BFGL-NGS-35385	64920640	0.61597	0.13547		1	Hapmap38806-BTA-110152	48629895	0.56962	0.11082		6	ARS-BFGL-NGS-98307	106861178	0.51078	0.17075		7	BTB-00305112	38196134	0.55018	0.17261		17	Hapmap33086-BTA-19277	14141384	0.57838	0.12054		9	ARS-BFGL-NGS-77863	44872698	0.56837	0.13307		15	ARS-BFGL-NGS-102795	41945602	0.52363	0.15588		4	ARS-BFGL-NGS-105631	77697936	0.55792	0.11318		27
	16	BTB-00659960	72730715	0.61698	0.13929		1	Hapmap51211-BTA-33586	66864968	0.56962	0.11166		2	Hapmap48776-BTA-47395	38525454	0.51148	0.17637		7	Hapmap46388-BTA-93108	96254960	0.55018	0.17372		17	Hapmap41533-BTA-40976	45029111	0.57838	0.12445		13	ARS-BFGL-BAC-916	76841156	0.56837	0.13632		6	ARS-BFGL-NGS-43679	110140420	0.52429	0.15664		17	Hapmap49158-BTA-41145	56234762	0.55792	0.11085		6
	24	ARS-BFGL-NGS-103969	4741755	0.61698	0.13488		4	BTB-02013962	91899978	0.56962	0.11147		15	ARS-BFGL-NGS-61425	35636528	0.51217	0.17713		22	ARS-BFGL-NGS-7642	12828815	0.55018	0.17916		4	BTA-71063-no-rs	67772757	0.57953	0.12103		1	ARS-BFGL-NGS-100349	5319965	0.56896	0.13177		11	BTA-107309-no-rs	80283508	0.52495	0.15697		3	BTB-01509091	76821191	0.55974	0.11133		11
	6	BTB-01371349	96919041	0.61749	0.13792		13	ARS-BFGL-BAC-12479	13385570	0.56962	0.10853		22	BTA-54431-no-rs	38902715	0.51286	0.17666		8	UA-IFASA-5756	29737467	0.5508	0.17961		15	BTB-00338107	54898376	0.57953	0.12087		3	ARS-USMARC-Parent-DQ647187-rs29010510	21146877	0.56955	0.13297		16	ARS-BFGL-NGS-36241	73361045	0.52561	0.15752		13	Hapmap38101-BTA-24198	11879234	0.55974	0.11207		14
	2	BTA-47092-no-rs	27374270	0.61849	0.1347		4	ARS-BFGL-NGS-60734	5090934	0.57077	0.10769		1	UA-IFASA-4140	157837373	0.51355	0.17133		24	Hapmap50889-BTA-121427	18941276	0.55142	0.17797		2	ARS-BFGL-NGS-15763	3793543	0.5801	0.12428		3	BTA-100463-no-rs	50835532	0.57072	0.13433		13	BTB-00537751	64804947	0.52627	0.15046		18	ARS-BFGL-NGS-54266	46757466	0.55974	0.11076		25
	27	ARS-BFGL-NGS-11696	35144687	0.61849	0.13636		7	Hapmap46728-BTA-78268	16634828	0.57077	0.1113		5	ARS-BFGL-NGS-101738	107792082	0.51424	0.17704		10	BTB-01721539	31442937	0.55203	0.1734		17	BTB-00670868	10774291	0.58124	0.1252		25	ARS-BFGL-NGS-95388	8747202	0.57072	0.1357		4	ARS-BFGL-NGS-7407	69391131	0.52692	0.14993		13	ARS-BFGL-BAC-11935	30551596	0.56034	0.10893		27
	1	ARS-BFGL-NGS-106011	63159279	0.61998	0.13556		3	ARS-BFGL-NGS-16054	59354122	0.5725	0.11024		5	ARS-BFGL-NGS-17195	76457030	0.51492	0.17557		3	ARS-BFGL-NGS-79371	22550916	0.55264	0.17836		17	BTA-122399-no-rs	41342299	0.58124	0.12564		10	BTB-00916903	28070182	0.5713	0.1375		5	BTA-26132-no-rs	41799777	0.52758	0.15643		1	UA-IFASA-5979	9852144	0.56153	0.11126		3
	2	Hapmap51704-BTA-24101	92127717	0.61998	0.13757		12	ARS-BFGL-BAC-12431	17954678	0.5725	0.11092		5	ARS-BFGL-NGS-73201	76049319	0.51561	0.17199		15	Hapmap49972-BTA-36466	34946066	0.55326	0.17754		7	Hapmap49309-BTA-78604	24655689	0.58236	0.12374		8	BTB-01183131	83537018	0.57188	0.13157		7	BTB-01871912	42580647	0.52823	0.1518		7	Hapmap43181-BTA-121808	48013516	0.56153	0.10847		3
	13	ARS-BFGL-NGS-5494	39569134	0.61998	0.13644		18	Hapmap51998-BTA-43053	36985552	0.5725	0.11024		3	ARS-BFGL-NGS-3521	88741652	0.51697	0.17769		3	BTB-00962857	99525326	0.55387	0.17628		8	BTB-00358338	73267165	0.58236	0.11936		5	BTB-00218821	8807063	0.5736	0.13698		4	Hapmap39541-BTA-118502	3219644	0.52888	0.15266		16	ARS-BFGL-BAC-33349	29113588	0.56212	0.11263		1
	4	ARS-BFGL-NGS-5701	5424181	0.62195	0.13767		3	BTB-01214467	4335766	0.57307	0.11014		11	ARS-BFGL-NGS-107491	66153626	0.51697	0.17646		1	Hapmap60044-rs29010295	20634675	0.55448	0.17763		2	ARS-BFGL-NGS-100540	3820191	0.58515	0.12393		16	Hapmap57710-rs29018089	50046534	0.5736	0.13316		12	ARS-BFGL-NGS-50752	12685397	0.53017	0.15334		1	BTB-00076382	158139790	0.56506	0.10868		11
	12	ARS-BFGL-NGS-42200	15573724	0.62195	0.13383		6	BTA-108997-no-rs	52071063	0.57364	0.1118		3	ARS-BFGL-NGS-33377	78108702	0.51765	0.17196		4	Hapmap59221-rs29014908	35939871	0.55569	0.17851		8	Hapmap43848-BTA-40752	37403028	0.58515	0.12567		27	ARS-BFGL-NGS-37647	42776720	0.5736	0.13202		24	BTA-29467-no-rs	51959189	0.53017	0.15401		6	Hapmap35597-SCAFFOLD359101_527	5205468	0.56506	0.10906		12
	22	ARS-BFGL-NGS-22211	43274058	0.62195	0.13371		3	BTA-67345-no-rs	30728145	0.5742	0.11084		1	BTB-01287574	133671941	0.519	0.17102		5	ARS-BFGL-NGS-34254	27287454	0.55569	0.17589		14	UA-IFASA-8554	28381520	0.58515	0.12513		5	ARS-USMARC-637	32596644	0.57474	0.13537		12	Hapmap48117-BTA-90454	9515754	0.5321	0.14987		10	ARS-BFGL-NGS-72759	52584852	0.56506	0.11284		13
	26	ARS-BFGL-NGS-86952	45409333	0.62195	0.13321		6	BTA-29651-no-rs	96716649	0.57533	0.11197		15	ARS-BFGL-NGS-102795	41945602	0.519	0.17506		4	BTB-01652857	44570670	0.55689	0.17612		19	ARS-BFGL-NGS-1097	34836416	0.58515	0.12435		16	BTB-01452873	10540543	0.57474	0.13908		20	ARS-BFGL-NGS-101394	17281716	0.5321	0.14866		24	BTB-00891813	56487933	0.56506	0.10858		20
	24	Hapmap54558-rs29009598	29187804	0.62244	0.13839		23	BTA-118008-no-rs	18715079	0.57533	0.1094		3	ARS-USMARC-Parent-DQ647187-rs29010510	21146877	0.51967	0.17231		11	BTA-32746-no-rs	56112585	0.55689	0.17254		25	Hapmap25408-BTC-028364	31086333	0.58515	0.12123		22	ARS-BFGL-NGS-40199	17793439	0.57531	0.13655		24	BTA-71136-no-rs	12682668	0.5321	0.15183		28	Hapmap25782-BTA-100901	4722726	0.56506	0.11062		15
	7	BTA-28988-no-rs	39087132	0.6234	0.13464		20	BTB-02040655	52271324	0.57589	0.10705		17	ARS-BFGL-NGS-10248	71260851	0.52034	0.17135		24	BTB-00891813	56487933	0.55749	0.17435		25	ARS-BFGL-NGS-44485	33852697	0.5857	0.12623		11	Hapmap47774-BTA-89811	38512409	0.57587	0.13128		23	BTA-106796-no-rs	34758497	0.53273	0.15387		1	ARS-BFGL-NGS-54090	65410263	0.56622	0.11249		2
	16	ARS-BFGL-NGS-20750	42054675	0.6234	0.13354		17	Hapmap60105-rs29016438	26986219	0.57645	0.10705		22	UA-IFASA-4798	60084013	0.52101	0.16932		26	Hapmap34283-BES10_Contig580_1086	15462849	0.55809	0.17857		5	ARS-BFGL-NGS-103088	75265831	0.58625	0.12037		1	ARS-BFGL-NGS-103594	149043397	0.57755	0.13718		1	BTB-00026110	67331639	0.53337	0.14955		5	ARS-USMARC-637	32596644	0.56622	0.11124		16
	6	Hapmap55384-rs29026113	79525009	0.62437	0.13796		3	Hapmap42631-BTA-67529	1979194	0.57757	0.11104		4	BTB-01186320	25753506	0.52167	0.16953		5	BTA-26132-no-rs	41799777	0.55868	0.17744		23	ARS-BFGL-NGS-137	49945187	0.58679	0.12033		18	BTA-43725-no-rs	51413827	0.57755	0.13764		22	ARS-BFGL-NGS-41013	52294063	0.53401	0.15052		11	BTB-01397376	33143114	0.5668	0.10884		2
	15	ARS-BFGL-NGS-54901	40356568	0.62437	0.13863		14	BTB-01110396	15879588	0.57757	0.1092		6	Hapmap31283-BTC-039096	45052429	0.52233	0.17061		20	Hapmap50011-BTA-50535	37237425	0.55927	0.17502		12	Hapmap42162-BTA-26965	56774667	0.58734	0.1223		29	ARS-BFGL-NGS-22503	18244524	0.57755	0.13167		22	ARS-BFGL-NGS-99906	5833750	0.53464	0.1471		1	ARS-BFGL-BAC-15523	143711195	0.56794	0.10849		14
	4	BTB-00197052	73791282	0.62532	0.13548		22	Hapmap60954-rs29021814	56711180	0.57812	0.10751		9	BTA-113948-no-rs	65818036	0.52366	0.17602		2	BTA-49040-no-rs	112631781	0.55986	0.17252		5	Hapmap38434-BTA-74956	107451881	0.58788	0.12078		2	BTA-48377-no-rs	90527996	0.57811	0.13594		3	BTB-01771876	81906693	0.53653	0.15045		13	ARS-BFGL-NGS-42601	57524735	0.56794	0.11062		27
	20	Hapmap51601-BTA-50997	62297004	0.62532	0.13402		13	ARS-BFGL-NGS-109250	63236944	0.57922	0.10691		12	Hapmap58728-rs29027441	12375872	0.52366	0.17656		24	ARS-BFGL-BAC-44145	17094736	0.56045	0.17505		19	ARS-BFGL-BAC-33094	17298218	0.58842	0.12035		9	BTA-106078-no-rs	81329823	0.57922	0.13159		8	ARS-BFGL-NGS-42825	50675127	0.53653	0.15413		1	Hapmap47854-BTA-119090	147550991	0.56908	0.10754		13
	27	BTB-01068433	32129484	0.62627	0.13635		26	Hapmap49372-BTA-91009	23689229	0.57922	0.10757		11	Hapmap40688-BTA-21593	10630544	0.52431	0.17018		7	ARS-BFGL-NGS-58717	20352577	0.56104	0.17423		4	Hapmap58149-rs29020595	99465816	0.5895	0.12493		11	ARS-BFGL-NGS-101296	2691538	0.57922	0.13422		20	ARS-BFGL-NGS-47085	12680036	0.53653	0.14852		7	Hapmap47101-BTA-78263	16564424	0.56908	0.10852		24
	28	Hapmap36413-SCAFFOLD205131_13346	34309492	0.62627	0.13396		19	ARS-BFGL-NGS-109221	16598801	0.57977	0.1088		11	Hapmap47792-BTA-97076	47430509	0.52756	0.17337		17	BTB-01220555	43831778	0.56221	0.17421		12	Hapmap47215-BTA-20719	35886159	0.5895	0.12033		6	BTB-02041372	4636950	0.57977	0.1317		13	BTA-23977-no-rs	82464169	0.53715	0.15034		11	ARS-BFGL-NGS-24112	75879665	0.56965	0.1096		29
	16	Hapmap43811-BTA-22208	10474014	0.62721	0.13676		6	BTB-01209089	67105986	0.58086	0.10757		12	Hapmap44034-BTA-21712	8785719	0.52756	0.1698		24	ARS-BFGL-BAC-31288	4273189	0.56221	0.17457		2	ARS-BFGL-NGS-108614	106526130	0.5911	0.12056		2	ARS-BFGL-NGS-47002	125426036	0.58032	0.13126		5	ARS-BFGL-NGS-109072	108900624	0.53901	0.15176		2	ARS-BFGL-NGS-29467	100376419	0.57077	0.10919		20
	24	ARS-BFGL-NGS-101670	24873093	0.62721	0.13693		14	ARS-BFGL-BAC-1775	62698714	0.58086	0.10619		13	Hapmap42512-BTA-32321	34909187	0.52756	0.17002		5	ARS-BFGL-NGS-104042	17016269	0.56279	0.17642		10	ARS-BFGL-NGS-11874	14388574	0.5911	0.12451		18	ARS-BFGL-NGS-34611	21954625	0.58086	0.13128		7	Hapmap52098-rs29017346	35557779	0.53901	0.15477		6	Hapmap43552-BTA-31207	19176059	0.57077	0.10798		1
	22	ARS-BFGL-BAC-33314	41537351	0.62768	0.13432		17	BTB-00677011	44164743	0.5814	0.10995		15	ARS-BFGL-NGS-15700	75037006	0.52756	0.17243		21	BTB-00814378	32849712	0.56337	0.17575		18	ARS-BFGL-NGS-4440	34940982	0.5911	0.122		9	ARS-BFGL-NGS-104698	99072838	0.58195	0.13669		20	Hapmap34321-BES11_Contig492_674	20564659	0.53901	0.15365		26	ARS-BFGL-NGS-8275	37203584	0.57133	0.11139		11
	27	Hapmap50892-BTA-121510	15266193	0.62815	0.13681		7	Hapmap33678-BTA-161179	92135559	0.58249	0.10936		18	ARS-BFGL-NGS-2712	23966401	0.52756	0.16851		7	BTB-01174051	69672142	0.56395	0.17456		29	BTB-01033776	44853970	0.59163	0.11978		12	ARS-BFGL-NGS-42200	15573724	0.58195	0.13111		9	ARS-BFGL-NGS-33437	94733670	0.54084	0.15148		4	BTB-01200056	10608965	0.57245	0.10934		5
	2	ARS-BFGL-NGS-32559	75724252	0.62861	0.13782		26	ARS-BFGL-NGS-86889	50817833	0.58249	0.1097		5	ARS-BFGL-NGS-37989	47906844	0.5282	0.17509		7	BTB-00319838	75728672	0.56511	0.17821		1	BTA-122011-no-rs	113821052	0.59215	0.12593		3	BTB-01097129	67884386	0.58464	0.13586		14	BTB-01143619	26196375	0.54084	0.14958		7	ARS-BFGL-NGS-25853	100089527	0.57245	0.10604		2
	22	ARS-BFGL-BAC-4845	33446270	0.62907	0.13338		9	BTB-00389092	35002290	0.58302	0.106		3	UA-IFASA-8398	83599565	0.52948	0.17024		24	ARS-BFGL-NGS-100146	36464131	0.56511	0.17115		10	BTB-00445088	93246483	0.59268	0.12359		5	ARS-BFGL-NGS-22065	41695035	0.58464	0.13452		23	Hapmap59614-ss46526680	32948876	0.54084	0.14706		6	ARS-BFGL-NGS-24332	47032183	0.573	0.11036		8
	25	ARS-BFGL-NGS-13398	40785528	0.62954	0.13519		6	BTB-01904349	80251687	0.58463	0.10614		6	BTB-00255828	49479118	0.52948	0.17385		4	Hapmap59633-rs29013953	14021218	0.56568	0.17227		14	BTB-00567405	47438919	0.5932	0.11906		9	Hapmap54854-rs29025535	87759769	0.58464	0.13344		1	Hapmap52417-rs29016891	26259422	0.54145	0.1552		12	ARS-BFGL-NGS-73906	17791146	0.57355	0.11106		27
	16	Hapmap50501-BTA-91866	18494934	0.63	0.13407		6	ARS-BFGL-NGS-39530	114806810	0.58463	0.10965		6	Hapmap32226-BTC-045029	102093022	0.53201	0.17312		10	ARS-BFGL-NGS-4082	100366108	0.56682	0.17544		1	Hapmap41826-BTA-31654	68023878	0.59425	0.12205		10	BTB-00416806	31838388	0.58464	0.13545		6	BTB-00260704	65749899	0.54205	0.15259		6	ARS-BFGL-NGS-96978	23408172	0.5741	0.10856		13
	5	ARS-BFGL-NGS-30677	43565856	0.63091	0.13271		18	ARS-BFGL-NGS-37980	42826428	0.58463	0.10621		18	Hapmap23685-BTA-132541	54271729	0.53201	0.16955		15	ARS-BFGL-NGS-41871	24351620	0.56682	0.17648		4	BTA-90533-no-rs	1888198	0.59425	0.11988		18	ARS-BFGL-NGS-106132	26562050	0.58464	0.13504		1	Hapmap42923-BTA-36604	77485396	0.54266	0.15025		15	Hapmap38032-BTA-37826	82388156	0.57465	0.1111		28
	1	Hapmap43437-BTA-101873	135098	0.630914	0.13431		13	Hapmap54224-rs29017378	6637085	0.58516	0.11142		23	BTA-13303-rs29018265	6370419	0.53201	0.17359		15	Hapmap45825-BTA-25376	72980544	0.56739	0.17139		5	Hapmap40583-BTA-74092	74921819	0.5958	0.11991		5	Hapmap27803-BTA-66694	65095289	0.58571	0.13545		19	ARS-BFGL-NGS-34770	21145204	0.54326	0.15331		5	BTB-00220966	8476871	0.5752	0.10647		1
	25	ARS-BFGL-BAC-41359	33958794	0.63137	0.13669		2	BTB-00097126	42008005	0.58621	0.10564		24	Hapmap54014-rs29018901	541784	0.53201	0.17002		6	BTB-01682978	4746604	0.56795	0.17119		24	ARS-BFGL-NGS-25800	58809468	0.5958	0.12354		25	Hapmap43304-BTA-59744	25228586	0.58571	0.13375		5	ARS-BFGL-NGS-12222	81828636	0.54386	0.15244		7	BTB-01514150	83057326	0.57575	0.10835		2
	4	BTB-01392193	65299999	0.63183	0.13715		19	BTA-45898-no-rs	50696008	0.58621	0.10574		12	ARS-BFGL-NGS-14623	55438943	0.53388	0.17312		4	Hapmap42498-BTA-29406	19444028	0.56908	0.17563		29	Hapmap45306-BTA-65657	36994618	0.5958	0.1239		6	ARS-BFGL-NGS-29047	45568520	0.58624	0.13124		11	Hapmap48902-BTA-81093	5806008	0.54445	0.15388		8	BTB-01990279	4503268	0.57684	0.11071		9
	8	BTB-01990279	4503268	0.63228	0.1379		17	BTA-120039-no-rs	11370727	0.58674	0.11199		14	Hapmap23517-BTC-058008	10013686	0.53388	0.1705		13	Hapmap40119-BTA-31847	19773655	0.56908	0.17148		5	ARS-BFGL-NGS-69000	109274268	0.59836	0.12057		2	Hapmap52382-rs29019574	37584534	0.58729	0.13459		7	BTA-98900-no-rs	78432686	0.54623	0.15059		13	Hapmap54324-rs29009783	2711744	0.57684	0.10641		15
	8	BTA-106529-no-rs	79414861	0.63408	0.13209		16	Hapmap54101-rs29010797	34606531	0.58726	0.10557		14	Hapmap27495-BTC-009081	10740697	0.53388	0.17416		15	Hapmap47593-BTA-37693	75148353	0.56963	0.17012		6	Hapmap42715-BTA-87995	80128784	0.59836	0.1206		18	ARS-BFGL-NGS-99572	52852305	0.58729	0.13377		14	ARS-BFGL-BAC-20948	77759163	0.54623	0.15012		27	BTA-63267-no-rs	12457385	0.57738	0.10819		1
	11	BTB-00459111	11634312	0.63408	0.13768		3	ARS-BFGL-NGS-34527	79800652	0.58779	0.10975		12	Hapmap51894-BTA-29431	40821597	0.5345	0.17298		1	BTB-02049040	29696010	0.5713	0.17197		11	BTB-01118763	5281215	0.59836	0.12225		4	Hapmap40647-BTA-110965	13235237	0.58782	0.13173		27	ARS-BFGL-NGS-1389	33400664	0.54623	0.1484		11	ARS-BFGL-NGS-11131	60303908	0.57792	0.1079		6
	16	Hapmap39381-BTA-118849	66543047	0.63408	0.13335		11	ARS-BFGL-NGS-89007	64537797	0.58883	0.1058		11	Hapmap43972-BTA-93042	3371395	0.53512	0.17019		5	ARS-BFGL-NGS-96600	51141012	0.5713	0.17342		16	ARS-BFGL-NGS-43477	53554791	0.59836	0.12094		11	ARS-BFGL-NGS-106479	79852413	0.58834	0.13391		26	ARS-BFGL-NGS-24375	42448432	0.54682	0.15008		17	BTB-01100978	58141663	0.57899	0.10951		21
	20	Hapmap42572-BTA-50505	37630456	0.63408	0.1341		29	BTB-01008013	13565982	0.58883	0.10948		3	ARS-BFGL-NGS-6812	27775697	0.53574	0.17355		13	BTA-14523-no-rs	7161324	0.5713	0.17742		25	ARS-BFGL-NGS-85281	34280737	0.59836	0.11958		9	Hapmap50484-BTA-83557	43144718	0.58886	0.13458		5	BTB-01477571	43481128	0.54858	0.15344		27	BTB-01068433	32129484	0.57899	0.11026		7
	4	BTB-01120104	41302649	0.63585	0.13481		1	ARS-BFGL-NGS-99002	44623201	0.58934	0.10486		4	Hapmap33386-BTA-155833	23116321	0.53696	0.17576		1	ARS-BFGL-NGS-12402	122427093	0.5724	0.17474		8	BTA-92628-no-rs	4546756	0.59936	0.12382		1	Hapmap50927-BTA-28806	26307924	0.59041	0.13362		6	Hapmap23888-BTA-155071	13918445	0.54858	0.15147		3	ARS-BFGL-NGS-33471	81094906	0.57953	0.10672		12
	9	BTB-01683955	31933710	0.63585	0.13572		26	ARS-BFGL-NGS-40939	36478953	0.58986	0.10682		15	BTB-01137536	37726788	0.53696	0.16851		2	ARS-BFGL-NGS-104761	29092924	0.5724	0.17358		13	ARS-BFGL-NGS-36809	31475142	0.59936	0.12413		1	BTB-00076382	158139790	0.59041	0.13156		24	ARS-BFGL-NGS-85970	16118203	0.54858	0.14841		17	BTB-01282074	42783734	0.58006	0.11066		6
	11	ARS-BFGL-NGS-24329	1920092	0.63585	0.13373		15	ARS-BFGL-NGS-9407	2801109	0.59088	0.1095		3	INRA-472	48101141	0.53757	0.16709		1	Hapmap43559-BTA-35576	72801931	0.57349	0.17509		10	ARS-BFGL-NGS-12605	15357040	0.60036	0.12031		27	BTB-00967015	31142763	0.59041	0.13024		13	ARS-BFGL-NGS-16424	8386291	0.54973	0.15437		5	ARS-BFGL-NGS-73201	76049319	0.58112	0.10564		6
	17	ARS-BFGL-NGS-101427	48522455	0.63585	0.13722		19	ARS-BFGL-NGS-80189	5257592	0.59088	0.10653		1	ARS-BFGL-NGS-100349	5319965	0.53818	0.17045		7	BTB-01364730	38967158	0.57349	0.1704		17	BTA-106183-no-rs	15271899	0.60036	0.12309		6	ARS-BFGL-NGS-53620	109800337	0.59143	0.13093		22	Hapmap39758-BTA-53663	16407075	0.54973	0.15029		23	ARS-BFGL-NGS-20503	13267795	0.58112	0.10977		18
	1	BTB-01437861	22662759	0.63672	0.13366		4	BTB-01595788	73085109	0.59241	0.10902		25	Hapmap50047-BTA-59192	16256587	0.53878	0.16967		3	BTB-02090559	95803713	0.57511	0.1701		23	BTB-00868877	47005648	0.60086	0.12005		29	ARS-BFGL-NGS-59421	43709769	0.59143	0.13372		5	ARS-BFGL-NGS-37546	105566298	0.55031	0.14691		1	Hapmap31069-BTA-124454	98552740	0.58218	0.11018		6
	20	Hapmap52341-rs29025776	11971234	0.63672	0.13429		11	ARS-BFGL-NGS-24112	75879665	0.59241	0.1102		10	Hapmap47826-BTA-107963	15974499	0.53938	0.1696		7	BTB-00319857	75730641	0.57511	0.17457		16	BTA-38207-no-rs	28319407	0.60136	0.1207		7	Hapmap49758-BTA-78793	37952883	0.59346	0.13219		6	ARS-BFGL-NGS-35835	62788712	0.55088	0.14828		7	BTA-28988-no-rs	39087132	0.58218	0.10727		3
	20	ARS-BFGL-NGS-55739	39787788	0.63759	0.13788		19	BTB-00745875	29483931	0.59241	0.11084		1	BTB-01462011	45926861	0.53999	0.16965		9	Hapmap51958-BTA-84395	82972692	0.57511	0.17063		8	BTB-00352897	73131682	0.60284	0.11956		8	BTB-01098367	18540444	0.59346	0.13042		4	BTB-01120104	41302649	0.55259	0.14768		17	BTB-01639139	41398527	0.58322	0.1075		25
	20	BTB-01763089	45966446	0.63759	0.13448		9	BTA-90471-no-rs	29698883	0.59392	0.11074		7	Hapmap33486-BTA-145223	72399231	0.54059	0.17343		4	BTB-01054403	21516258	0.57565	0.17083		17	ARS-BFGL-NGS-39284	64308786	0.60284	0.12337		12	ARS-BFGL-NGS-50752	12685397	0.59346	0.134		7	ARS-BFGL-NGS-30757	26855417	0.55259	0.15251		19	ARS-BFGL-NGS-82204	35003592	0.58322	0.10853		19
	4	Hapmap42660-BTA-75089	56329704	0.63845	0.13461		13	UA-IFASA-8759	38881719	0.59392	0.10564		10	BTB-00441717	85910292	0.54237	0.17112		2	Hapmap43523-BTA-24093	92042146	0.57725	0.17367		19	BTA-108328-no-rs	43856171	0.60284	0.12299		20	Hapmap54291-rs29013179	11118472	0.59346	0.13028		13	ARS-BFGL-NGS-95285	63096370	0.55259	0.15293		10	ARS-BFGL-NGS-20486	93946634	0.58374	0.10593		22
	11	BTA-86600-no-rs	20838916	0.63845	0.13253		17	Hapmap36431-SCAFFOLD200017_11121	23616463	0.59392	0.10608		10	ARS-BFGL-NGS-4082	100366108	0.54237	0.17207		4	BTB-01186320	25753506	0.57725	0.17075		6	Hapmap59527-rs29021960	42319104	0.60431	0.11951		5	BTA-103857-no-rs	21922004	0.59446	0.13369		1	ARS-BFGL-NGS-103594	149043397	0.55428	0.15125		6	ARS-BFGL-NGS-53620	109800337	0.5853	0.10624		24
	6	BTB-00288047	118955402	0.63888	0.13389		4	BTB-00167503	20203447	0.59492	0.10756		18	ARS-BFGL-NGS-42247	50748739	0.54237	0.16872		7	Hapmap53461-rs29027660	102855103	0.57725	0.17394		7	BTB-00319289	73777772	0.60431	0.12345		5	ARS-BFGL-NGS-23988	37273786	0.59446	0.13369		5	ARS-BFGL-NGS-104042	17016269	0.55428	0.15179		13	UA-IFASA-8759	38881719	0.5853	0.1076		13
	11	ARS-BFGL-BAC-12994	41854251	0.63974	0.13368		28	ARS-BFGL-NGS-37190	25771595	0.59492	0.1052		12	ARS-BFGL-NGS-107176	33779590	0.54296	0.16876		7	ARS-BFGL-NGS-71949	20205533	0.57831	0.17423		28	ARS-BFGL-NGS-101248	7534483	0.60431	0.11897		3	ARS-BFGL-NGS-34527	79800652	0.59496	0.13416		11	ARS-BFGL-NGS-11925	75381605	0.55428	0.14862		21	BTB-01480441	47928210	0.5853	0.10865		17
	22	ARS-BFGL-NGS-36565	1035792	0.63974	0.13372		3	ARS-BFGL-NGS-103815	93703308	0.59542	0.10996		2	BTB-00085286	21884395	0.54414	0.17416		8	Hapmap42019-BTA-97664	103650209	0.57831	0.17556		1	BTB-00060880	126523428	0.60576	0.11935		1	ARS-BFGL-NGS-105140	145470565	0.59546	0.13394		1	BTB-00032205	67734488	0.5554	0.14765		13	ARS-BFGL-NGS-95865	71713558	0.58581	0.11087		15
	3	BTA-68507-no-rs	81945861	0.64059	0.13319		3	Hapmap39765-BTA-62582	99317016	0.59641	0.10573		15	BTB-00619772	82412940	0.54414	0.17216		9	BTA-98907-no-rs	57182000	0.57935	0.17515		2	BTA-106070-no-rs	56539467	0.60576	0.12172		4	Hapmap28169-BTA-70367	48615363	0.59645	0.13018		6	BTA-12570-no-rs	91066150	0.5554	0.15256		6	UA-IFASA-959	52394411	0.58632	0.1066		4
	8	ARS-BFGL-NGS-17358	98881581	0.64059	0.13524		16	BTA-40290-no-rs	16152096	0.59641	0.10845		17	BTB-01220555	43831778	0.54473	0.17184		20	ARS-BFGL-NGS-38061	65637410	0.57935	0.1748		6	Hapmap48129-BTA-95633	91578337	0.60576	0.11996		5	ARS-BFGL-NGS-12528	56515069	0.59645	0.13155		10	BTB-00916903	28070182	0.55595	0.15297		13	BTA-32271-no-rs	2181574	0.58684	0.11094		8
	5	ARS-BFGL-NGS-11736	8683607	0.64101	0.13619		3	ARS-BFGL-NGS-15623	111276607	0.59739	0.10585		21	BTB-00817521	38076668	0.54531	0.16936		2	ARS-BFGL-NGS-73869	94702739	0.58143	0.17375		3	ARS-BFGL-NGS-94913	92661872	0.60719	0.12388		17	ARS-BFGL-NGS-34258	17926492	0.59695	0.13191		7	BTA-118266-no-rs	108551598	0.55651	0.15266		13	Hapmap53271-rs29022375	65706479	0.58735	0.10514		11
	19	ARS-BFGL-NGS-19774	44547216	0.64143	0.13761		21	BTA-93299-no-rs	48062756	0.59739	0.1055		1	ARS-BFGL-NGS-12402	122427093	0.54589	0.17179		8	BTB-01655367	89185732	0.58143	0.17255		25	ARS-BFGL-BAC-43578	1864761	0.60719	0.11959		3	ARS-BFGL-NGS-3883	25763148	0.59744	0.13317		12	BTA-93379-no-rs	42166657	0.55761	0.15218		3	BTB-00462855	47677836	0.58786	0.10828		12
	6	Hapmap24252-BTA-147305	50627149	0.64185	0.13372		5	ARS-BFGL-NGS-35982	5693439	0.59836	0.10598		15	Hapmap50831-BTA-95979	36429977	0.54647	0.1681		17	ARS-BFGL-NGS-74168	73488482	0.58143	0.17433		29	BTA-66497-no-rs	34027829	0.60719	0.11873		11	Hapmap40102-BTA-110410	9197291	0.59793	0.12873		18	Hapmap42880-BTA-24056	31818445	0.55761	0.15285		19	BTA-44751-no-rs	22300584	0.58837	0.1059		18
	5	Hapmap23022-BTA-161235	31613026	0.64227	0.1327		29	BTB-01009457	17532391	0.59836	0.10738		3	BTB-00962714	99655499	0.54705	0.17187		19	UA-IFASA-8469	24245251	0.58143	0.17376		27	ARS-BFGL-NGS-87779	37456627	0.60767	0.11911		10	ARS-BFGL-NGS-55116	69811463	0.59842	0.13399		3	BTA-91587-no-rs	80517326	0.5587	0.14641		20	Hapmap50993-BTA-50781	50676182	0.58887	0.10961		19
	4	BTB-00890676	41178661	0.6431	0.13237		13	Hapmap39731-BTA-23124	1912749	0.59885	0.10446		3	Hapmap32684-BTA-89476	88170287	0.54877	0.17341		7	ARS-BFGL-NGS-69121	46477516	0.58194	0.17404		2	BTB-00066363	18911546	0.60814	0.1205		4	ARS-BFGL-NGS-73435	28572239	0.59891	0.13218		14	ARS-BFGL-BAC-8052	23893220	0.5587	0.15084		10	BTA-82413-no-rs	97916188	0.58938	0.10606		11
	19	BTA-45897-no-rs	13783550	0.6431	0.13545		4	BTA-89083-no-rs	33293953	0.59933	0.10841		15	Hapmap42192-BTA-37799	78966608	0.54877	0.17017		20	BTA-50529-no-rs	37333000	0.58245	0.17377		1	ARS-BFGL-BAC-15059	28868362	0.60955	0.12207		11	BTB-01693261	8943841	0.59939	0.12894		8	BTB-00375253	108845583	0.55924	0.14674		2	ARS-BFGL-NGS-65669	77583642	0.59188	0.10576		6
	3	BTB-01862604	5909921	0.64393	0.13595		6	ARS-BFGL-NGS-29047	45568520	0.59982	0.10415		27	ARS-BFGL-NGS-100576	3076246	0.54877	0.17097		20	BTA-51542-no-rs	12265384	0.58296	0.17382		4	Hapmap49452-BTA-112834	72987997	0.60955	0.11936		9	ARS-BFGL-NGS-101365	51129430	0.59988	0.12981		20	BTA-107792-no-rs	38192514	0.55978	0.15119		6	BTA-119035-no-rs	32293744	0.59188	0.108		14
	21	Hapmap47034-BTA-52445	47778730	0.64393	0.13322		7	Hapmap46388-BTA-93108	96254960	0.6003	0.10548		16	Hapmap54310-rs29012181	10308240	0.54933	0.17033		3	BTB-01711286	69391345	0.58347	0.17433		19	UA-IFASA-6929	59688696	0.60955	0.12264		9	BTB-01182680	81368713	0.60036	0.13102		13	ARS-BFGL-NGS-38328	33591992	0.56033	0.15033		7	BTB-00319857	75730641	0.59188	0.10739		3
	1	Hapmap52417-rs29016891	26259422	0.64517	0.13591		3	ARS-BFGL-NGS-100744	1223441	0.60126	0.10489		26	Hapmap50616-BTA-20831	28834901	0.55047	0.17087		1	ARS-BFGL-NGS-25618	117781148	0.58499	0.17348		10	Hapmap25237-BTA-125338	34907534	0.61048	0.1191		1	BTA-122626-no-rs	10643238	0.60132	0.12911		14	Hapmap23517-BTC-058008	10013686	0.56086	0.14848		21	ARS-BFGL-NGS-84831	21831416	0.59188	0.10552		26
	16	ARS-BFGL-NGS-34518	57954537	0.64517	0.13363		5	BTB-00910118	3981504	0.60126	0.10842		26	BTA-100347-no-rs	34800551	0.55047	0.17105		22	ARS-BFGL-NGS-87577	37590098	0.58499	0.17321		23	ARS-BFGL-NGS-62604	41241900	0.61048	0.11994		22	Hapmap54956-rs29010379	20434643	0.60132	0.13336		8	ARS-BFGL-NGS-82245	100212498	0.56194	0.15123		24	ARS-BFGL-NGS-98596	51731744	0.59188	0.10499		22
	24	BTA-100770-no-rs	39389519	0.64517	0.13164		6	ARS-BFGL-NGS-83035	13085315	0.60221	0.10424		13	Hapmap48567-BTA-103893	32710351	0.55103	0.16856		26	ARS-BFGL-NGS-3209	34311810	0.58499	0.17305		5	BTA-101936-no-rs	2098613	0.61095	0.11915		1	BTA-122684-no-rs	139231307	0.6018	0.13101		18	BTA-43725-no-rs	51413827	0.56194	0.1519		5	ARS-BFGL-NGS-80676	118120746	0.59287	0.10567		27
	1	Hapmap14994-rs29012500	81345283	0.64598	0.13681		8	BTB-01139852	78850678	0.60221	0.1081		5	ARS-BFGL-NGS-7397	4211243	0.55271	0.1725		12	Hapmap48930-BTA-87766	81619169	0.58549	0.1709		14	BTA-111311-no-rs	52049002	0.61187	0.11934		17	BTB-01282074	42783734	0.60228	0.13322		23	ARS-BFGL-NGS-57983	48197978	0.56247	0.14937		6	Hapmap53442-rs29021218	14674345	0.59287	0.10612		1
	4	BTA-70786-no-rs	14246928	0.64598	0.13609		2	Hapmap52382-rs29019574	37584534	0.60268	0.10728		8	BTB-00344647	45015797	0.55271	0.17153		12	ARS-BFGL-NGS-5118	81084869	0.58599	0.17522		16	ARS-BFGL-NGS-39390	38059137	0.61187	0.12388		16	ARS-BFGL-NGS-37274	36114564	0.60276	0.13339		10	BTB-00417533	28172262	0.563	0.15027		1	ARS-BFGL-NGS-100349	5319965	0.59385	0.10494		7
	1	BTB-01952363	40465985	0.6472	0.13156		6	ARS-BFGL-NGS-53620	109800337	0.60316	0.10446		22	BTB-00851968	50993959	0.55271	0.16908		3	Hapmap58559-rs29023519	33276539	0.58798	0.17253		13	Hapmap42914-BTA-33652	72779588	0.61279	0.12174		4	BTB-01392193	65299999	0.6037	0.13491		19	ARS-BFGL-BAC-32937	55871365	0.56353	0.14622		17	BTB-01992588	65071599	0.59385	0.10598		11
	6	BTB-01904349	80251687	0.6472	0.13467		4	ARS-BFGL-NGS-102713	70867015	0.6041	0.10626		13	ARS-BFGL-NGS-108573	70893423	0.55327	0.17142		9	ARS-BFGL-NGS-41171	50132049	0.58798	0.17137		16	BTA-39971-no-rs	70315528	0.61279	0.11895		17	ARS-BFGL-NGS-17791	72579763	0.6037	0.12994		7	BTB-01771640	108575314	0.56406	0.15144		11	ARS-BFGL-NGS-14899	7214239	0.59434	0.10771		2
	20	Hapmap24428-BTA-112183	53097198	0.6472	0.13217		4	ARS-BFGL-NGS-92811	79737033	0.6041	0.10815		29	ARS-BFGL-NGS-23659	49440762	0.55382	0.1705		14	ARS-BFGL-NGS-18662	13882578	0.58798	0.17366		6	ARS-BFGL-NGS-29047	45568520	0.61416	0.12227		22	ARS-BFGL-NGS-86532	12258334	0.60418	0.13187		7	BTB-00264279	27124647	0.56459	0.14711		14	BTA-118172-no-rs	58342794	0.59483	0.10714		7
	2	BTA-48377-no-rs	90527996	0.6476	0.13648		14	Hapmap25761-BTC-065280	26949215	0.60457	0.10484		2	ARS-BFGL-NGS-35948	71161113	0.55492	0.17298		24	BTB-00888771	37252526	0.58798	0.17314		20	BTB-00787104	51449833	0.61416	0.12334		9	BTB-01513424	83362656	0.60465	0.13105		4	ARS-BFGL-NGS-68509	69158293	0.56617	0.1492		1	BTB-01663737	127841330	0.59628	0.1044		18
	6	ARS-BFGL-NGS-90857	42267374	0.648	0.13528		4	BTB-01708864	73131030	0.60504	0.10628		5	ARS-BFGL-NGS-29150	109333059	0.55492	0.17083		1	Hapmap38709-BTA-88324	40656841	0.58945	0.17124		24	ARS-BFGL-NGS-54587	33989659	0.61416	0.11902		5	ARS-BFGL-NGS-105299	61517987	0.60558	0.12815		6	ARS-BFGL-NGS-28830	98099748	0.56617	0.15151		15	ARS-BFGL-NGS-23900	76314927	0.59628	0.11075		17
	17	Hapmap43260-BTA-40679	22857773	0.6484	0.13342		26	ARS-BFGL-NGS-11271	22913016	0.6055	0.10587		6	BTA-77484-no-rs	98011766	0.55656	0.17157		8	ARS-BFGL-NGS-20552	62216452	0.58945	0.17285		14	Hapmap49062-BTA-122353	82991915	0.61506	0.11773		26	BTB-01347429	1617952	0.60558	0.13097		10	ARS-BFGL-NGS-10724	100418941	0.56617	0.15178		28	ARS-BFGL-NGS-88829	177494	0.59628	0.1066		6
	13	ARS-BFGL-NGS-1120	54865583	0.64959	0.13497		7	ARS-BFGL-NGS-36580	38879723	0.60643	0.10592		10	ARS-BFGL-NGS-76232	102022247	0.55656	0.17226		27	Hapmap40776-BTA-62537	23430576	0.58945	0.1739		21	Hapmap50017-BTA-52441	47484905	0.61506	0.12182		7	BTB-00296762	20631252	0.60789	0.128		14	ARS-BFGL-NGS-95221	68225066	0.56669	0.14759		3	ARS-BFGL-NGS-100744	1223441	0.59724	0.10505		16
	14	BTB-01143580	26264142	0.64959	0.13268		14	BTB-01953819	23817572	0.60643	0.10548		25	ARS-BFGL-NGS-58012	23315423	0.55656	0.17085		12	Hapmap44034-BTA-21712	8785719	0.58994	0.16946		2	ARS-BFGL-NGS-104922	39775205	0.61596	0.12105		14	Hapmap25965-BTC-009503	11176524	0.60789	0.13172		4	BTB-00172973	31573521	0.56773	0.14853		24	ARS-BFGL-NGS-103969	4741755	0.59724	0.10401		14
	29	ARS-BFGL-NGS-109317	49906123	0.64959	0.13191		6	BTA-87989-no-rs	80188185	0.60735	0.10427		3	Hapmap60034-rs29012205	105613230	0.55818	0.16873		2	ARS-BFGL-NGS-88388	13411225	0.59091	0.17547		20	BTB-01648552	58264762	0.61596	0.1219		14	BTB-00476800	77123730	0.60789	0.12738		6	BTA-118119-no-rs	86380834	0.56773	0.1507		4	ARS-BFGL-NGS-16951	110176402	0.60008	0.10484		15
	3	Hapmap40787-BTA-67768	48479727	0.64998	0.13544		14	Hapmap25965-BTC-009503	11176524	0.60735	0.10694		5	Hapmap46916-BTA-105154	33246646	0.55818	0.17154		10	Hapmap60219-rs29009655	19793211	0.59091	0.17433		4	ARS-BFGL-NGS-92793	61897880	0.61641	0.11992		16	ARS-BFGL-NGS-54860	49946542	0.60789	0.13024		18	ARS-BFGL-NGS-33511	51428990	0.56824	0.1494		6	ARS-BFGL-NGS-74563	1183792	0.60008	0.10502		14
	5	ARS-BFGL-NGS-105217	44851029	0.65038	0.13138		1	BTA-28763-no-rs	76331663	0.60963	0.10474		7	BTB-01964039	43479777	0.55818	0.16901		1	Hapmap54644-rs29022483	51845103	0.59187	0.17355		6	BTA-76934-no-rs	82167284	0.61774	0.11765		27	BTB-01581416	10236658	0.60789	0.13359		3	ARS-BFGL-NGS-86370	30756980	0.56876	0.15062		13	ARS-BFGL-NGS-39930	7358665	0.60008	0.10501		7
	20	Hapmap42401-BTA-102906	39538676	0.65077	0.13694		1	Hapmap45492-BTA-44298	147841620	0.60963	0.10451		24	ARS-BFGL-NGS-3577	58524434	0.55872	0.16823		19	ARS-BFGL-NGS-18146	54539527	0.59187	0.175		18	Hapmap52186-ss46527081	52156425	0.61774	0.12042		1	Hapmap52220-rs29016259	24302207	0.60926	0.13033		4	ARS-USMARC-Parent-AY842475-rs29002127	20181749	0.56928	0.14689		13	ARS-BFGL-NGS-65082	63323694	0.60008	0.10419		16
	15	ARS-BFGL-NGS-36995	59296431	0.65116	0.1328		4	BTB-00203359	93489894	0.60963	0.10466		8	ARS-BFGL-NGS-20552	62216452	0.55979	0.17224		8	Hapmap58427-rs29021328	90610971	0.59235	0.17013		26	Hapmap38583-BTA-16451	30006329	0.61774	0.11856		3	Hapmap42865-BTA-18979	47541668	0.60926	0.12845		14	BTB-00557354	25254540	0.56979	0.15032		14	Hapmap39598-BTA-88198	82418605	0.60008	0.10784		22
	26	ARS-BFGL-NGS-15401	43801835	0.65155	0.1312		5	BTA-23154-no-rs	83047635	0.60963	0.10689		23	ARS-BFGL-NGS-1420	49809003	0.55979	0.17251		1	Hapmap40443-BTA-55393	142861361	0.59331	0.17413		3	BTB-02017777	62035181	0.61819	0.12107		3	BTB-00962989	99188015	0.60926	0.12861		5	BTB-01739441	10560048	0.57081	0.14671		19	ARS-BFGL-NGS-80189	5257592	0.60008	0.10494		11
	14	BTB-01143619	26196375	0.65233	0.13192		15	Hapmap50949-BTA-37419	53707042	0.60963	0.10643		2	Hapmap60758-rs29010833	66885868	0.56086	0.17175		15	Hapmap49137-BTA-37325	65923853	0.59331	0.17016		3	Hapmap58504-rs29017745	115504268	0.61863	0.12196		4	BTB-00166627	18463696	0.61017	0.13056		15	Hapmap39021-BTA-37857	74192634	0.57081	0.15155		20	ARS-BFGL-BAC-35584	22542386	0.60055	0.10866		6
	15	ARS-BFGL-NGS-17568	15656347	0.65233	0.13451		1	ARS-BFGL-NGS-79291	126898336	0.61009	0.10758		9	ARS-BFGL-NGS-1357	15340558	0.56086	0.168		17	ARS-BFGL-NGS-94992	37234778	0.59378	0.16953		27	ARS-BFGL-NGS-1130	18781024	0.61907	0.11969		6	BTB-01619785	115672242	0.61017	0.12891		6	BTB-01446390	51478350	0.57234	0.15029		5	ARS-BFGL-NGS-26139	72982750	0.60195	0.10563		10
	3	BTB-01097129	67884386	0.65387	0.13495		4	BTB-01934112	34059453	0.61054	0.10406		4	Hapmap54229-rs29017613	30200987	0.56138	0.17232		11	BTA-94155-no-rs	44241286	0.59473	0.17312		7	ARS-BFGL-NGS-6604	3834871	0.61994	0.12064		6	Hapmap44850-BTA-76107	45602259	0.61062	0.13028		9	ARS-BFGL-NGS-103694	96030427	0.57234	0.14542		5	BTA-74737-no-rs	101423415	0.60195	0.10701		20
	8	BTA-72323-no-rs	109991606	0.65387	0.13192		5	ARS-BFGL-NGS-49659	39720278	0.61144	0.10455		4	BTB-00167503	20203447	0.56191	0.17184		23	Hapmap49081-BTA-20993	19749211	0.59473	0.173		21	BTB-00803496	10171581	0.61994	0.11875		13	BTA-32271-no-rs	2181574	0.61107	0.13081		13	ARS-BFGL-NGS-18767	73803783	0.57234	0.15167		10	ARS-BFGL-BAC-12885	38940103	0.60195	0.10587		9
	13	Hapmap25802-BTA-128101	15088689	0.65387	0.13372		14	ARS-USMARC-Parent-DQ846690-no-rs	10171919	0.61144	0.10521		4	BTB-01054433	21610533	0.56244	0.16715		14	Hapmap26328-BTC-063507	12190775	0.5952	0.17327		20	BTB-01727492	39658427	0.62082	0.11924		1	DPI-27	36985868	0.61285	0.12981		19	ARS-BFGL-NGS-3781	58875702	0.57334	0.14462		10	ARS-BFGL-NGS-8201	6125786	0.60333	0.10522		13
	20	Hapmap51687-BTA-114691	27659771	0.65387	0.13508		6	BTB-00270310	94189136	0.61188	0.10745		9	BTA-94895-no-rs	96987304	0.56296	0.16991		4	BTB-01831345	10648384	0.59614	0.17383		21	ARS-BFGL-NGS-2185	21730828	0.62082	0.12048		4	BTA-71665-no-rs	95444050	0.61285	0.13029		23	ARS-BFGL-NGS-40875	43298591	0.57334	0.15132		13	ARS-BFGL-NGS-13543	16364894	0.60333	0.10464		11
	4	BTB-02000619	92027885	0.65464	0.13435		6	UA-IFASA-6709	93381472	0.61277	0.10532		4	Hapmap58407-rs29020619	86690771	0.56348	0.17134		20	Hapmap34321-BES11_Contig492_674	20564659	0.59614	0.17235		14	UA-IFASA-5750	52415429	0.62125	0.11666		6	Hapmap57992-rs29022820	75746331	0.61285	0.12975		16	BTB-01991559	56601275	0.57434	0.1472		26	Hapmap50547-BTA-102741	29217369	0.60333	0.10529		18
	15	ARS-BFGL-NGS-66369	82768398	0.65464	0.1305		13	BTA-32481-no-rs	41111195	0.61277	0.10628		19	ARS-BFGL-NGS-106810	37035051	0.56401	0.17055		3	BTB-00962714	99655499	0.59707	0.17261		20	ARS-BFGL-NGS-42798	39850503	0.62168	0.11925		22	BTA-54431-no-rs	38902715	0.61285	0.13305		23	Hapmap48388-BTA-55514	11563415	0.57434	0.15103		24	BTB-00887766	36134223	0.60424	0.10835		1
	7	ARS-BFGL-NGS-36034	16491638	0.65577	0.13533		17	BTA-41779-no-rs	68058609	0.61322	0.10637		10	BTB-01402397	27589941	0.56453	0.16741		8	ARS-BFGL-NGS-69854	64089209	0.59707	0.17404		3	Hapmap40460-BTA-69362	107779560	0.62254	0.1193		1	ARS-BFGL-NGS-13821	118127187	0.61329	0.12996		2	Hapmap25251-BTA-133896	36252633	0.57534	0.14606		27	BTA-62498-no-rs	24386563	0.60424	0.10745		6
	8	BTB-01115612	106611663	0.65577	0.13102		11	BTA-93788-no-rs	23538009	0.61366	0.10395		16	ARS-BFGL-NGS-92628	51095203	0.56504	0.16817		7	Hapmap32661-BTA-28979	38997984	0.59753	0.16869		16	BTA-38771-no-rs	38265003	0.62254	0.12121		13	ARS-BFGL-NGS-2022	51513229	0.61417	0.12759		9	Hapmap49777-BTA-84987	98124370	0.57534	0.14675		12	ARS-BFGL-NGS-25155	9803194	0.60469	0.10424		16
	10	ARS-BFGL-NGS-72759	52584852	0.65577	0.13522		15	ARS-BFGL-NGS-54901	40356568	0.6141	0.10633		5	Hapmap38950-BTA-32795	77413005	0.56659	0.17073		3	ARS-BFGL-NGS-65445	2509595	0.59799	0.17436		6	BTB-01601414	66262623	0.62297	0.12161		28	UA-IFASA-5633	35354394	0.61417	0.12897		1	ARS-BFGL-NGS-82685	25049866	0.57633	0.14919		18	ARS-BFGL-NGS-50100	46341055	0.60514	0.10745		14
	2	BTB-01929933	8212407	0.6569	0.13239		13	ARS-BFGL-NGS-4010	39545522	0.61454	0.10617		6	ARS-BFGL-NGS-20098	108162265	0.56659	0.17147		8	BTA-82272-no-rs	96594716	0.59891	0.16887		15	ARS-BFGL-NGS-65440	16167972	0.6234	0.11845		24	BTA-29467-no-rs	51959189	0.6146	0.13359		7	ARS-BFGL-NGS-64087	15067652	0.57633	0.14959		4	BTB-00174824	34856797	0.60649	0.10648		15
	8	BTB-00375542	110543983	0.6569	0.13499		1	BTA-92181-no-rs	61540639	0.61541	0.10715		8	ARS-BFGL-NGS-12436	60872538	0.56659	0.16992		12	ARS-BFGL-NGS-59515	70186665	0.59891	0.17213		1	BTB-00022097	50410352	0.62425	0.1227		6	Hapmap58150-rs29020620	95080255	0.61547	0.12893		27	BTB-00965494	26653654	0.57682	0.15102		11	ARS-BFGL-NGS-81863	48300018	0.60649	0.10583		2
	22	BTA-53731-no-rs	18730860	0.6569	0.13285		24	Hapmap25548-BTA-137934	45895819	0.61541	0.10657		2	Hapmap43523-BTA-24093	92042146	0.5671	0.17226		8	BTB-00364735	88545459	0.59983	0.17057		13	BTA-23977-no-rs	82464169	0.62425	0.11782		11	BTB-01763350	6222588	0.61547	0.12854		1	Hapmap41748-BTA-108916	140920366	0.5778	0.14916		27	BTA-62621-no-rs	24658347	0.60649	0.10773		10
	4	BTB-01738708	55566787	0.65838	0.13265		1	ARS-BFGL-NGS-89857	43145332	0.61843	0.1063		1	BTB-00030560	61900596	0.56761	0.17247		16	ARS-BFGL-NGS-36241	73361045	0.59983	0.17357		17	ARS-BFGL-NGS-103012	44992963	0.62468	0.12189		18	ARS-BFGL-BAC-34996	42490530	0.61634	0.13154		11	BTA-85490-no-rs	12170656	0.5778	0.15142		6	BTA-76826-no-rs	74246140	0.60739	0.10539		10
	6	Hapmap49746-BTA-76106	46140090	0.65838	0.1313		1	BTB-01287574	133671941	0.61843	0.10331		4	ARS-BFGL-NGS-98878	47329385	0.56812	0.16603		4	BTB-00182742	46484672	0.60074	0.1733		12	ARS-BFGL-NGS-27635	34505806	0.62552	0.11652		27	BTB-00119229	22922395	0.61634	0.13031		9	BTA-98907-no-rs	57182000	0.57829	0.15036		14	ARS-BFGL-NGS-26520	2386688	0.60739	0.10545		12
	7	ARS-BFGL-NGS-17929	58381975	0.65838	0.13512		3	ARS-BFGL-NGS-57959	88579850	0.61843	0.10463		20	Hapmap34321-BES11_Contig492_674	20564659	0.56863	0.1677		9	ARS-BFGL-NGS-10411	105351459	0.60074	0.1685		12	BTB-01499587	59286540	0.62552	0.12033		4	BTA-89083-no-rs	33293953	0.6172	0.13139		2	ARS-BFGL-NGS-32559	75724252	0.57926	0.149		1	Hapmap54019-rs29023016	156538750	0.60827	0.10589		18
	8	ARS-BFGL-NGS-72418	113069687	0.65838	0.12993		6	BTB-00283603	109719477	0.61843	0.10289		3	Hapmap59693-rs29021260	67989590	0.56964	0.17203		3	INRA-472	48101141	0.60209	0.17018		5	ARS-BFGL-NGS-40261	864491	0.62678	0.12183		9	BTA-84403-no-rs	82843969	0.6172	0.12928		2	BTA-18115-no-rs	122019234	0.57926	0.14982		19	Hapmap54629-rs29021711	41834850	0.60827	0.10642		16
	8	BTB-00699115	78082969	0.65875	0.13127		9	ARS-BFGL-NGS-69908	94683820	0.61843	0.10459		5	ARS-BFGL-NGS-35956	58638702	0.56964	0.1698		4	Hapmap54229-rs29017613	30200987	0.60209	0.17299		12	Hapmap54627-rs29021621	60012041	0.62678	0.11789		20	ARS-BFGL-NGS-26909	33551316	0.61763	0.12863		24	BTB-00888233	37763861	0.57974	0.14433		1	Hapmap50624-BTA-22932	16145053	0.60915	0.10478		8
	10	ARS-BFGL-NGS-106905	34316340	0.65911	0.13152		15	ARS-BFGL-NGS-20874	14436263	0.61843	0.10714		20	Hapmap50011-BTA-50535	37237425	0.57014	0.17104		12	Hapmap51894-BTA-29431	40821597	0.60209	0.174		27	ARS-BFGL-NGS-66811	11447194	0.62678	0.11848		10	BTB-01246946	71760152	0.61848	0.1323		1	BTB-01844108	142071725	0.58118	0.1494		16	ARS-BFGL-NGS-39451	26379899	0.60915	0.1057		1
	4	ARS-BFGL-NGS-105821	58072287	0.66021	0.13686		18	ARS-BFGL-NGS-41145	22064133	0.61843	0.10396		6	ARS-BFGL-NGS-35169	45792492	0.57164	0.16978		6	Hapmap23975-BTC-043815	102937469	0.60254	0.16931		10	ARS-BFGL-NGS-66778	19405189	0.62761	0.12048		16	Hapmap42928-BTA-38715	37278839	0.61848	0.12923		5	ARS-BFGL-NGS-5504	60556520	0.58118	0.14677		14	Hapmap40120-BTA-34288	24787245	0.60959	0.10777		7
	4	BTB-01278461	84989314	0.66021	0.13146		8	BTB-01506927	81747455	0.61885	0.10355		12	Hapmap24209-BTA-157354	37506351	0.57164	0.1702		4	Hapmap50554-BTA-107048	25913130	0.60343	0.17219		10	ARS-BFGL-NGS-96326	96939494	0.62761	0.12082		1	Hapmap41715-BTA-100026	50320575	0.61975	0.12799		18	BTB-00698623	8805310	0.58118	0.14914		7	ARS-BFGL-NGS-69739	104092252	0.61003	0.10404		12
	12	ARS-BFGL-NGS-43672	19767492	0.66021	0.1326		13	BTA-33082-no-rs	59638244	0.61928	0.10629		13	Hapmap31215-BTA-32775	47879982	0.57164	0.17006		7	Hapmap42072-BTA-113330	76615793	0.60343	0.1718		5	ARS-BFGL-NGS-39989	7525986	0.62843	0.11814		18	Hapmap30625-BTA-43445	44840375	0.61975	0.12928		15	ARS-BFGL-BAC-20605	65768829	0.58213	0.15006		5	Hapmap44687-BTA-73295	26507844	0.61263	0.10449		28
	6	BTB-01474679	66549547	0.66093	0.13279		8	ARS-BFGL-NGS-4797	43241581	0.6197	0.10358		7	BTB-00290676	2869042	0.57214	0.17026		5	Hapmap59202-rs29011704	87843519	0.60475	0.17198		19	ARS-BFGL-NGS-88208	6454113	0.62843	0.11999		25	Hapmap41913-BTA-60271	38698430	0.61975	0.1294		25	ARS-BFGL-NGS-24279	29977087	0.58213	0.14969		10	BTB-01402397	27589941	0.61263	0.10455		9
	7	ARS-BFGL-NGS-100845	42460306	0.66093	0.13229		2	ARS-BFGL-NGS-47229	68718027	0.62138	0.10543		8	BTB-00238128	9047553	0.57362	0.16887		8	Hapmap52635-rs29019622	44764274	0.60475	0.16926		12	BTB-01236909	50295112	0.62884	0.11838		9	BTB-00392939	55828214	0.62059	0.13282		1	ARS-BFGL-BAC-13059	1760113	0.58308	0.14945		13	Hapmap49122-BTA-32454	40001727	0.61263	0.10674		24
	14	Hapmap31038-BTC-069141	12290538	0.66201	0.13389		4	Hapmap43783-BTA-119428	58670242	0.62138	0.10284		21	ARS-BFGL-NGS-24407	66287283	0.57362	0.16955		24	ARS-BFGL-NGS-27451	26435436	0.60475	0.17247		6	ARS-BFGL-NGS-2525	45813845	0.62966	0.12082		11	Hapmap48145-BTA-99651	30889444	0.62059	0.131		13	Hapmap38101-BTA-24198	11879234	0.58308	0.15167		19	ARS-BFGL-NGS-22742	50395622	0.61263	0.10701		8
	17	ARS-BFGL-NGS-94847	19531885	0.66201	0.13216		9	ARS-BFGL-NGS-92972	59792545	0.62138	0.10431		23	ARS-BFGL-NGS-26836	1912637	0.57362	0.16923		14	ARS-BFGL-NGS-106185	19559066	0.60519	0.17415		9	ARS-BFGL-NGS-14862	58044059	0.62966	0.12126		12	ARS-BFGL-NGS-36258	89584635	0.62101	0.13303		8	BTA-82314-no-rs	93998021	0.58402	0.14574		20	ARS-BFGL-NGS-2486	69769924	0.61263	0.10476		27
	22	ARS-BFGL-NGS-301	53283054	0.66201	0.13423		11	ARS-BFGL-NGS-101857	27587137	0.62138	0.10566		18	ARS-BFGL-NGS-2512	23253048	0.57508	0.16727		6	BTB-02041372	4636950	0.60607	0.16913		1	Hapmap48261-BTA-24663	152592454	0.63047	0.11861		13	Hapmap39255-BTA-119464	69124045	0.62143	0.1281		11	ARS-BFGL-NGS-104873	28992259	0.58402	0.15098		24	BTB-01258354	31029119	0.61263	0.10745		6
	9	BTB-00395111	59546474	0.66272	0.13272		3	Hapmap48025-BTA-62581	99387696	0.62263	0.10512		18	Hapmap42153-BTA-25364	31226355	0.57508	0.17033		6	BTA-76623-no-rs	71154473	0.60607	0.1733		20	BTA-107792-no-rs	38192514	0.63047	0.12028		7	Hapmap48682-BTA-21048	30293550	0.62226	0.12899		7	BTB-01917732	110629519	0.58449	0.1465		1	Hapmap51218-BTA-36630	79629427	0.61476	0.10445		18
	15	ARS-BFGL-NGS-80468	44124168	0.66272	0.134		5	Hapmap55537-rs29016129	64380551	0.62263	0.10628		27	Hapmap40776-BTA-62537	23430576	0.57508	0.17047		2	ARS-BFGL-BAC-31010	28635618	0.6078	0.16903		25	Hapmap31908-BTC-019642	6207435	0.63088	0.11799		29	Hapmap23993-BTA-140467	15902913	0.62226	0.13207		12	BTA-31807-no-rs	18804912	0.58542	0.14913		3	ARS-BFGL-NGS-24876	39599273	0.61476	0.10712		6
	6	BTA-104962-no-rs	9736332	0.66343	0.13282		8	BTB-00342600	38476077	0.62263	0.1033		6	ARS-BFGL-NGS-53485	4386362	0.57606	0.16795		2	BTA-102943-no-rs	78166743	0.6078	0.171		3	BTA-67261-no-rs	30145106	0.63208	0.11714		10	ARS-BFGL-NGS-20486	93946634	0.62308	0.12829		21	Hapmap48799-BTA-51683	22277053	0.58542	0.15177		7	BTB-00319838	75728672	0.61476	0.10687		20
	14	UA-IFASA-9421	78848315	0.66343	0.13388		6	BTB-01645336	10176796	0.62304	0.1072		8	BTB-02000008	87141059	0.57606	0.17177		9	Hapmap55954-rs29018921	87888653	0.6078	0.17051		14	BTB-01582460	52472130	0.63208	0.1208		19	ARS-BFGL-NGS-101261	11833182	0.62308	0.12833		3	Hapmap60947-rs29019824	22326368	0.58635	0.14452		18	Hapmap26946-BTA-132561	58090087	0.61476	0.10762		27
	19	BTB-00745391	28804007	0.66413	0.13385		6	BTB-02041372	4636950	0.62345	0.1047		4	BTB-00178642	43085183	0.5775	0.16713		13	ARS-BFGL-NGS-25698	79991041	0.6078	0.17366		15	BTB-01576968	5027884	0.63208	0.11574		5	ARS-BFGL-NGS-103839	98753414	0.62472	0.12742		29	BTB-01520084	31133190	0.58635	0.14503		20	BTB-01524822	18719808	0.61476	0.10437		15
	24	BTA-57494-no-rs	18313760	0.66413	0.13314		8	ARS-BFGL-NGS-13131	17825722	0.62427	0.10288		10	ARS-BFGL-NGS-90588	98290813	0.5775	0.17062		16	ARS-BFGL-NGS-34518	57954537	0.60908	0.16983		18	Hapmap52207-rs29021316	27144071	0.63248	0.11874		15	Hapmap55177-rs29024436	54558563	0.62472	0.12954		12	ARS-BFGL-NGS-100320	17004927	0.58681	0.14539		7	BTA-98900-no-rs	78432686	0.61644	0.10513		20
	19	UA-IFASA-6016	38977112	0.66448	0.13248		8	Hapmap38701-BTA-82008	105596681	0.62427	0.10797		17	ARS-BFGL-NGS-40882	33098572	0.5775	0.16942		16	ARS-BFGL-NGS-32521	74512606	0.60908	0.17188		21	ARS-BFGL-NGS-99716	63560239	0.63288	0.11746		19	ARS-BFGL-NGS-35416	15594378	0.62472	0.1289		17	BTB-01100978	58141663	0.58819	0.14952		9	ARS-BFGL-NGS-69908	94683820	0.61644	0.10415		4
	2	ARS-BFGL-NGS-102205	93885846	0.66518	0.13181		4	BTA-71112-no-rs	68942061	0.62468	0.10294		4	ARS-BFGL-NGS-100502	13316709	0.57798	0.17019		18	ARS-BFGL-NGS-33511	51428990	0.60908	0.17237		3	ARS-BFGL-NGS-104136	102352899	0.63407	0.12064		27	BTB-01796032	31337533	0.62472	0.12905		17	ARS-BFGL-NGS-10248	71260851	0.58819	0.14412		10	ARS-BFGL-NGS-98120	83570915	0.61644	0.10612		4
	7	BTB-00307534	42618497	0.66518	0.1326		9	BTB-01575668	28070840	0.62549	0.10373		15	Hapmap42766-BTA-102377	82827665	0.57846	0.16709		23	Hapmap57192-rs29027634	51938161	0.60951	0.17248		4	UA-IFASA-6877	38819398	0.63407	0.11788		2	Hapmap34316-BES5_Contig205_709	53113209	0.62553	0.13162		20	ARS-BFGL-NGS-1087	20925820	0.58819	0.14813		21	Hapmap29405-BTA-159679	48878349	0.61644	0.10514		13
	5	BTA-73915-no-rs	6285184	0.66622	0.13369		14	Hapmap31643-BTC-056500	6170976	0.62549	0.10674		1	Hapmap59911-rs29013984	43246545	0.57894	0.16958		6	Hapmap53442-rs29021218	14674345	0.61078	0.168		16	Hapmap50200-BTA-106536	71735866	0.63407	0.11969		20	ARS-BFGL-NGS-63158	9549377	0.62553	0.13249		16	Hapmap54310-rs29012181	10308240	0.5891	0.14474		4	BTA-120046-no-rs	53896224	0.61685	0.10622		13
	5	ARS-BFGL-NGS-32476	26459925	0.66622	0.13068		4	Hapmap51854-BTA-71049	68192268	0.6267	0.10696		18	ARS-BFGL-NGS-2491	23734876	0.57989	0.16784		9	BTB-00403463	91459477	0.61078	0.17051		8	ARS-BFGL-NGS-32057	94531924	0.63486	0.1218		3	BTB-01155969	79777779	0.62633	0.13004		24	ARS-BFGL-NGS-43520	42762598	0.5891	0.15129		7	ARS-BFGL-NGS-83376	46000989	0.61809	0.10408		16
	18	ARS-BFGL-NGS-77376	55552981	0.66622	0.1318		5	Hapmap50089-BTA-75090	110736757	0.6267	0.10639		26	ARS-BFGL-NGS-3209	34311810	0.57989	0.16936		26	BTA-100347-no-rs	34800551	0.61078	0.17384		20	ARS-BFGL-NGS-104898	49053595	0.63486	0.12129		10	ARS-BFGL-NGS-30527	103210766	0.62633	0.12968		2	BTB-01332453	67407561	0.58956	0.14755		8	BTB-01429039	112571608	0.61809	0.10769		6
	22	Hapmap38729-BTA-121351	37968823	0.66656	0.13514		8	ARS-BFGL-NGS-87528	64556812	0.6267	0.10796		5	BTA-101936-no-rs	2098613	0.58036	0.16666		10	ARS-BFGL-NGS-98120	83570915	0.61162	0.17338		6	Hapmap44850-BTA-76107	45602259	0.63525	0.11764		10	BTA-85657-no-rs	71591199	0.62713	0.13054		17	ARS-BFGL-NGS-105109	64912981	0.59001	0.14801		17	ARS-BFGL-BAC-34372	10405916	0.61809	0.10371		2
	3	BTA-68864-no-rs	86513188	0.66759	0.13064		1	BTA-23353-no-rs	60787763	0.62869	0.10321		4	BTB-01114585	28019857	0.58083	0.16989		20	ARS-BFGL-BAC-27915	28463308	0.61162	0.17322		9	BTA-15110-rs29026475	64690186	0.63603	0.12019		11	Hapmap52352-rs29018193	22373870	0.62713	0.12835		4	BTB-01186320	25753506	0.59225	0.14359		8	BTA-81490-no-rs	5437200	0.61932	0.10413		19
	13	Hapmap38101-BTA-24198	11879234	0.66759	0.13365		6	BTB-01371349	96919041	0.62869	0.1058		21	Hapmap53631-rs29015146	34165847	0.5813	0.16846		8	BTA-102621-no-rs	27975966	0.61287	0.16867		10	BTA-82461-no-rs	96918472	0.63603	0.11965		1	ARS-BFGL-BAC-13724	26223335	0.62793	0.13102		4	ARS-BFGL-NGS-39071	37169907	0.59225	0.14305		8	ARS-BFGL-NGS-94520	89824596	0.61932	0.10419		3
	20	ARS-BFGL-BAC-27914	28364284	0.66759	0.13461		8	ARS-BFGL-NGS-69264	56213886	0.62869	0.10551		15	ARS-BFGL-NGS-72394	36584262	0.58224	0.16984		22	ARS-BFGL-NGS-100820	37615930	0.61287	0.17291		6	BTB-00274978	100947563	0.63642	0.11564		7	BTB-01115415	34945844	0.62793	0.13021		5	ARS-BFGL-NGS-66991	105082846	0.59225	0.15145		26	ARS-BFGL-NGS-104620	36905943	0.61932	0.10824		7
	14	Hapmap46735-BTA-86653	25401722	0.66793	0.13182		8	BTB-01429039	112571608	0.62869	0.10736		26	BTA-61650-no-rs	41850719	0.58224	0.16801		27	ARS-BFGL-NGS-231	43525777	0.61287	0.16902		4	Hapmap43020-BTA-70327	49738691	0.63719	0.11602		1	BTB-00059627	133113456	0.62872	0.12954		10	BTA-100670-no-rs	66905609	0.59225	0.14802		4	BTA-89872-no-rs	80814309	0.61973	0.10726		12
	2	BTA-85505-no-rs	87258372	0.6686	0.13212		24	BTB-00866491	27951089	0.62869	0.10314		7	Hapmap46695-BTA-26440	44658442	0.58363	0.16448		3	Hapmap46132-BTA-29718	54082178	0.61328	0.17313		20	Hapmap26456-BTA-158255	33942751	0.63719	0.11674		3	Hapmap59143-ss46526687	21489190	0.62872	0.1303		12	Hapmap43147-BTA-108562	48794617	0.59225	0.14384		5	ARS-BFGL-NGS-109524	8751248	0.62014	0.10707		5
	13	BTB-00526221	47450332	0.6686	0.13124		1	ARS-BFGL-NGS-78784	147141657	0.63026	0.10472		9	Hapmap27175-BTA-146614	69996975	0.58363	0.16716		14	Hapmap33635-BTC-049051	6988575	0.6141	0.16928		6	ARS-BFGL-NGS-38131	11447723	0.63872	0.11904		3	Hapmap58247-rs29024002	88366108	0.62911	0.12649		12	BTB-01338066	66773008	0.59314	0.15072		3	Hapmap41332-BTA-68635	89675602	0.62054	0.10715		9
	1	BTA-44254-no-rs	96553339	0.66894	0.1323		3	Hapmap42865-BTA-18979	47541668	0.63026	0.10261		14	ARS-BFGL-NGS-106185	19559066	0.58363	0.17037		20	Hapmap40826-BTA-87264	496304	0.6141	0.17284		11	BTA-88624-no-rs	29691021	0.63872	0.11553		1	ARS-BFGL-NGS-27741	119579301	0.63029	0.12622		22	BTB-00851968	50993959	0.59314	0.14592		4	BTB-01708864	73131030	0.62095	0.10652		18
	10	ARS-BFGL-NGS-82682	89774836	0.66928	0.13288		3	BTB-01900082	65718746	0.63026	0.10678		9	BTB-00388274	34286455	0.58501	0.16846		13	Hapmap51209-BTA-32563	42539299	0.61492	0.16946		18	ARS-BFGL-NGS-3584	56916895	0.63872	0.11918		6	Hapmap48462-BTA-77136	93080797	0.63029	0.12803		1	Hapmap49009-BTA-107212	54690810	0.59402	0.14882		5	ARS-BFGL-NGS-78236	8646040	0.62216	0.10464		11
	25	ARS-BFGL-NGS-103915	35280667	0.66961	0.13102		5	ARS-USMARC-637	32596644	0.63026	0.10634		20	ARS-BFGL-NGS-10787	12986539	0.58501	0.16951		27	BTA-62769-no-rs	6709968	0.61492	0.17108		24	Hapmap56316-rs29025240	46174116	0.63872	0.11886		13	Hapmap41510-BTA-33767	75240419	0.63029	0.12967		4	BTA-00676-rs29013829	20854629	0.59402	0.14833		8	Hapmap38701-BTA-82008	105596681	0.62216	0.10668		14
	5	ARS-BFGL-NGS-87170	27235668	0.67062	0.13022		1	BTB-00031129	61530474	0.63104	0.10549		20	BTA-50529-no-rs	37333000	0.58501	0.17026		16	BTA-06911-no-rs	79063017	0.61574	0.16779		7	Hapmap50111-BTA-80468	104510816	0.63986	0.11505		1	BTB-00040808	90347030	0.63068	0.12853		24	Hapmap59568-rs29024289	37844515	0.59489	0.14444		17	BTB-01157350	1322846	0.62216	0.10781		16
	11	BTB-01118293	4848397	0.67062	0.12996		11	ARS-BFGL-NGS-37815	101829398	0.63104	0.10255		15	ARS-BFGL-NGS-68607	55488319	0.58638	0.16922		21	ARS-BFGL-BAC-34544	8060649	0.61574	0.16863		12	ARS-BFGL-NGS-36563	52003943	0.63986	0.11626		7	Hapmap24150-BTA-145103	52224595	0.63107	0.12963		26	ARS-BFGL-NGS-40939	36478953	0.59489	0.14539		8	ARS-BFGL-NGS-101052	56098240	0.62256	0.10761		20
	14	ARS-BFGL-BAC-22425	62549674	0.67062	0.13079		3	Hapmap58247-rs29024002	88366108	0.63258	0.10324		27	ARS-BFGL-NGS-24136	4544917	0.58638	0.16932		15	BTB-00581622	13828128	0.61614	0.1737		12	ARS-BFGL-NGS-23999	53934878	0.63986	0.11872		15	BTA-36664-no-rs	35789851	0.63146	0.12702		14	BTB-01109852	15585398	0.59533	0.14316		5	Hapmap3063-BTA-15439	102308562	0.62375	0.10478		27
	4	Hapmap49284-BTA-71431	75153935	0.67128	0.13196		15	ARS-BFGL-NGS-72394	36584262	0.63258	0.10569		27	ARS-BFGL-NGS-77002	30883081	0.58638	0.16804		19	ARS-BFGL-NGS-43321	63424825	0.61655	0.1723		9	ARS-BFGL-NGS-70685	98876440	0.64099	0.11716		1	Hapmap28877-BTA-24431	91066621	0.63223	0.12964		2	ARS-BFGL-NGS-38278	17142680	0.59577	0.14373		19	ARS-BFGL-NGS-44096	10519611	0.62375	0.10355		23
	15	ARS-BFGL-NGS-955	72751515	0.67128	0.13333		18	UA-IFASA-4518	23841383	0.63258	0.10376		6	ARS-BFGL-NGS-10082	27284785	0.58728	0.17025		12	ARS-BFGL-NGS-22985	81048745	0.61695	0.17124		10	ARS-BFGL-NGS-92657	15051277	0.64099	0.11677		6	ARS-BFGL-NGS-24332	47032183	0.63223	0.12969		7	BTB-01697487	66645827	0.59664	0.14376		19	UA-IFASA-2406	24692211	0.62375	0.10459		5
	2	ARS-BFGL-NGS-32608	22946115	0.67161	0.13317		24	BTA-71136-no-rs	12682668	0.63258	0.10412		7	ARS-BFGL-NGS-76328	43224755	0.58728	0.16638		21	ARS-BFGL-NGS-92774	2938326	0.61736	0.16891		28	BTA-106425-no-rs	18173916	0.64099	0.11578		6	ARS-BFGL-NGS-10082	27284785	0.63261	0.13045		22	ARS-BFGL-NGS-43302	37402411	0.59664	0.14431		5	Hapmap39974-BTA-119920	4309575	0.62493	0.10462		17
	7	BTB-01922066	109692862	0.67227	0.13486		11	BTB-00453425	3736020	0.63372	0.10239		15	ARS-BFGL-NGS-3040	61378465	0.58773	0.16642		17	ARS-BFGL-NGS-98604	33024168	0.61816	0.17142		4	Hapmap43661-BTA-70769	59145247	0.64136	0.11681		3	BTA-67345-no-rs	30728145	0.63376	0.13037		1	BTB-00008277	24278057	0.59707	0.14377		6	Hapmap26570-BTC-046391	103332668	0.62493	0.1075		18
	8	Hapmap53455-rs29027941	16573737	0.67227	0.12979		20	BTB-01518094	70669729	0.63372	0.10441		25	BTA-59652-no-rs	19315456	0.58818	0.16816		21	Hapmap48799-BTA-51683	22277053	0.61816	0.17071		4	BTB-01493550	116316199	0.64174	0.1156		5	BTB-01610675	6001881	0.63376	0.12988		21	BTB-01240811	41654555	0.5975	0.14783		25	ARS-BFGL-NGS-27183	42726313	0.62493	0.10576		20
	14	ARS-BFGL-NGS-16159	19290077	0.6726	0.12982		29	Hapmap44268-BTA-66621	2227690	0.63372	0.10307		11	BTA-101106-no-rs	68614963	0.58908	0.16532		16	BTB-01346204	67740078	0.61856	0.17239		3	BTB-01203471	66734946	0.64285	0.11896		10	BTA-74277-no-rs	69759274	0.63376	0.13141		4	BTB-01328019	74234970	0.59879	0.14397		7	BTB-00307534	42618497	0.62571	0.10718		9
	1	BTB-01511695	18099231	0.67455	0.13002		4	ARS-BFGL-NGS-35354	55746256	0.63448	0.10332		12	BTA-93379-no-rs	42166657	0.58908	0.16986		7	ARS-BFGL-NGS-13798	43653110	0.61935	0.17269		11	ARS-BFGL-NGS-57198	37549808	0.64285	0.11899		15	Hapmap39409-BTA-46690	33867401	0.63414	0.12892		11	ARS-BFGL-NGS-100878	12856120	0.59879	0.14433		20	Hapmap49104-BTA-27856	2265566	0.62571	0.10614		9
	6	Hapmap26842-BTC-035606	39816133	0.67455	0.12945		11	ARS-BFGL-NGS-81796	38630429	0.63448	0.10374		11	Hapmap51377-BTA-106302	76931025	0.58952	0.16576		11	ARS-BFGL-NGS-69066	3765380	0.61935	0.16963		23	ARS-BFGL-NGS-14059	8965776	0.64285	0.1169		6	BTA-77484-no-rs	98011766	0.63489	0.12954		15	ARS-BFGL-NGS-109198	19096101	0.59879	0.14818		9	Hapmap34932-BES2_Contig534_1340	70689180	0.62688	0.10319		8
	6	Hapmap27834-BTC-051463	53368182	0.67455	0.1311		14	ARS-BFGL-BAC-22425	62549674	0.63485	0.10421		6	BTB-01446390	51478350	0.58997	0.16905		7	BTB-00290525	3196206	0.62015	0.17027		9	ARS-BFGL-NGS-170	43855787	0.64359	0.11851		26	BTA-61880-no-rs	48300208	0.63489	0.12801		23	ARS-BFGL-NGS-105633	27545231	0.59922	0.14843		22	Hapmap54532-rs29013429	43949380	0.62688	0.10318		8
	6	ARS-BFGL-NGS-41669	61454298	0.67455	0.13038		13	Hapmap53245-rs29026914	47101933	0.63523	0.10424		1	ARS-BFGL-NGS-43924	3148834	0.59174	0.1648		14	Hapmap39598-BTA-88198	82418605	0.62015	0.1731		15	BTA-38044-no-rs	22771789	0.64359	0.11669		27	BTA-23660-no-rs	31721442	0.63527	0.12963		4	BTB-00167503	20203447	0.60049	0.14702		27	ARS-BFGL-NGS-1389	33400664	0.62688	0.10438		14
	16	ARS-BFGL-NGS-45685	67159362	0.67455	0.13158		10	UA-IFASA-4440	75743110	0.6356	0.10313		6	BTB-00256594	50351709	0.59174	0.16935		8	ARS-BFGL-NGS-97175	77166351	0.62093	0.1711		23	Hapmap38466-BTA-118912	51097849	0.64396	0.12009		21	ARS-BFGL-NGS-107391	46018333	0.63565	0.13104		9	BTA-113948-no-rs	65818036	0.60049	0.14685		4	BTB-01595788	73085109	0.62765	0.10598		3
	17	BTB-01157350	1322846	0.67455	0.13245		1	BTB-01663737	127841330	0.63635	0.10275		18	ARS-BFGL-NGS-33511	51428990	0.59174	0.16638		22	ARS-BFGL-NGS-82304	15974506	0.62093	0.16982		3	BTB-00135420	75690381	0.64541	0.1201		9	ARS-BFGL-NGS-105703	15672990	0.63751	0.12599		21	ARS-BFGL-NGS-41594	44765704	0.60049	0.14474		4	BTA-71665-no-rs	95444050	0.62765	0.10418		19
	1	BTB-01187418	82261456	0.67551	0.13299		6	Hapmap43552-BTA-31207	19176059	0.63635	0.1024		26	BTA-87355-no-rs	27251857	0.59174	0.16884		4	ARS-BFGL-NGS-3000	35555124	0.62132	0.17076		10	BTB-00410322	13990943	0.64541	0.11779		10	ARS-BFGL-NGS-35532	28012423	0.63751	0.12776		17	ARS-BFGL-NGS-21149	2939030	0.60133	0.14262		7	ARS-BFGL-NGS-26768	32923268	0.62842	0.1026		18
	4	BTA-82215-no-rs	52337891	0.67551	0.13065		3	ARS-BFGL-NGS-33910	8945826	0.63783	0.10351		5	Hapmap53447-rs29026845	3531860	0.59348	0.16616		20	ARS-BFGL-NGS-10787	12986539	0.62171	0.17046		15	ARS-BFGL-NGS-30515	58709858	0.64541	0.11842		15	ARS-BFGL-NGS-24733	29271879	0.63751	0.12656		28	ARS-BFGL-NGS-60192	25609489	0.60133	0.14588		17	ARS-BFGL-NGS-89152	1082568	0.62842	0.10517		20
	6	BTA-26532-no-rs	52036412	0.67551	0.13001		3	ARS-BFGL-NGS-11705	67632435	0.63783	0.10484		14	ARS-BFGL-BAC-8052	23893220	0.59348	0.16785		1	Hapmap49510-BTA-17452	63372417	0.62327	0.17008		23	BTB-00868513	46909323	0.64541	0.11578		20	Hapmap40051-BTA-122171	64930710	0.63751	0.13012		1	BTB-01511695	18099231	0.60175	0.14427		21	Hapmap40071-BTA-51569	18012172	0.62918	0.10333		21
	26	ARS-BFGL-NGS-43432	15336560	0.67582	0.13189		3	BTB-01463885	85429665	0.63783	0.10294		20	ARS-BFGL-NGS-8048	6123908	0.59348	0.1688		5	ARS-BFGL-NGS-35956	58638702	0.62327	0.17108		7	ARS-BFGL-NGS-89905	3570752	0.64613	0.11723		22	ARS-BFGL-NGS-34178	10633248	0.63751	0.12925		13	Hapmap53271-rs29022375	65706479	0.60217	0.14315		23	ARS-BFGL-NGS-18971	17572459	0.62918	0.10591		26
	3	ARS-BFGL-NGS-33377	78108702	0.67709	0.13002		5	ARS-BFGL-NGS-5504	60556520	0.63783	0.10232		20	BTA-89573-no-rs	54443531	0.59348	0.17007		13	ARS-BFGL-NGS-24069	39110625	0.62327	0.16799		10	ARS-BFGL-NGS-18531	68895863	0.64613	0.11886		8	BTA-82891-no-rs	10968744	0.63825	0.12695		13	ARS-BFGL-NGS-19364	9586153	0.60259	0.14379		1	Hapmap54984-rs29020611	82338088	0.63032	0.10618		3
	8	Hapmap52255-rs29014938	18582470	0.67709	0.12949		27	ARS-BFGL-NGS-72832	14615571	0.6382	0.10269		3	ARS-BFGL-NGS-4407	87068034	0.59521	0.16779		22	ARS-BFGL-NGS-40199	17793439	0.62327	0.17041		1	ARS-BFGL-BAC-15637	21925903	0.64792	0.11742		26	Hapmap59240-rs29019735	29951748	0.63825	0.1275		1	ARS-BFGL-BAC-5688	149514049	0.60342	0.14294		7	ARS-BFGL-NGS-36034	16491638	0.63032	0.10685		3
	9	Hapmap51323-BTA-84058	69105572	0.67709	0.13182		1	ARS-BFGL-NGS-106011	63159279	0.63856	0.10211		19	ARS-BFGL-NGS-31404	30783257	0.59521	0.16589		5	Hapmap39974-BTA-119920	4309575	0.62403	0.16862		4	ARS-BFGL-NGS-48662	12068919	0.64792	0.11934		6	BTA-68404-no-rs	61523195	0.63862	0.12678		16	ARS-BFGL-NGS-35802	4233985	0.60342	0.14786		20	Hapmap51601-BTA-50997	62297004	0.63032	0.1014		21
	22	ARS-BFGL-NGS-57003	8696863	0.67709	0.13398		14	UA-IFASA-6254	78118859	0.64002	0.10607		22	ARS-BFGL-NGS-40199	17793439	0.59521	0.16649		24	BTB-00889194	38347278	0.62403	0.17144		4	ARS-BFGL-NGS-1278	40806862	0.64792	0.1189		26	Hapmap48830-BTA-61718	4204767	0.63898	0.12798		5	Hapmap60677-ss46526967	25597342	0.60384	0.14434		4	ARS-BFGL-NGS-92811	79737033	0.63182	0.10502		1
	19	ARS-BFGL-NGS-100899	28095023	0.67771	0.13369		15	ARS-BFGL-NGS-66069	69626487	0.64002	0.1039		26	BTB-00935571	26547375	0.59521	0.16478		9	ARS-BFGL-NGS-37643	42370768	0.62442	0.16765		4	Hapmap54943-rs29012215	108486695	0.64792	0.11988		13	ARS-BFGL-NGS-92946	16399441	0.63935	0.12717		14	BTB-01223066	50747170	0.60466	0.14665		12	ARS-BFGL-NGS-89207	79352555	0.63182	0.10542		22
	29	ARS-BFGL-NGS-86658	6285416	0.67771	0.13327		16	Hapmap50348-BTA-39557	60325887	0.64002	0.10149		1	ARS-BFGL-NGS-13821	118127187	0.59563	0.16973		5	ARS-BFGL-NGS-57700	117159857	0.62518	0.17055		21	ARS-BFGL-NGS-30218	24659132	0.64792	0.12065		27	BTA-62621-no-rs	24658347	0.63971	0.12893		24	BTA-111854-no-rs	26634972	0.60466	0.14488		13	ARS-BFGL-NGS-40278	67122063	0.63182	0.10531		9
	1	Hapmap43997-BTA-106314	149067642	0.67957	0.13186		19	Hapmap50363-BTA-45061	31269659	0.64002	0.10315		15	ARS-BFGL-NGS-74663	77330405	0.59606	0.16831		10	ARS-BFGL-NGS-66778	19405189	0.62518	0.17034		5	ARS-BFGL-NGS-2465	106977557	0.64933	0.11976		17	Hapmap60105-rs29016438	26986219	0.64044	0.12702		12	ARS-BFGL-NGS-2151	55097796	0.60507	0.14567		25	ARS-BFGL-NGS-1148	24760605	0.63182	0.10598		29
	5	Hapmap47185-BTA-114173	99044605	0.67957	0.12989		5	ARS-BFGL-NGS-34153	27214378	0.64074	0.10234		16	Hapmap50635-BTA-26852	19516867	0.59691	0.16767		3	ARS-USMARC-Parent-DQ647187-rs29010510	21146877	0.62556	0.16944		7	BTA-104005-no-rs	36105942	0.64933	0.11807		20	Hapmap52341-rs29025776	11971234	0.64044	0.12922		6	Hapmap59676-rs29019592	114071103	0.60548	0.14273		9	BTB-01683955	31933710	0.63219	0.10589		19
	6	Hapmap53924-rs29022499	104939658	0.67957	0.13063		26	Hapmap59240-rs29019735	29951748	0.64074	0.10249		16	ARS-BFGL-NGS-78363	52975189	0.59691	0.16796		3	ARS-BFGL-NGS-55894	112955526	0.62707	0.16706		14	Hapmap39744-BTA-33631	34772856	0.64933	0.11807		19	ARS-BFGL-NGS-45547	62478817	0.6408	0.12699		3	ARS-BFGL-NGS-24876	39599273	0.60589	0.14651		14	Hapmap45796-BTA-25271	23853811	0.63256	0.10272		12
	13	Hapmap60951-rs29020538	35787638	0.67957	0.13247		2	Hapmap43869-BTA-49512	120301651	0.6411	0.10229		2	Hapmap40749-BTA-47991	71185300	0.59776	0.17017		10	Hapmap41352-BTA-75284	73884120	0.62707	0.16895		21	BTB-01814935	53630520	0.64933	0.11596		3	BTA-104054-no-rs	64353144	0.64153	0.13024		6	Hapmap55384-rs29026113	79525009	0.6063	0.14672		25	ARS-BFGL-NGS-39369	17386719	0.63293	0.10518		11
	20	Hapmap26424-BTA-149429	43453092	0.67957	0.13032		1	BTA-113886-no-rs	15122719	0.64146	0.10222		13	ARS-BFGL-NGS-53993	77138363	0.59776	0.16584		17	ARS-BFGL-NGS-92041	61352459	0.62707	0.17128		6	BTB-01068662	67643584	0.65003	0.11694		12	BTB-01435273	4787061	0.64153	0.12637		8	BTB-01276600	3859393	0.60752	0.14689		7	Hapmap60894-rs29027443	90080630	0.6333	0.10392		28
	25	Hapmap41913-BTA-60271	38698430	0.67957	0.13205		2	BTA-46608-no-rs	53779266	0.64253	0.10464		13	ARS-BFGL-NGS-35385	64920640	0.59818	0.1643		22	ARS-BFGL-NGS-75375	44266173	0.62707	0.1707		9	Hapmap25309-BTA-153368	16834975	0.65003	0.11586		4	BTB-01114585	28019857	0.64225	0.13002		16	BTB-00663340	79135948	0.60752	0.14241		1	ARS-BFGL-BAC-16973	48130491	0.63367	0.1036		2
	4	ARS-BFGL-NGS-15527	32013318	0.67988	0.13256		3	ARS-BFGL-NGS-13753	111598515	0.64253	0.10445		13	BTB-01721718	1829085	0.59944	0.16312		20	ARS-BFGL-NGS-30073	24697526	0.62745	0.17021		3	ARS-BFGL-NGS-108231	13657562	0.65107	0.11638		4	BTA-70690-no-rs	56875012	0.64225	0.12845		21	ARS-BFGL-BAC-30335	4727137	0.60752	0.14628		4	Hapmap26478-BTA-161959	65046623	0.63404	0.10281		2
	2	Hapmap31749-BTA-133764	25865352	0.68109	0.13383		4	BTA-00676-rs29013829	20854629	0.64253	0.105		20	BTA-107792-no-rs	38192514	0.59944	0.16766		3	Hapmap34274-BES9_Contig508_1511	46522488	0.62819	0.17162		10	ARS-BFGL-NGS-8227	77303582	0.65107	0.1164		7	ARS-BFGL-NGS-43186	50448202	0.64367	0.12707		21	ARS-BFGL-NGS-71636	26936862	0.60792	0.14492		13	BTA-33082-no-rs	59638244	0.63441	0.10626		11
	6	BTB-00250899	41343408	0.68109	0.13239		3	BTB-01155969	79777779	0.64324	0.10568		23	ARS-BFGL-NGS-40875	43298591	0.59944	0.16868		24	BTB-00885964	31457933	0.62819	0.16974		20	ARS-BFGL-NGS-39954	18144703	0.65107	0.11794		9	BTA-113948-no-rs	65818036	0.64367	0.13164		9	Hapmap25309-BTA-153368	16834975	0.60873	0.14439		9	BTA-98907-no-rs	57182000	0.63477	0.10661		19
	10	ARS-BFGL-NGS-10378	78376836	0.68109	0.12949		14	BTB-00224036	64711479	0.64324	0.10414		1	BTB-01641095	134467319	0.60027	0.16612		25	BTA-59652-no-rs	19315456	0.62856	0.16936		13	Hapmap50266-BTA-13664	18536707	0.65211	0.12077		12	ARS-BFGL-NGS-24783	65827295	0.64367	0.12952		9	ARS-BFGL-NGS-53635	104094973	0.60873	0.14708		2	Hapmap42418-BTA-108690	53045574	0.63587	0.10364		6
	11	Hapmap54750-rs29013770	76579962	0.68109	0.13384		1	ARS-BFGL-NGS-81011	3792863	0.64429	0.10295		23	ARS-BFGL-NGS-68466	11692615	0.60027	0.16392		7	Hapmap33678-BTA-161179	92135559	0.62893	0.17245		20	Hapmap26773-BTA-162886	21489104	0.65211	0.11643		13	Hapmap53245-rs29026914	47101933	0.64367	0.1279		1	Hapmap48344-BTA-45183	100382840	0.60993	0.14498		6	BTA-108997-no-rs	52071063	0.63587	0.10574		5
	19	UA-IFASA-4964	18700829	0.6814	0.13109		3	Hapmap39818-BTA-29723	54031042	0.64429	0.10202		2	BTB-01853142	16560591	0.60151	0.16733		25	Hapmap57584-rs29014865	23509298	0.6293	0.16921		25	ARS-BFGL-NGS-23407	40480346	0.65211	0.11703		1	BTB-00034221	79591551	0.64473	0.13075		9	ARS-BFGL-NGS-88859	83575446	0.60993	0.14313		20	Hapmap33054-BTA-156049	50001881	0.63587	0.10607		7
	8	ARS-BFGL-NGS-3467	25477913	0.682	0.13245		9	ARS-BFGL-NGS-20865	73718486	0.64429	0.10616		4	ARS-BFGL-NGS-15904	13148484	0.60151	0.16591		15	ARS-BFGL-NGS-1951	42599781	0.62967	0.16808		4	ARS-BFGL-NGS-106987	75272338	0.65279	0.11763		4	Hapmap39941-BTA-70878	64386271	0.64473	0.12649		14	UA-IFASA-7429	13927529	0.60993	0.14575		6	ARS-BFGL-NGS-29384	119146067	0.63659	0.10514		24
	15	ARS-BFGL-NGS-32346	32617589	0.682	0.12884		17	ARS-BFGL-NGS-40427	63939534	0.64499	0.10247		13	ARS-BFGL-NGS-95865	71713558	0.60151	0.16844		2	Hapmap46703-BTA-46822	25686918	0.63077	0.16768		8	BTB-00352963	73011355	0.65279	0.11835		23	Hapmap50393-BTA-57089	7276902	0.64473	0.12869		14	ARS-BFGL-NGS-79338	11683342	0.61111	0.14788		8	Hapmap38258-BTA-82187	92700263	0.63659	0.10417		20
	1	Hapmap50927-BTA-28806	26307924	0.6826	0.13268		29	UA-IFASA-8138	8865683	0.64499	0.10232		13	ARS-BFGL-BAC-11941	31750419	0.60233	0.16686		13	ARS-BFGL-BAC-11941	31750419	0.63077	0.16965		4	Hapmap39679-BTA-70777	59216486	0.65381	0.11555		1	ARS-BFGL-NGS-32029	144198500	0.64543	0.12607		15	ARS-BFGL-NGS-85785	80216620	0.61111	0.14506		6	BTA-68275-no-rs	89001383	0.63767	0.10262		22
	25	Hapmap51962-BTA-96856	6050787	0.6826	0.13253		2	Hapmap31810-BTA-155140	53330902	0.64603	0.1053		29	Hapmap43323-BTA-65505	31493256	0.60233	0.16279		13	BTB-01548576	81606009	0.63077	0.16905		15	ARS-BFGL-NGS-31313	83586289	0.65381	0.11553		8	BTB-01812180	4821572	0.64543	0.12944		24	BTB-00891813	56487933	0.61111	0.14556		14	Hapmap48727-BTA-36014	18876940	0.63767	0.10233		7
	1	ARS-BFGL-BAC-11218	24549757	0.68319	0.12972		10	ARS-BFGL-NGS-98120	83570915	0.64603	0.10509		1	Hapmap45277-BTA-38474	86910584	0.60396	0.16721		27	ARS-BFGL-NGS-63803	38631236	0.63114	0.16713		21	BTA-52133-no-rs	35100669	0.65381	0.11946		6	BTB-00288047	118955402	0.64577	0.1279		19	ARS-BFGL-BAC-31839	24812617	0.61151	0.14286		26	Hapmap59240-rs29019735	29951748	0.63767	0.10283		13
	20	ARS-BFGL-NGS-2085	61905305	0.68319	0.13038		11	ARS-BFGL-BAC-14233	38652048	0.64603	0.1034		10	ARS-BFGL-NGS-66778	19405189	0.60396	0.16647		22	ARS-BFGL-NGS-30489	51356807	0.6315	0.16958		2	ARS-BFGL-NGS-38622	29919184	0.65449	0.11676		3	Hapmap43907-BTA-67629	35995151	0.64647	0.12683		5	ARS-BFGL-NGS-11736	8683607	0.6119	0.1458		13	ARS-BFGL-NGS-98854	35116013	0.63803	0.10263		1
	3	ARS-BFGL-NGS-3521	88741652	0.68437	0.1313		5	ARS-USMARC-614	45722126	0.64706	0.10363		10	BTB-00916903	28070182	0.60396	0.16806		1	BTB-00012425	28978223	0.63187	0.16812		8	BTB-00285279	30407640	0.65449	0.11603		11	ARS-BFGL-BAC-12994	41854251	0.64647	0.12803		26	ARS-BFGL-NGS-23064	20365711	0.61229	0.14508		20	BTA-19381-no-rs	16298635	0.63875	0.10156		12
	5	ARS-BFGL-NGS-73207	12408591	0.68437	0.13336		14	ARS-BFGL-NGS-16159	19290077	0.64706	0.10245		16	ARS-BFGL-NGS-61064	38352595	0.60396	0.16667		24	ARS-BFGL-NGS-33249	11753230	0.63259	0.16968		15	BTB-00595295	36707950	0.65483	0.11851		20	Hapmap49104-BTA-27856	2265566	0.64681	0.12787		15	Hapmap39348-BTA-63139	33648898	0.61308	0.14675		22	BTB-00297874	61069286	0.63875	0.1041		2
	14	ARS-BFGL-NGS-104836	13023286	0.68437	0.13247		22	ARS-BFGL-NGS-42352	13922735	0.64706	0.10459		10	Hapmap53772-ss46526870	37055538	0.60516	0.16825		28	Hapmap59655-rs29010842	7557315	0.63259	0.17015		8	Hapmap38701-BTA-82008	105596681	0.6555	0.11942		10	ARS-BFGL-NGS-23163	71835260	0.64716	0.12896		24	Hapmap44027-BTA-17389	32567718	0.61308	0.1474		9	Hapmap25309-BTA-153368	16834975	0.6391	0.10339		9
	19	ARS-BFGL-NGS-82204	35003592	0.68437	0.12982		14	UA-IFASA-6356	20347849	0.64775	0.10481		11	BTA-85490-no-rs	12170656	0.60516	0.16909		1	ARS-BFGL-NGS-32169	74197805	0.63367	0.16797		29	ARS-BFGL-NGS-101448	44740917	0.6555	0.11722		6	BTB-01688071	49048876	0.64785	0.12776		4	ARS-BFGL-NGS-105631	77697936	0.61424	0.14656		22	BTA-54671-no-rs	47163956	0.63946	0.10158		16
	2	Hapmap40056-BTA-24104	92176063	0.68583	0.13045		26	Hapmap47344-BTA-60858	21258113	0.64775	0.10287		24	ARS-BFGL-NGS-43520	42762598	0.60516	0.16701		20	ARS-BFGL-BAC-34277	1961868	0.63367	0.16769		2	Hapmap43276-BTA-48540	105350965	0.65683	0.11604		6	BTA-111193-no-rs	63440877	0.64785	0.12962		16	ARS-BFGL-NGS-44054	59778522	0.61424	0.14596		1	Hapmap52220-rs29016259	24302207	0.64086	0.10293		20
	4	BTB-01889269	55687238	0.68583	0.13195		3	Hapmap60978-rs29013811	63257582	0.64843	0.10532		5	BTA-26132-no-rs	41799777	0.60596	0.16804		20	Hapmap57997-rs29022923	24670287	0.63367	0.16988		4	BTB-00201541	90949942	0.65683	0.11702		1	ARS-BFGL-NGS-27011	127112983	0.64819	0.12632		18	ARS-BFGL-NGS-41145	22064133	0.61424	0.14296		1	BTB-00132817	49161822	0.64086	0.10323		27
	4	ARS-BFGL-NGS-16539	95359641	0.68583	0.13169		7	BTB-01019973	79747454	0.64843	0.10279		10	ARS-BFGL-NGS-10724	100418941	0.60596	0.16675		2	BTB-01168531	21352903	0.63438	0.17011		6	BTB-00242361	8376759	0.65683	0.11595		4	ARS-BFGL-NGS-35354	55746256	0.64921	0.12634		10	Hapmap53772-ss46526870	37055538	0.61501	0.14701		24	ARS-BFGL-NGS-96359	27850482	0.64086	0.10602		20
	7	ARS-BFGL-NGS-54330	3661458	0.68583	0.13058		2	Hapmap38416-BTA-55305	18834716	0.6491	0.10398		1	Hapmap49009-BTA-107212	54690810	0.60755	0.1683		7	ARS-BFGL-NGS-64087	15067652	0.63438	0.16891		25	ARS-BFGL-NGS-38449	32575148	0.65683	0.11912		8	ARS-BFGL-NGS-55686	72395359	0.64921	0.12941		13	Hapmap48567-BTA-103893	32710351	0.61501	0.14331		25	ARS-BFGL-NGS-30473	10033932	0.64086	0.1043		18
	24	BTB-00891813	56487933	0.68583	0.13138		20	BTB-00775794	19067657	0.6491	0.10187		20	BTA-50482-no-rs	36336225	0.60755	0.16333		3	BTB-01240396	86203369	0.63474	0.16966		2	ARS-BFGL-BAC-27299	117267277	0.65781	0.11553		11	ARS-BFGL-NGS-107853	23308266	0.64921	0.12875		2	ARS-BFGL-NGS-30987	44228718	0.6154	0.14549		5	ARS-BFGL-NGS-73207	12408591	0.64226	0.10735		22
	7	BTA-45431-no-rs	103159234	0.6864	0.12946		26	ARS-BFGL-NGS-92931	44626729	0.64944	0.10426		20	BTA-51187-no-rs	66418024	0.60755	0.1676		27	ARS-BFGL-NGS-78918	43766200	0.63509	0.16673		4	Hapmap52502-rs29022385	96551087	0.65781	0.11608		2	BTA-27415-no-rs	7751590	0.64989	0.12654		4	ARS-BFGL-NGS-15904	13148484	0.61578	0.14419		11	ARS-BFGL-NGS-3234	10116081	0.64226	0.10608		6
	11	BTB-00470332	27519615	0.6864	0.13281		12	BTB-01544419	49464372	0.65144	0.10417		22	Hapmap58148-rs29020564	9482434	0.60755	0.16596		1	BTA-35628-no-rs	74282462	0.63615	0.16777		29	ARS-BFGL-NGS-106901	44372611	0.65781	0.11433		3	BTB-00127618	48349888	0.64989	0.12624		15	BTA-36664-no-rs	35789851	0.61692	0.14217		20	ARS-BFGL-NGS-25982	4366134	0.64226	0.10272		19
	17	ARS-BFGL-NGS-33241	69496828	0.68669	0.13105		15	Hapmap47787-BTA-95921	37893014	0.65144	0.1037		1	BTB-01844108	142071725	0.60872	0.16691		11	ARS-BFGL-NGS-44192	65066890	0.63615	0.1682		27	Hapmap41400-BTA-101218	43435991	0.65814	0.11855		5	ARS-USMARC-226	101345410	0.65057	0.12803		17	BTB-01282074	42783734	0.61692	0.1451		20	BTA-50683-no-rs	46209952	0.64226	0.10411		2
	12	BTA-29990-no-rs	77816640	0.68726	0.13059		19	ARS-BFGL-NGS-94605	53332410	0.65144	0.10467		17	ARS-BFGL-NGS-102555	16541350	0.60872	0.16761		24	ARS-BFGL-NGS-43520	42762598	0.63615	0.1696		5	ARS-BFGL-NGS-8495	116644790	0.66041	0.11636		6	ARS-BFGL-NGS-35169	45792492	0.65057	0.12804		17	BTA-25627-no-rs	58438656	0.61692	0.14653		3	Hapmap41612-BTA-66863	19693073	0.6426	0.10191		5
	27	BTB-01581416	10236658	0.68726	0.13161		20	ARS-BFGL-NGS-31686	3532931	0.65144	0.10155		19	ARS-BFGL-BAC-32334	61883645	0.60872	0.16687		1	ARS-BFGL-NGS-18962	130517998	0.63789	0.17056		7	BTB-01697400	66702151	0.66041	0.11639		3	ARS-BFGL-NGS-107015	104249570	0.6519	0.12867		3	ARS-BFGL-NGS-57959	88579850	0.61768	0.14237		18	Hapmap52049-ss46526423	50793970	0.64295	0.10379		3
	20	Hapmap24441-BTA-118024	47542648	0.68755	0.13095		20	Hapmap51601-BTA-50997	62297004	0.65144	0.1008		3	BTA-85212-no-rs	26179728	0.6095	0.16415		11	BTA-07322-no-rs	71090191	0.63789	0.16975		9	Hapmap23265-BTA-146870	95149286	0.66041	0.1162		9	BTB-00398162	65480675	0.6519	0.129		19	ARS-BFGL-NGS-19397	46552691	0.61768	0.14534		3	Hapmap60034-rs29012205	105613230	0.64364	0.10307		5
	2	BTA-28579-no-rs	59536355	0.68924	0.13179		26	BTA-61880-no-rs	48300208	0.65144	0.10125		24	BTA-42867-no-rs	49418132	0.6095	0.16519		13	ARS-BFGL-NGS-100187	72280054	0.63789	0.16582		16	BTB-01492749	61276719	0.66041	0.1192		11	ARS-BFGL-NGS-33225	12478437	0.6519	0.12469		4	ARS-BFGL-NGS-5701	5424181	0.61806	0.14477		9	ARS-BFGL-NGS-70685	98876440	0.64364	0.10267		10
	5	ARS-BFGL-NGS-34153	27214378	0.68924	0.1301		9	BTB-01504012	5310520	0.6534	0.10316		8	ARS-BFGL-NGS-82245	100212498	0.61066	0.1682		14	UA-IFASA-8867	81059082	0.63789	0.16801		18	ARS-BFGL-NGS-88567	2163914	0.66041	0.11584		16	Hapmap60572-rs29010980	78157760	0.6519	0.12607		8	BTB-01812180	4821572	0.61881	0.14488		3	ARS-BFGL-NGS-107015	104249570	0.64432	0.10431		18
	8	ARS-BFGL-NGS-92824	111713971	0.68924	0.12913		11	BTB-00467512	24151232	0.6534	0.10447		18	ARS-BFGL-NGS-80672	26630875	0.61066	0.16568		25	ARS-BFGL-BAC-41359	33958794	0.63789	0.16851		21	Hapmap44092-BTA-53416	10234548	0.66041	0.11423		3	BTB-00135094	70265808	0.65257	0.12534		25	ARS-BFGL-NGS-68002	14439385	0.61881	0.14367		7	ARS-BFGL-NGS-101154	42052923	0.64432	0.10438		3
	16	Hapmap50635-BTA-26852	19516867	0.68924	0.13202		16	BTB-01593511	57032020	0.6534	0.10187		27	ARS-BFGL-NGS-5256	11822624	0.61066	0.16789		1	ARS-BFGL-NGS-82685	25049866	0.63893	0.16997		27	BTB-00965494	26653654	0.66041	0.11611		29	Hapmap42283-BTA-65042	21491128	0.65257	0.12829		5	ARS-BFGL-NGS-64100	2027232	0.61955	0.14465		13	Hapmap58984-rs29020381	71898074	0.645	0.10243		13
	18	BTA-43837-no-rs	56238540	0.68924	0.13004		18	ARS-BFGL-NGS-2444	51218571	0.6534	0.10159		11	ARS-BFGL-NGS-66840	14334520	0.61143	0.16405		5	ARS-BFGL-NGS-92011	80194437	0.63893	0.16976		15	BTB-01010030	70824007	0.66105	0.11884		2	Hapmap50277-BTA-20931	76597004	0.65323	0.12913		7	ARS-BFGL-NGS-41766	110608386	0.61955	0.14642		20	BTB-01216169	52674980	0.645	0.10402		26
	24	Hapmap41303-BTA-58461	3749382	0.68924	0.13002		21	Hapmap47652-BTA-52437	47208703	0.6534	0.10158		18	ARS-BFGL-BAC-36256	22687235	0.61143	0.16479		9	BTA-113948-no-rs	65818036	0.63893	0.17024		21	Hapmap49644-BTA-52158	35965453	0.66105	0.11451		3	Hapmap44422-BTA-90337	30385970	0.65323	0.12751		14	ARS-BFGL-NGS-20322	80647010	0.61993	0.1432		14	ARS-BFGL-NGS-2627	29987025	0.64635	0.10393		3
	4	BTA-71813-no-rs	98016975	0.68952	0.12992		28	ARS-BFGL-NGS-1594	26818009	0.6534	0.10558		13	BTA-34097-no-rs	82187858	0.61181	0.16765		3	BTB-00096498	70567716	0.63961	0.16782		6	ARS-BFGL-NGS-67509	42758833	0.66263	0.11996		3	Hapmap54695-rs29024848	108148228	0.65388	0.12947		1	BTB-01645280	48701612	0.6214	0.14327		20	Hapmap40051-BTA-122171	64930710	0.64635	0.10439		20
	4	BTA-72096-no-rs	20058534	0.69008	0.12948		5	ARS-BFGL-NGS-14293	109229225	0.65437	0.10158		4	Hapmap41484-BTA-22365	52419444	0.61257	0.16553		22	ARS-BFGL-NGS-55340	39226376	0.63961	0.17115		7	Hapmap48553-BTA-10000	59019641	0.66263	0.11866		13	ARS-BFGL-NGS-30853	57570093	0.65388	0.12911		8	ARS-BFGL-NGS-23784	90137668	0.6214	0.14424		20	ARS-BFGL-NGS-100559	70333233	0.64635	0.10546		2
	8	Hapmap57802-rs29009571	104383991	0.69008	0.13151		13	Hapmap47096-BTA-75138	39328066	0.65437	0.10353		16	ARS-BFGL-NGS-13508	22406467	0.61257	0.16764		24	ARS-BFGL-BAC-45401	43266910	0.63995	0.16993		11	ARS-BFGL-NGS-68010	29774437	0.66263	0.11697		26	BTB-01955763	30146092	0.65421	0.12539		11	BTB-00463178	16345034	0.6214	0.14499		22	ARS-BFGL-NGS-15569	16437316	0.64635	0.10476		3
	3	Hapmap41332-BTA-68635	89675602	0.69091	0.13105		15	ARS-BFGL-NGS-36995	59296431	0.65437	0.10232		4	ARS-BFGL-NGS-40249	105169576	0.61295	0.16382		3	ARS-BFGL-NGS-17105	18649247	0.64097	0.1706		12	BTA-26956-no-rs	56653121	0.66263	0.11758		8	Hapmap40865-BTA-100699	98447210	0.65552	0.12955		15	BTA-37329-no-rs	66868403	0.6214	0.14386		1	ARS-BFGL-NGS-10924	143109768	0.64735	0.10213		11
	7	BTB-01115415	34945844	0.69091	0.13113		14	ARS-BFGL-BAC-10172	6371334	0.6547	0.10451		16	BTB-00638525	38221607	0.61371	0.16646		11	BTA-85490-no-rs	12170656	0.64097	0.16892		22	ARS-BFGL-NGS-41434	23554117	0.66263	0.11744		15	BTB-00585496	23764722	0.65552	0.12443		1	Hapmap51743-BTA-54330	140835240	0.62177	0.14585		5	ARS-BFGL-NGS-58394	47539203	0.64735	0.10395		21
	14	Hapmap39171-BTA-35277	66951519	0.69091	0.13029		1	UA-IFASA-5979	9852144	0.65534	0.10362		20	ARS-BFGL-NGS-17045	59109201	0.61371	0.16715		18	BTA-43725-no-rs	51413827	0.64097	0.16926		26	BTA-61163-no-rs	32670961	0.66294	0.11564		24	BTB-00866491	27951089	0.65552	0.12699		13	Hapmap47256-BTA-34049	81533808	0.62214	0.14432		18	Hapmap51998-BTA-43053	36985552	0.64735	0.10465		22
	5	ARS-BFGL-NGS-16738	109655733	0.69174	0.12869		22	ARS-BFGL-BAC-33314	41537351	0.65534	0.10289		1	ARS-BFGL-NGS-103594	149043397	0.61408	0.16808		14	ARS-BFGL-NGS-74268	69356963	0.64131	0.16753		2	ARS-BFGL-NGS-108514	105521127	0.66357	0.11491		29	BTA-11858-rs29017604	31734709	0.65552	0.1292		3	ARS-BFGL-NGS-18230	48600937	0.6225	0.14307		9	BTA-84403-no-rs	82843969	0.64802	0.10213		4
	9	ARS-BFGL-NGS-103694	96030427	0.69174	0.13027		3	ARS-BFGL-NGS-107446	19666876	0.65598	0.10275		4	Hapmap60331-rs29025506	110627141	0.61558	0.16584		22	Hapmap48704-BTA-27679	41573980	0.64198	0.16872		12	Hapmap43214-BTA-23846	50951910	0.66357	0.11584		4	BTB-00167503	20203447	0.65584	0.1271		1	ARS-BFGL-NGS-101533	51033230	0.62395	0.14174		18	ARS-BFGL-NGS-103662	52087186	0.64802	0.10411		7
	24	ARS-BFGL-NGS-81093	55694540	0.69174	0.12867		6	ARS-BFGL-NGS-34464	115300051	0.65598	0.10297		5	Hapmap3063-BTA-15439	102308562	0.61558	0.1653		26	Hapmap48830-BTA-61718	4204767	0.64198	0.16727		4	ARS-BFGL-NGS-40647	1376938	0.66419	0.11514		1	BTA-116886-no-rs	8169172	0.65681	0.12617		7	BTB-01240109	110671189	0.62395	0.14548		6	ARS-BFGL-NGS-4015	109610794	0.64835	0.10563		15
	1	ARS-BFGL-NGS-26489	131865531	0.69256	0.13161		1	BTB-00061551	133958910	0.65724	0.10108		6	Hapmap60113-rs29017603	40983913	0.61558	0.16779		1	ARS-BFGL-NGS-63954	60930420	0.64265	0.16966		6	ARS-BFGL-NGS-22588	100759758	0.66419	0.11518		14	UA-IFASA-6753	13432581	0.65681	0.12627		16	Hapmap51221-BTA-38934	4282058	0.62395	0.14604		4	BTB-00202376	91597847	0.64933	0.10404		9
	9	Hapmap25309-BTA-153368	16834975	0.69256	0.12827		9	BTA-98907-no-rs	57182000	0.65724	0.10409		8	Hapmap40865-BTA-100699	98447210	0.61558	0.16659		21	Hapmap47034-BTA-52445	47778730	0.64265	0.16856		13	BTA-24190-no-rs	11904880	0.66481	0.11587		27	Hapmap54743-rs29013433	23928751	0.65681	0.12465		26	ARS-BFGL-NGS-104620	36905943	0.62395	0.14528		5	ARS-BFGL-NGS-12528	56515069	0.64933	0.10226		15
	16	ARS-BFGL-NGS-33977	10654894	0.69256	0.13042		17	BTB-01157350	1322846	0.65724	0.1046		15	Hapmap39826-BTA-37247	12975036	0.61632	0.16655		6	BTB-00250899	41343408	0.64298	0.17164		20	Hapmap48214-BTA-121272	5884846	0.66481	0.11787		2	BTA-34427-no-rs	112023474	0.65745	0.12598		1	ARS-BFGL-NGS-63816	41756440	0.62539	0.14151		23	ARS-BFGL-NGS-104370	44428685	0.64933	0.10403		16
	6	BTB-00246860	23436503	0.69364	0.12889		20	ARS-BFGL-NGS-76333	67919593	0.65724	0.1039		28	ARS-BFGL-NGS-88529	9697693	0.61632	0.16451		2	ARS-BFGL-NGS-43366	98938838	0.64398	0.16835		6	Hapmap41788-BTA-18387	57256166	0.66512	0.11547		7	ARS-BFGL-NGS-38179	30370816	0.65745	0.1254		9	BTB-01151584	57128694	0.62539	0.14467		13	BTB-00517668	36405903	0.65031	0.1018		9
	13	ARS-BFGL-NGS-21158	40753080	0.69364	0.12891		6	Hapmap49432-BTA-107930	69979797	0.65756	0.10255		3	ARS-BFGL-NGS-102149	110078547	0.61742	0.16294		13	ARS-BFGL-NGS-106924	13706672	0.64398	0.16547		4	ARS-BFGL-NGS-106898	108570183	0.66542	0.11832		7	BTB-01964039	43479777	0.65808	0.12542		21	BTA-96927-no-rs	48509940	0.62539	0.14091		15	ARS-BFGL-NGS-32140	82188315	0.65031	0.10369		11
	18	ARS-BFGL-NGS-28297	27051794	0.69364	0.13159		13	ARS-BFGL-NGS-53993	77138363	0.6585	0.10156		18	BTA-43725-no-rs	51413827	0.61742	0.1678		19	UA-IFASA-8216	59817808	0.64398	0.16864		8	Hapmap42794-BTA-108143	33747904	0.66604	0.11551		26	ARS-BFGL-NGS-18194	24575207	0.65808	0.12686		29	ARS-BFGL-NGS-59421	43709769	0.62539	0.14595		23	Hapmap38418-BTA-57213	8819178	0.65031	0.10217		13
	23	Hapmap43883-BTA-55663	3387731	0.69364	0.1319		13	ARS-BFGL-NGS-38412	78732465	0.6585	0.10131		22	ARS-BFGL-NGS-42322	60659773	0.61742	0.16682		9	BTA-84397-no-rs	82927247	0.64431	0.16642		26	ARS-BFGL-NGS-19538	31718007	0.66604	0.11453		10	ARS-BFGL-NGS-32952	14424153	0.65872	0.12497		8	BTB-00347130	50725941	0.6261	0.14408		8	BTA-93576-no-rs	33112255	0.65161	0.10215		6
	6	Hapmap57445-rs29023972	46083225	0.6939	0.12837		26	ARS-BFGL-NGS-23064	20365711	0.6585	0.10313		1	Hapmap25115-BTA-50291	124603853	0.61852	0.16653		17	Hapmap40066-BTA-40952	45145609	0.64464	0.16765		10	BTB-01101698	92984267	0.66665	0.11477		10	Hapmap54949-rs29009945	66090075	0.65872	0.12516		9	ARS-BFGL-NGS-20442	98820692	0.6261	0.14141		11	ARS-BFGL-NGS-556	68938216	0.65161	0.10196		7
	6	BTB-01644528	114406073	0.69497	0.13147		13	ARS-BFGL-NGS-30195	28018095	0.65912	0.10482		5	BTA-75165-no-rs	113074715	0.61852	0.16562		5	ARS-BFGL-NGS-28067	109252813	0.64594	0.16719		29	ARS-BFGL-NGS-28810	7677198	0.66665	0.11547		13	Hapmap54224-rs29017378	6637085	0.65966	0.12824		10	Hapmap50802-BTA-85537	57890651	0.62646	0.14488		25	ARS-BFGL-NGS-95388	8747202	0.65161	0.10352		13
	10	ARS-BFGL-NGS-33349	38097257	0.69497	0.12941		13	ARS-BFGL-NGS-55182	70656675	0.65912	0.10279		13	ARS-BFGL-NGS-19364	9586153	0.61852	0.16556		8	BTB-00370058	104056597	0.64594	0.16983		19	BTA-45034-no-rs	33862979	0.66725	0.11898		26	BTA-113604-no-rs	8356096	0.65966	0.12874		2	Hapmap46225-BTA-49570	17974887	0.62786	0.14186		26	ARS-BFGL-NGS-85813	12972133	0.65161	0.10479		22
	20	Hapmap47644-BTA-50262	3558883	0.69497	0.12882		1	Hapmap47854-BTA-119090	147550991	0.66067	0.10215		8	BTB-00079683	87006712	0.61925	0.16432		10	BTB-00424771	52558914	0.64594	0.16704		29	ARS-BFGL-NGS-4409	6599274	0.66725	0.11597		29	ARS-BFGL-NGS-2617	34487700	0.65966	0.12904		6	BTB-00250899	41343408	0.62786	0.14607		2	ARS-BFGL-NGS-64127	34500208	0.65225	0.10321		3
	26	ARS-BFGL-NGS-24375	42448432	0.69497	0.12954		2	Hapmap45521-BTA-94820	80569319	0.66067	0.10392		12	Hapmap48111-BTA-88515	50376022	0.61925	0.16874		22	ARS-BFGL-NGS-14119	15889570	0.64594	0.16744		1	Hapmap45865-BTA-15414	65203417	0.66786	0.11679		22	BTA-53922-no-rs	25141851	0.65997	0.12837		13	Hapmap54972-rs29014977	64399733	0.62786	0.14405		10	Hapmap39668-BTA-62307	29145709	0.65225	0.10187		6
	3	BTB-01338216	5720629	0.6955	0.12815		13	ARS-BFGL-NGS-56660	28095457	0.66067	0.1037		12	ARS-BFGL-NGS-5267	9925695	0.61997	0.16365		7	ARS-BFGL-NGS-95366	66758460	0.64627	0.16812		11	ARS-BFGL-NGS-23094	77935514	0.66786	0.11488		1	ARS-BFGL-BAC-14930	1782724	0.66152	0.12679		13	BTB-01329459	82559505	0.62786	0.14616		5	Hapmap60480-ss46526970	105870613	0.6532	0.10241		8
	5	ARS-BFGL-NGS-32369	82335857	0.6955	0.13174		13	ARS-BFGL-BAC-11935	30551596	0.66067	0.1014		12	ARS-BFGL-NGS-83462	28607186	0.61997	0.1657		13	BTA-120959-no-rs	70702815	0.64692	0.16779		1	Hapmap38957-BTA-44222	99114312	0.66876	0.11806		8	BTB-00366976	95085291	0.66152	0.12622		7	BTA-78683-no-rs	26592392	0.62821	0.14284		11	BTB-01118293	4848397	0.6532	0.1015		7
	5	Hapmap39507-BTA-73544	52300318	0.69655	0.12949		24	BTB-00887766	36134223	0.66067	0.10393		7	Hapmap42042-BTA-104105	39801912	0.62033	0.16379		27	ARS-BFGL-NGS-3977	20636525	0.64692	0.17		7	BTB-01549763	79462640	0.66876	0.11673		23	ARS-BFGL-NGS-20503	13267795	0.66152	0.12869		5	ARS-BFGL-NGS-14910	25518483	0.62891	0.14251		13	ARS-BFGL-NGS-102728	25681327	0.6532	0.1016		1
	10	BTB-00442438	89826995	0.69655	0.12918		1	BTB-00034221	79591551	0.66097	0.10552		2	BTA-18115-no-rs	122019234	0.62211	0.16709		24	BTB-01335596	29687635	0.64756	0.16849		19	BTB-01941088	38752116	0.66876	0.11503		25	Hapmap31267-BTC-020423	6395301	0.66152	0.12442		17	ARS-BFGL-NGS-108089	40804507	0.62891	0.14373		15	BTA-36195-no-rs	27523498	0.65384	0.10469		17
	14	Hapmap30374-BTC-002159	2468020	0.69655	0.12818		18	BTB-00698623	8805310	0.66158	0.10359		3	ARS-BFGL-NGS-30263	103650423	0.62211	0.16363		27	Hapmap50176-BTA-98600	39457953	0.64756	0.16936		2	Hapmap38699-BTA-81626	55831708	0.66995	0.11634		26	ARS-BFGL-NGS-11271	22913016	0.66152	0.12504		2	ARS-BFGL-NGS-5680	80666057	0.6296	0.14488		27	Hapmap48029-BTA-63045	41613442	0.65384	0.10239		4
	26	Hapmap49372-BTA-91009	23689229	0.69655	0.12885		26	BTA-113587-no-rs	7799706	0.66158	0.10448		7	BTB-00598959	87359924	0.62211	0.1659		2	Hapmap28148-BTA-97509	16747928	0.64852	0.16992		6	ARS-BFGL-NGS-101874	60315101	0.66995	0.11831		2	ARS-BFGL-BAC-31338	38709480	0.66214	0.12619		11	BTA-87562-no-rs	22180066	0.6296	0.14196		10	BTA-67183-no-rs	41812396	0.65478	0.10433		5
	6	Hapmap28546-BTC-072715	39172862	0.69681	0.13156		6	Hapmap41968-BTA-78106	117712436	0.6628	0.10273		13	Hapmap40517-BTA-33731	73782308	0.62211	0.16696		4	ARS-BFGL-NGS-5701	5424181	0.64852	0.16794		20	ARS-BFGL-NGS-18943	5601132	0.66995	0.1139		24	BTB-01621818	38983896	0.66214	0.12833		2	ARS-BFGL-NGS-46633	93003339	0.63029	0.14531		24	Hapmap23074-BTA-138067	61109709	0.65478	0.10492		9
	16	ARS-BFGL-NGS-1297	80208280	0.69759	0.13353		21	ARS-BFGL-NGS-1831	68496541	0.6628	0.10348		16	ARS-BFGL-NGS-43477	53554791	0.62211	0.16759		18	ARS-BFGL-NGS-41145	22064133	0.64852	0.16604		21	BTB-00817579	38024759	0.66995	0.11526		3	ARS-BFGL-NGS-25569	29120058	0.66245	0.12662		6	ARS-BFGL-NGS-74563	1183792	0.63029	0.14132		26	ARS-BFGL-NGS-33634	36808909	0.65478	0.10258		9
	20	BTA-50225-no-rs	31443102	0.69759	0.12944		24	ARS-BFGL-NGS-54587	33989659	0.6628	0.10409		20	BTB-01524822	18719808	0.62282	0.16314		16	ARS-BFGL-NGS-60804	45376614	0.64948	0.16646		3	Hapmap46931-BTA-111633	4360180	0.67083	0.11793		2	ARS-BFGL-NGS-13938	111650859	0.66306	0.12424		20	BTB-00252389	6385223	0.63064	0.14353		11	BTB-00456252	8836373	0.65509	0.10389		14
	21	ARS-BFGL-NGS-32442	68589138	0.69759	0.12833		26	ARS-BFGL-NGS-85679	51358645	0.6628	0.10383		20	ARS-BFGL-NGS-33801	68065663	0.62282	0.16666		18	Hapmap43800-BTA-18099	47627016	0.64948	0.16915		6	ARS-BFGL-NGS-106770	108476017	0.67083	0.11562		8	BTB-00349291	51504147	0.66306	0.12744		6	Hapmap57014-rs29019575	87801255	0.63098	0.14214		12	ARS-BFGL-NGS-103418	59921146	0.65572	0.10256		16
	5	ARS-BFGL-NGS-100816	111909943	0.69837	0.12859		1	ARS-BFGL-NGS-5124	71263427	0.6637	0.10181		11	ARS-BFGL-NGS-92911	76910253	0.62353	0.16296		27	BTA-92259-no-rs	2342720	0.64948	0.16767		20	UA-IFASA-9433	15478658	0.67083	0.11604		4	UA-IFASA-4775	27604132	0.66366	0.12735		6	BTA-108997-no-rs	52071063	0.63166	0.1442		20	BTA-115955-no-rs	18663206	0.65572	0.10445		3
	14	UA-IFASA-8561	8385937	0.69837	0.13022		11	Hapmap41101-BTA-88647	29849981	0.6637	0.10247		13	BTB-02009374	81701980	0.62353	0.16686		6	BTB-01446390	51478350	0.65011	0.17011		27	ARS-BFGL-NGS-88939	26602230	0.67112	0.11697		5	ARS-BFGL-NGS-30836	107489920	0.66366	0.12449		11	ARS-BFGL-NGS-3234	10116081	0.63166	0.1438		6	Hapmap31616-BTC-042811	71873004	0.65603	0.10399		7
	25	ARS-BFGL-NGS-30473	10033932	0.69837	0.1319		15	Hapmap39409-BTA-46690	33867401	0.6637	0.10075		5	ARS-BFGL-NGS-92039	45203164	0.62492	0.16601		15	ARS-BFGL-NGS-92508	67386416	0.65011	0.16885		20	BTB-01328684	28850177	0.67171	0.11483		9	BTA-103211-no-rs	1363468	0.66427	0.12362		5	ARS-BFGL-NGS-3906	68363301	0.63268	0.1406		2	BTB-01332453	67407561	0.65696	0.1036		16
	5	ARS-BFGL-NGS-29546	73258507	0.69913	0.1289		1	ARS-BFGL-BAC-7317	1983902	0.664	0.10309		6	ARS-BFGL-NGS-37199	99341521	0.62492	0.16503		20	BTA-107792-no-rs	38192514	0.65042	0.16977		22	ARS-BFGL-NGS-3298	15276355	0.67171	0.11478		13	ARS-BFGL-NGS-102728	25681327	0.66427	0.12594		5	ARS-BFGL-NGS-1939	91235111	0.63268	0.14362		4	BTB-01007411	37145925	0.65696	0.10147		2
	7	ARS-BFGL-NGS-84202	55345542	0.69913	0.12957		17	UA-IFASA-6883	74898756	0.66429	0.10194		15	ARS-BFGL-NGS-13209	45767168	0.62492	0.16532		6	ARS-BFGL-NGS-35169	45792492	0.65167	0.17		2	Hapmap27018-BTA-158911	11634526	0.67258	0.11526		24	ARS-BFGL-NGS-808	50071713	0.66457	0.12807		8	BTB-00079683	87006712	0.63268	0.1445		28	UA-IFASA-5633	35354394	0.65696	0.10141		7
	26	BTA-121473-no-rs	6800940	0.69913	0.12842		1	ARS-BFGL-NGS-76349	1921756	0.66518	0.10225		18	ARS-BFGL-NGS-5711	53308339	0.62492	0.16499		9	BTB-00397611	63693351	0.65167	0.1689		7	BTB-01731846	75789716	0.67258	0.1161		7	ARS-BFGL-NGS-74330	44720216	0.66547	0.12478		17	BTB-01157350	1322846	0.63302	0.14467		1	BTA-49368-no-rs	121093829	0.65879	0.10238		13
	1	DPI-2	35604177	0.70015	0.12858		5	ARS-BFGL-NGS-22065	41695035	0.66518	0.10383		8	BTB-01655367	89185732	0.62527	0.16368		13	ARS-BFGL-NGS-30195	28018095	0.65167	0.17027		24	BTB-00877564	4474760	0.67258	0.11586		8	BTB-02029442	89134853	0.66547	0.12741		1	ARS-BFGL-BAC-13724	26223335	0.63403	0.1465		4	BTB-01580681	7285114	0.65879	0.10187		17
	5	Hapmap52717-rs29026394	40144186	0.70015	0.12849		16	Hapmap29538-BTA-159421	31011092	0.66518	0.10303		24	ARS-BFGL-NGS-13165	53531725	0.62562	0.16529		14	BTA-118172-no-rs	58342794	0.65167	0.16966		14	ARS-BFGL-NGS-104003	28155879	0.67344	0.11799		11	ARS-BFGL-NGS-102066	32954702	0.66547	0.12538		12	ARS-BFGL-NGS-22481	85329377	0.63403	0.14464		8	BTB-00350639	58986469	0.65879	0.10319		1
	19	ARS-BFGL-NGS-79203	29279305	0.70015	0.13136		14	UA-IFASA-7482	22056082	0.66577	0.10434		5	ARS-BFGL-NGS-87170	27235668	0.62665	0.16114		10	ARS-BFGL-NGS-10724	100418941	0.65199	0.16898		24	Hapmap42988-BTA-59007	9922357	0.67344	0.11641		2	BTB-00098799	52476850	0.66607	0.12546		27	BTB-01397172	8649727	0.63403	0.14325		13	ARS-BFGL-NGS-55182	70656675	0.65879	0.10307		2
	20	ARS-BFGL-NGS-26474	6029026	0.70015	0.13077		25	Hapmap40768-BTA-59535	13854332	0.66577	0.10376		6	Hapmap57992-rs29022820	75746331	0.62665	0.16273		9	BTA-56204-no-rs	88760079	0.65291	0.16828		25	ARS-BFGL-BAC-37538	30883697	0.67344	0.11701		19	ARS-USMARC-Parent-DQ888311-rs29017313	8505317	0.66607	0.12503		25	ARS-BFGL-NGS-15279	29778760	0.6347	0.14405		14	BTB-01143619	26196375	0.65879	0.10212		8
	3	ARS-BFGL-NGS-25854	103290903	0.70115	0.12969		14	Hapmap33250-BTA-160152	58547750	0.66636	0.10161		29	BTB-01520084	31133190	0.62665	0.1638		19	ARS-BFGL-BAC-32334	61883645	0.65291	0.16748		3	BTB-00150138	98952564	0.67486	0.11521		4	Hapmap51036-BTA-71487	18491563	0.66696	0.12582		26	BTB-00935571	26547375	0.6347	0.14253		14	BTB-01143580	26264142	0.65879	0.10246		14
	5	Hapmap38983-BTA-73489	45926002	0.70115	0.12908		20	BTB-00767476	1925206	0.66636	0.10293		3	Hapmap50576-BTA-114951	66341251	0.62734	0.16546		27	ARS-BFGL-NGS-23308	14526116	0.65291	0.16562		18	ARS-BFGL-NGS-29564	9978547	0.67486	0.11747		10	BTA-18015-no-rs	38884419	0.66696	0.12674		1	ARS-BFGL-NGS-101788	44862308	0.63602	0.14143		3	BTB-01168059	79025375	0.65969	0.10312		16
	14	ARS-BFGL-NGS-79338	11683342	0.70115	0.13157		1	BTB-00132817	49161822	0.66753	0.10052		9	BTB-01887905	30006014	0.62734	0.16722		2	UA-IFASA-5660	97861814	0.65444	0.16629		19	BTB-00749845	37475843	0.67486	0.11775		15	BTA-37592-no-rs	72716471	0.66696	0.12906		15	BTB-00594438	33565804	0.63602	0.14373		8	BTB-01975364	72803853	0.65969	0.10132		5
	26	BTB-01856345	26911622	0.70115	0.12885		4	BTB-01114585	28019857	0.66753	0.10339		1	Hapmap32019-BTA-124526	107217357	0.62802	0.16787		9	BTB-00395607	59972449	0.65444	0.16558		22	ARS-BFGL-NGS-15552	15589177	0.67486	0.11491		3	ARS-BFGL-NGS-100744	1223441	0.66726	0.12378		19	ARS-USMARC-Parent-EF164803-rs29011141	55174260	0.63602	0.14078		19	Hapmap48773-BTA-46569	15321899	0.65969	0.10316		8
	27	ARS-BFGL-NGS-102169	12930436	0.7014	0.12948		17	BTB-01220555	43831778	0.66753	0.10257		24	ARS-BFGL-NGS-90343	19984827	0.62802	0.16605		20	ARS-BFGL-NGS-87790	41914276	0.65444	0.16724		26	Hapmap52674-rs29020520	10961370	0.67486	0.1157		3	Hapmap27186-BTA-151189	90912199	0.66784	0.12391		25	Hapmap49236-BTA-60577	6333623	0.63602	0.14209		4	BTB-00167503	20203447	0.66029	0.10463		22
	2	ARS-BFGL-NGS-30149	105813306	0.7024	0.12825		24	BTB-00883964	29132144	0.66753	0.10131		1	ARS-BFGL-NGS-54096	102837279	0.62937	0.16475		21	ARS-BFGL-NGS-71636	26936862	0.65444	0.16658		16	ARS-BFGL-NGS-10856	1690484	0.67515	0.11522		21	ARS-BFGL-BAC-34613	49949243	0.66784	0.12502		3	Hapmap31109-BTA-141167	27266522	0.63766	0.14222		7	Hapmap51514-BTA-88337	23074262	0.66029	0.10187		16
	4	BTB-01162076	80706119	0.7024	0.13153		17	ARS-BFGL-NGS-40882	33098572	0.66782	0.1018		2	Hapmap39834-BTA-49029	112442388	0.62937	0.16596		22	ARS-BFGL-NGS-42322	60659773	0.65444	0.16669		2	ARS-BFGL-NGS-27277	120174934	0.67627	0.11481		18	BTB-00710668	40426150	0.66872	0.12518		10	BTA-73310-no-rs	62675184	0.63766	0.14367		1	BTA-40481-no-rs	88899250	0.66089	0.10158		22
	12	BTA-29432-no-rs	40797906	0.7024	0.12858		7	Hapmap48682-BTA-21048	30293550	0.6681	0.10146		9	BTB-00395654	60102040	0.62937	0.16581		2	Hapmap51704-BTA-24101	92127717	0.65535	0.16666		4	Hapmap33179-BTA-118558	2923814	0.67627	0.11394		22	ARS-BFGL-NGS-105607	5524106	0.66872	0.12404		14	BTB-01289960	58444194	0.63766	0.14135		5	BTB-01495858	33981125	0.66089	0.10125		4
	20	Hapmap41393-BTA-96579	23991821	0.7024	0.1287		8	BTB-01098762	18894347	0.66925	0.10426		13	ARS-BFGL-NGS-92946	16399441	0.62937	0.16253		14	ARS-BFGL-NGS-30433	17833828	0.65535	0.16833		10	ARS-BFGL-NGS-5728	91810103	0.67627	0.11631		29	ARS-BFGL-NGS-30169	47171224	0.66872	0.125		16	BTA-38916-no-rs	46192353	0.63766	0.14081		1	BTB-01287574	133671941	0.66208	0.1016		10
	5	BTB-00223109	11464705	0.70338	0.13121		13	Hapmap49122-BTA-32454	40001727	0.66925	0.10308		7	Hapmap44527-BTA-17793	35192245	0.63004	0.16259		27	ARS-BFGL-NGS-77002	30883081	0.65535	0.16898		21	Hapmap26740-BTA-155993	17531298	0.67627	0.11603		2	ARS-BFGL-NGS-104820	76270430	0.6693	0.12827		17	BTA-120039-no-rs	11370727	0.63766	0.14453		6	Hapmap26555-BTC-033429	38366100	0.66208	0.10275		21
	8	BTA-102621-no-rs	27975966	0.70338	0.12886		13	Hapmap54972-rs29014977	64399733	0.66925	0.10097		15	BTB-01046082	21687680	0.63004	0.16314		7	Hapmap40829-BTA-88244	94196902	0.65685	0.16748		4	BTB-01290330	87744523	0.67683	0.11482		26	Hapmap38617-BTA-61974	7335203	0.6693	0.12641		7	ARS-BFGL-NGS-28575	3488080	0.63831	0.14326		20	BTB-00767476	1925206	0.66208	0.10335		8
	17	BTB-01998842	65045637	0.70338	0.12949		22	ARS-BFGL-NGS-103264	26355258	0.66925	0.10325		4	BTB-00203359	93489894	0.63104	0.16318		9	Hapmap48920-BTA-84063	69314521	0.65685	0.16505		4	Hapmap47083-BTA-71984	100183472	0.67683	0.11498		15	ARS-BFGL-NGS-101040	53500910	0.66988	0.12725		9	BTB-00395654	60102040	0.63831	0.144		24	Hapmap50297-BTA-26520	36244045	0.66208	0.10338		8
	18	ARS-BFGL-NGS-69002	11200241	0.70338	0.12917		2	Hapmap43527-BTA-24641	38240106	0.67011	0.10053		6	ARS-BFGL-NGS-18752	108836475	0.63104	0.16424		13	Hapmap58840-rs29018856	58529087	0.65685	0.16886		17	BTB-00671689	11828433	0.67738	0.11573		16	ARS-BFGL-NGS-1297	80208280	0.66988	0.12588		6	ARS-BFGL-NGS-53753	46970861	0.63863	0.1453		1	BTB-01645280	48701612	0.66325	0.10217		10
	26	BTA-61698-no-rs	42337633	0.70362	0.12852		3	BTB-01535640	67860680	0.67011	0.10402		24	ARS-BFGL-NGS-16875	12544066	0.63104	0.16182		16	BTB-00647886	59638184	0.65685	0.16827		27	ARS-BFGL-NGS-79964	43104231	0.67738	0.11316		1	Hapmap43997-BTA-106314	149067642	0.67075	0.12747		11	BTB-01652806	57882097	0.63896	0.14401		7	ARS-BFGL-NGS-107513	74946127	0.66325	0.10131		11
	2	BTB-01169886	110598183	0.70435	0.12838		17	BTB-00681839	61054556	0.67011	0.10257		13	BTB-01318142	46543726	0.63171	0.16732		17	ARS-BFGL-NGS-38057	17625365	0.65685	0.16637		5	BTA-74438-no-rs	85242380	0.67848	0.11742		5	Hapmap50366-BTA-46960	68610818	0.67075	0.12479		8	BTB-01655367	89185732	0.63992	0.14142		14	Hapmap32033-BTA-129075	29894264	0.66325	0.10324		12
	4	Hapmap57810-rs29009951	58115832	0.70435	0.13058		2	ARS-BFGL-NGS-35948	71161113	0.67207	0.10328		15	Hapmap47787-BTA-95921	37893014	0.63171	0.16454		11	ARS-BFGL-NGS-101601	31078015	0.65775	0.16561		13	Hapmap57013-rs29019369	70790140	0.67848	0.11599		12	Hapmap23093-BTA-156802	7940808	0.67075	0.12356		10	ARS-BFGL-NGS-35605	36626462	0.63992	0.14295		26	UA-IFASA-5698	42673967	0.66325	0.10155		10
	20	BTA-111516-no-rs	50347483	0.70435	0.12739		6	BTA-75905-no-rs	41969496	0.67207	0.10332		7	ARS-BFGL-NGS-30757	26855417	0.63204	0.16643		14	Hapmap25435-BTC-048160	7342696	0.65775	0.16683		18	Hapmap30624-BTA-42324	10805833	0.67848	0.11451		14	Hapmap31038-BTC-069141	12290538	0.67132	0.12702		27	ARS-BFGL-NGS-36156	25776811	0.63992	0.14432		1	BTA-122684-no-rs	139231307	0.66412	0.10161		12
	1	BTB-01462011	45926861	0.70555	0.12769		6	ARS-BFGL-NGS-106139	117207346	0.67207	0.10183		18	Hapmap52186-ss46527081	52156425	0.63303	0.16474		14	ARS-BFGL-NGS-36660	77292340	0.65775	0.16532		19	Hapmap50966-BTA-45035	33895220	0.67848	0.11473		27	ARS-BFGL-NGS-107516	28982227	0.67132	0.12795		5	Hapmap39974-BTA-119920	4309575	0.64119	0.14101		6	Hapmap50753-BTA-66069	20330227	0.66412	0.10078		22
	4	ARS-BFGL-NGS-42007	72575811	0.70555	0.12816		8	ARS-BFGL-NGS-15420	68233244	0.67207	0.10311		21	BTA-51971-no-rs	26715346	0.63303	0.1621		7	BTB-01875135	37124869	0.65892	0.16896		12	ARS-BFGL-NGS-32310	80707508	0.67876	0.11664		2	BTB-00092817	32520300	0.67189	0.12629		10	BTA-71218-no-rs	54928495	0.64119	0.14315		8	ARS-BFGL-NGS-28334	89719761	0.66412	0.10176		3
	13	ARS-BFGL-NGS-102728	25681327	0.70555	0.12952		9	ARS-BFGL-NGS-3400	99334002	0.67207	0.10455		25	ARS-BFGL-NGS-107782	35657709	0.63303	0.16579		11	BTB-00470332	27519615	0.65892	0.17112		1	Hapmap13023-BTA-95276	106407844	0.67985	0.11369		13	Hapmap35375-SCAFFOLD206_10369	31037485	0.67189	0.12588		20	BTB-01300665	15454163	0.64119	0.14457		2	ARS-BFGL-NGS-107330	116829914	0.66556	0.10392		7
	16	BTB-00641823	45017787	0.70555	0.12783		15	ARS-BFGL-NGS-90062	65967835	0.67207	0.10168		2	Hapmap24312-BTA-26382	99542927	0.63368	0.16582		17	BTA-106183-no-rs	15271899	0.65892	0.16774		5	Hapmap49837-BTA-104960	100355147	0.67985	0.11614		6	BTA-68275-no-rs	89001383	0.67245	0.12514		23	ARS-BFGL-NGS-105768	37321457	0.64119	0.14072		5	ARS-BFGL-NGS-80084	51113065	0.66556	0.10325		1
	20	BTA-41513-no-rs	47056652	0.70555	0.12788		23	ARS-BFGL-NGS-20819	21638593	0.67207	0.1024		15	BTA-114838-no-rs	51957162	0.63368	0.16594		22	ARS-BFGL-NGS-28703	50562087	0.65892	0.16754		6	Hapmap47403-BTA-76048	45153190	0.67985	0.11487		25	ARS-BFGL-NGS-91974	4249133	0.67245	0.12365		10	BTB-01402397	27589941	0.64151	0.14048		13	ARS-BFGL-NGS-100973	55090558	0.66556	0.10286		7
	1	ARS-BFGL-NGS-87570	146790949	0.70579	0.13002		6	ARS-BFGL-NGS-41037	48776662	0.67291	0.10304		6	Hapmap43937-BTA-77423	97874422	0.63433	0.1638		1	Hapmap51743-BTA-54330	140835240	0.65951	0.16727		6	BTB-00275374	100565163	0.67985	0.11561		1	BTA-92181-no-rs	61540639	0.67302	0.12511		1	Hapmap50687-BTA-41950	30865885	0.64182	0.14307		15	ARS-BFGL-NGS-41765	63966654	0.66556	0.10092		9
	2	BTB-01291176	111103057	0.7065	0.12829		14	BTB-01289960	58444194	0.67291	0.1011		23	BTB-00868513	46909323	0.63433	0.16564		2	BTB-00081694	16686097	0.65951	0.16654		6	BTB-00275005	100876879	0.68119	0.11442		12	BTB-00507334	86853940	0.67302	0.126		11	BTA-86600-no-rs	20838916	0.64245	0.14052		16	BTB-00641933	45150817	0.66556	0.10191		2
	6	Hapmap33079-BTA-163567	40629318	0.7065	0.12892		27	ARS-BFGL-NGS-95089	7924976	0.67291	0.10273		3	ARS-BFGL-NGS-81	59022652	0.63498	0.16668		3	Hapmap40790-BTA-69035	100683723	0.66038	0.16463		9	Hapmap50795-BTA-83271	33542049	0.68119	0.11445		2	BTB-00098773	52497009	0.67358	0.12451		20	BTB-01546164	4962725	0.64245	0.1419		4	BTB-01162076	80706119	0.66641	0.10371		1
	14	Hapmap26076-BTC-067160	5359558	0.7065	0.12854		6	Hapmap31616-BTC-042811	71873004	0.674	0.10158		7	BTB-00290071	2503561	0.63498	0.16224		9	BTB-00381928	14767890	0.66038	0.16831		9	ARS-BFGL-NGS-21904	61453492	0.68119	0.11694		7	UA-IFASA-9712	54735242	0.67358	0.12536		9	Hapmap43702-BTA-84086	69956436	0.64339	0.14418		8	BTB-01115612	106611663	0.66641	0.10195		5
	6	ARS-BFGL-NGS-67206	46820055	0.70721	0.12986		7	ARS-BFGL-NGS-58717	20352577	0.674	0.10161		13	ARS-BFGL-BAC-11935	30551596	0.63563	0.16105		14	BTB-02042232	53683729	0.66038	0.16835		24	BTB-00887766	36134223	0.68119	0.11499		2	Hapmap38416-BTA-55305	18834716	0.67414	0.125		9	ARS-BFGL-NGS-29957	92193482	0.64339	0.14175		27	BTA-62762-no-rs	33652270	0.66641	0.10337		17
	14	Hapmap26621-BTC-072953	27380992	0.70721	0.1309		8	Hapmap54328-rs29010044	16248679	0.674	0.10221		29	ARS-BFGL-NGS-61470	49009465	0.63563	0.16569		9	BTB-00395654	60102040	0.66067	0.16678		27	ARS-BFGL-NGS-19534	33749694	0.68119	0.11495		11	BTA-89847-no-rs	25506263	0.67414	0.12589		22	Hapmap50449-BTA-70525	20074083	0.64339	0.14073		2	ARS-BFGL-NGS-44854	59569007	0.66866	0.10269		19
	25	ARS-BFGL-NGS-7032	36472030	0.70721	0.12842		21	ARS-BFGL-BAC-34613	49949243	0.674	0.10021		6	Hapmap33530-BTA-77395	96332260	0.63691	0.16522		14	UA-IFASA-5765	4520969	0.66154	0.16896		5	Hapmap48872-BTA-73734	61133643	0.68226	0.11476		4	ARS-BFGL-NGS-100769	47137606	0.67497	0.12526		11	BTB-01118763	5281215	0.64432	0.14192		3	BTB-00131540	61698496	0.66866	0.10342		2
	4	BTB-01330302	45149895	0.70838	0.12912		17	ARS-BFGL-BAC-32107	28923132	0.67455	0.10155		6	ARS-BFGL-NGS-26163	104408900	0.63691	0.16234		15	Hapmap44375-BTA-37785	16362189	0.66154	0.16581		10	BTA-12897-no-rs	14832153	0.68226	0.11406		15	ARS-BFGL-NGS-54901	40356568	0.67497	0.12613		14	UA-IFASA-8867	81059082	0.64432	0.14468		5	Hapmap36106-SCAFFOLD22038_1672	96266781	0.66866	0.1014		11
	5	Hapmap55537-rs29016129	64380551	0.70838	0.13074		28	ARS-BFGL-NGS-19725	28239419	0.67455	0.10146		20	Hapmap41393-BTA-96579	23991821	0.63691	0.16345		19	ARS-BFGL-NGS-15995	58226592	0.66154	0.16512		15	ARS-BFGL-NGS-106352	28330931	0.68226	0.11743		28	ARS-BFGL-NGS-18928	17863891	0.67497	0.12273		16	BTA-38910-no-rs	46509837	0.64432	0.14319		7	ARS-BFGL-NGS-43318	109210429	0.66866	0.10208		18
	17	ARS-BFGL-BAC-36625	64982245	0.70838	0.12639		11	ARS-BFGL-NGS-103052	217441	0.67482	0.1005		22	ARS-BFGL-NGS-60299	32234944	0.63691	0.16375		8	ARS-BFGL-NGS-8821	40422559	0.6624	0.16567		25	Hapmap32247-BTC-057797	31525961	0.68226	0.11566		4	Hapmap51854-BTA-71049	68192268	0.6758	0.12683		18	Hapmap47614-BTA-42987	42346555	0.64494	0.14419		9	BTA-19490-no-rs	20558713	0.66866	0.10325		25
	20	ARS-BFGL-BAC-33648	18442538	0.70838	0.12847		3	ARS-BFGL-NGS-102970	43350303	0.67537	0.10037		7	BTB-00264279	27124647	0.63723	0.16252		12	BTB-00776333	47953450	0.6624	0.16779		4	BTB-00178304	38335417	0.68331	0.11583		14	Hapmap27836-BTC-052671	8551460	0.6758	0.1246		22	ARS-BFGL-BAC-4845	33446270	0.64494	0.14007		12	Hapmap25509-BTA-126632	28275938	0.66866	0.10328		25
	20	Hapmap31141-BTA-150972	24031442	0.70838	0.12802		12	Hapmap50851-BTA-104846	6426246	0.67537	0.10492		1	ARS-BFGL-NGS-82685	25049866	0.6385	0.16575		15	Hapmap39348-BTA-63139	33648898	0.6624	0.16815		8	BTB-01512420	72495155	0.68331	0.11553		14	ARS-BFGL-NGS-40771	82315067	0.6758	0.12522		1	BTA-122626-no-rs	10643238	0.64586	0.14032		15	Hapmap50948-BTA-37067	53459520	0.66866	0.10156		8
	7	BTA-78663-no-rs	26530611	0.70884	0.12868		1	BTB-01187418	82261456	0.67644	0.10122		6	ARS-BFGL-NGS-53753	46970861	0.6385	0.16438		15	ARS-BFGL-NGS-54901	40356568	0.66268	0.16754		17	ARS-BFGL-NGS-788	59090672	0.68331	0.11741		7	ARS-BFGL-NGS-25619	104898599	0.67689	0.12405		20	Hapmap51603-BTA-51283	16916943	0.64586	0.14017		19	ARS-BFGL-NGS-4195	29811964	0.66866	0.10132		24
	7	ARS-BFGL-NGS-54341	45162340	0.70884	0.12618		5	ARS-BFGL-NGS-85311	109300257	0.67644	0.10223		10	BTB-00417533	28172262	0.6385	0.16567		14	ARS-BFGL-NGS-16144	77253862	0.66325	0.16837		21	ARS-BFGL-NGS-16898	70294301	0.68331	0.11466		15	ARS-BFGL-NGS-955	72751515	0.67689	0.12646		23	BTB-00874227	50811981	0.64586	0.13864		13	Hapmap50919-BTA-23085	60439480	0.66949	0.10324		19
	8	BTA-83016-no-rs	16099898	0.70976	0.12822		18	ARS-BFGL-NGS-17185	22379853	0.67644	0.10148		14	ARS-BFGL-NGS-12878	18670379	0.6385	0.16164		20	ARS-BFGL-NGS-104203	63185279	0.66325	0.16782		2	ARS-BFGL-BAC-29706	31112142	0.68435	0.11484		20	BTA-89573-no-rs	54443531	0.67689	0.12665		18	ARS-BFGL-NGS-30634	19135958	0.64708	0.1409		14	ARS-BFGL-NGS-12514	73979692	0.66949	0.10185		1
	8	Hapmap50787-BTA-80934	36191988	0.70976	0.13047		19	ARS-BFGL-NGS-102654	11401381	0.67644	0.099726		1	BTB-01568192	99905012	0.63912	0.16325		1	BTB-02047820	117318567	0.66353	0.16626		11	BTB-00451941	3236973	0.68435	0.11606		24	BTA-71136-no-rs	12682668	0.67689	0.12473		20	ARS-BFGL-NGS-40186	4298545	0.64708	0.14062		15	Hapmap48533-BTA-95919	37856701	0.66949	0.10365		13
	9	BTB-00384566	21915719	0.70976	0.12845		2	Hapmap40749-BTA-47991	71185300	0.67751	0.10229		18	ARS-BFGL-NGS-50100	46341055	0.63912	0.16452		17	BTB-01282074	42783734	0.66382	0.1656		11	ARS-BFGL-NGS-91942	78069787	0.68435	0.11614		3	ARS-BFGL-NGS-40683	100402643	0.67744	0.12363		23	ARS-BFGL-NGS-19612	41928622	0.64708	0.14388		12	ARS-BFGL-NGS-36799	79520461	0.66976	0.10369		19
	20	BTA-117074-no-rs	247319	0.70976	0.13044		3	Hapmap43782-BTA-118016	56602309	0.67751	0.10096		5	ARS-BFGL-NGS-104042	17016269	0.63975	0.16379		15	ARS-BFGL-NGS-73400	23021633	0.66438	0.16657		13	BTA-32160-no-rs	30920957	0.68435	0.1155		21	ARS-BFGL-NGS-81614	46428406	0.67744	0.12473		25	BTA-60087-no-rs	35587219	0.64708	0.14284		22	ARS-BFGL-BAC-33314	41537351	0.67004	0.10224		19
	3	BTB-00127618	48349888	0.71045	0.12873		15	BTB-00581622	13828128	0.67751	0.10199		6	ARS-BFGL-NGS-26338	4916036	0.63975	0.16548		20	Hapmap50993-BTA-50781	50676182	0.66438	0.16812		11	BTA-118661-no-rs	101357473	0.68461	0.11659		16	ARS-BFGL-NGS-92628	51095203	0.67771	0.12515		7	BTA-16138-no-rs	80328266	0.64768	0.14173		1	BTB-00026110	67331639	0.67113	0.10164		23
	10	BTA-80351-no-rs	90869856	0.71045	0.12823		26	ARS-BFGL-NGS-33634	36808909	0.67751	0.10082		2	Hapmap55508-rs29010162	40155558	0.64069	0.16477		19	ARS-BFGL-BAC-33563	57017362	0.66466	0.16763		8	ARS-BFGL-NGS-101347	98510383	0.68487	0.11391		4	ARS-BFGL-NGS-102120	10883984	0.67985	0.12365		11	BTB-01118293	4848397	0.64768	0.14212		14	UA-IFASA-7482	22056082	0.67113	0.10313		1
	13	Hapmap31057-BTA-115291	20457510	0.71045	0.1297		3	BTB-01771876	81906693	0.67857	0.10029		5	Hapmap27803-BTA-66694	65095289	0.64069	0.16481		9	BTB-01151584	57128694	0.66606	0.16782		2	ARS-BFGL-NGS-87148	115771013	0.68564	0.11678		4	Hapmap48446-BTA-70928	63273237	0.67985	0.12661		12	Hapmap56571-rs29020869	23090031	0.64798	0.14019		25	Hapmap42765-BTA-102002	21684491	0.67113	0.10346		11
	10	ARS-BFGL-NGS-33429	93923726	0.71113	0.12787		5	Hapmap48709-BTA-30108	87167295	0.67857	0.099826		16	Hapmap51221-BTA-38934	4282058	0.64069	0.16598		9	ARS-BFGL-NGS-25581	97050334	0.66606	0.1656		9	ARS-BFGL-NGS-26037	8189195	0.68564	0.11604		7	BTB-01019973	79747454	0.67985	0.12409		3	ARS-BFGL-NGS-31407	56705237	0.64888	0.14342		25	Hapmap40501-BTA-17376	31915518	0.67113	0.10267		15
	16	BTA-39870-no-rs	13052594	0.71113	0.1314		8	ARS-BFGL-NGS-67446	80184285	0.67857	0.10214		11	BTB-00459111	11634312	0.6413	0.16387		10	BTA-100670-no-rs	66905609	0.66606	0.16559		12	BTB-00500725	69648659	0.68564	0.11454		9	BTA-84733-no-rs	93094049	0.67985	0.1256		9	Hapmap53034-rs29011422	69696334	0.64888	0.14011		4	BTB-00193327	62606492	0.67168	0.10251		18
	23	BTA-112061-no-rs	37621058	0.71113	0.13156		21	BTB-01497825	53603868	0.67857	0.10268		28	ARS-BFGL-NGS-29431	17374797	0.6413	0.16204		11	ARS-BFGL-NGS-11131	60303908	0.66606	0.16592		4	ARS-BFGL-NGS-13008	97107254	0.6859	0.11448		12	BTA-19588-no-rs	27684536	0.67985	0.12432		11	ARS-BFGL-NGS-27341	91438914	0.64888	0.14065		10	BTB-00433418	69990962	0.67168	0.10368		20
	4	ARS-BFGL-NGS-5226	75539183	0.71135	0.12827		3	Hapmap34274-BES9_Contig508_1511	46522488	0.6791	0.10214		13	ARS-BFGL-NGS-48534	81379580	0.64223	0.1647		15	ARS-BFGL-NGS-12066	27291268	0.66606	0.16687		1	BTB-00010532	24692046	0.68818	0.11699		13	ARS-BFGL-NGS-15080	59616070	0.67985	0.12497		2	Hapmap48616-BTA-112393	3765778	0.64978	0.14242		1	BTB-01210232	21429051	0.67195	0.10108		15
	9	ARS-BFGL-NGS-45135	7745901	0.71225	0.12996		4	BTB-01007462	37122228	0.6791	0.10182		14	Hapmap36024-SCAFFOLD270113_28063	36659687	0.64223	0.16619		8	BTB-00360817	79497558	0.66716	0.16719		2	Hapmap28102-BTA-152636	56382133	0.68818	0.11529		14	Hapmap30374-BTC-002159	2468020	0.67985	0.12369		11	BTB-00459111	11634312	0.64978	0.14527		6	ARS-BFGL-NGS-53753	46970861	0.67222	0.1035		4
	11	ARS-BFGL-NGS-24112	75879665	0.71225	0.13078		22	ARS-BFGL-NGS-10107	27925585	0.67936	0.10024		24	Hapmap52500-rs29021742	9609146	0.64223	0.1653		9	ARS-BFGL-NGS-5339	9863084	0.66716	0.16649		5	ARS-BFGL-NGS-52457	104116518	0.68818	0.11403		17	ARS-BFGL-NGS-73290	57350232	0.67985	0.12635		13	Hapmap54224-rs29017378	6637085	0.64978	0.14429		4	Hapmap38817-BTA-18244	87820253	0.6733	0.10266		14
	18	ARS-BFGL-NGS-41145	22064133	0.71225	0.12836		3	ARS-BFGL-NGS-4358	47777991	0.68066	0.10205		18	BTA-42769-no-rs	20765346	0.64253	0.16272		14	BTB-01280026	27035971	0.66716	0.16348		6	Hapmap43937-BTA-77423	97874422	0.68818	0.11533		21	ARS-BFGL-NGS-38887	44836875	0.68011	0.12461		3	Hapmap53382-rs29010425	92737954	0.65125	0.14325		6	BTB-01317228	13012206	0.6733	0.10162		16
	23	BTA-118008-no-rs	18715079	0.71225	0.12949		6	BTA-75961-no-rs	42294971	0.68066	0.10073		3	Hapmap48025-BTA-62581	99387696	0.64315	0.16163		21	ARS-BFGL-NGS-107391	46018333	0.66716	0.16725		7	Hapmap58545-rs29022947	58033649	0.68818	0.11713		5	Hapmap43922-BTA-73158	28736911	0.68091	0.12615		4	BTB-01502164	95309262	0.65125	0.13897		11	ARS-BFGL-NGS-14201	69529012	0.6733	0.099915		20
	1	Hapmap48344-BTA-45183	100382840	0.71292	0.12909		9	ARS-BFGL-NGS-30222	64557321	0.68066	0.10084		14	Hapmap32698-BTC-013433	56606239	0.64315	0.16249		9	BTB-00397630	63717205	0.66798	0.16825		11	ARS-BFGL-NGS-13452	102673893	0.68818	0.11403		8	Hapmap39516-BTA-82096	87695565	0.68091	0.12591		5	Hapmap27761-BTA-151316	63452696	0.65125	0.14095		14	BTA-97369-no-rs	25887784	0.6733	0.10091		8
	3	INRA-137	82160715	0.71292	0.12721		11	Hapmap48562-BTA-102172	70830080	0.68066	0.10244		2	ARS-BFGL-NGS-27023	134738023	0.64375	0.16449		11	ARS-BFGL-NGS-108114	47210051	0.66798	0.16631		19	Hapmap48766-BTA-44540	16625451	0.68818	0.11797		17	Hapmap33195-BTA-131536	56410954	0.68091	0.12588		8	ARS-BFGL-NGS-96104	44931986	0.65125	0.14215		3	BTB-00157794	114672300	0.67383	0.10059		19
	25	ARS-BFGL-BAC-45112	33463169	0.71292	0.12782		18	ARS-BFGL-NGS-99572	52852305	0.68066	0.10452		13	ARS-BFGL-NGS-16424	8386291	0.64375	0.1642		22	Hapmap51745-BTA-55160	9026539	0.66798	0.16659		21	ARS-BFGL-NGS-109184	13735164	0.68818	0.11449		5	ARS-BFGL-NGS-92025	25204948	0.68117	0.12732		13	ARS-BFGL-NGS-35502	80261022	0.65125	0.14251		26	ARS-BFGL-NGS-103727	32129884	0.67383	0.10305		5
	27	BTA-62762-no-rs	33652270	0.71314	0.13014		5	BTB-00233539	85864983	0.68195	0.10233		6	BTB-01654826	88891318	0.64406	0.16193		7	Hapmap48082-BTA-78679	26659653	0.66934	0.16592		21	BTA-93299-no-rs	48062756	0.68818	0.11455		3	ARS-BFGL-NGS-62323	21371931	0.68273	0.12486		14	Hapmap31643-BTC-056500	6170976	0.65213	0.14337		6	ARS-BFGL-NGS-24637	72138744	0.67463	0.10224		20
	7	BTA-108803-no-rs	97372656	0.7138	0.13043		7	ARS-BFGL-NGS-100845	42460306	0.68195	0.10073		5	Hapmap53295-rs29016976	108020379	0.64436	0.16282		13	ARS-BFGL-NGS-13270	65324047	0.66934	0.16396		8	BTA-38274-no-rs	54044256	0.68868	0.11547		5	BTA-74737-no-rs	101423415	0.68273	0.12558		18	ARS-BFGL-NGS-101538	11652352	0.65213	0.14248		10	ARS-BFGL-NGS-30527	103210766	0.67463	0.10376		3
	7	BTB-00115134	108325851	0.7138	0.12912		9	Hapmap25309-BTA-153368	16834975	0.68195	0.10136		2	ARS-BFGL-NGS-38875	60308526	0.64616	0.1635		21	ARS-BFGL-BAC-30335	4727137	0.66934	0.16613		20	BTB-01842107	37374576	0.68868	0.11621		6	BTB-00261837	67752994	0.68273	0.12522		28	Hapmap44111-BTA-63577	16199391	0.65213	0.14444		11	Hapmap24102-BTA-162287	38733905	0.67463	0.10082		6
	25	Hapmap51005-BTA-60474	40655616	0.7138	0.1285		13	ARS-BFGL-NGS-42601	57524735	0.68195	0.10171		5	ARS-BFGL-NGS-22065	41695035	0.64616	0.1634		22	ARS-BFGL-NGS-60299	32234944	0.66934	0.16641		12	ARS-BFGL-NGS-61680	61457442	0.68918	0.11314		8	Hapmap52673-rs29019309	92041886	0.68273	0.12307		3	BTB-00137106	77712209	0.653	0.14072		3	Hapmap40185-BTA-68018	66067599	0.67542	0.10178		9
	4	BTB-01066167	53400639	0.71424	0.12984		15	Hapmap59089-rs29024353	65408389	0.68195	0.10233		5	ARS-BFGL-NGS-75120	119654147	0.64616	0.16238		24	Hapmap23166-BTA-57415	13331435	0.66934	0.16465		19	ARS-BFGL-NGS-61	38519698	0.68918	0.1147		15	ARS-BFGL-BAC-27767	39349430	0.68273	0.12277		5	Hapmap39945-BTA-75021	110566595	0.653	0.13933		5	ARS-BFGL-NGS-72491	62882624	0.67542	0.10386		14
	6	ARS-BFGL-NGS-24332	47032183	0.71424	0.13045		19	ARS-BFGL-BAC-33094	17298218	0.68246	0.10176		6	BTB-01317228	13012206	0.64616	0.16434		2	BTA-47612-no-rs	51162276	0.67041	0.16638		5	BTB-00216812	7314405	0.6909	0.11299		27	ARS-BFGL-NGS-87775	43816848	0.68273	0.12466		6	BTB-00251655	42609559	0.653	0.14399		7	BTB-01364448	39110034	0.67542	0.10386		29
	3	ARS-BFGL-NGS-24876	39599273	0.71468	0.12974		22	ARS-BFGL-NGS-36565	1035792	0.68246	0.099129		8	BTB-00079735	86974867	0.64616	0.1624		9	ARS-BFGL-NGS-22883	36960364	0.67041	0.16863		5	Hapmap46867-BTA-74870	105275043	0.6909	0.11403		4	BTA-70899-no-rs	62478888	0.6835	0.12685		1	Hapmap31069-BTA-124454	98552740	0.65416	0.14274		2	BTB-00098952	50327795	0.6762	0.102		3
	8	ARS-BFGL-NGS-69854	64089209	0.71468	0.13026		1	BTB-00019912	43067020	0.68448	0.10127		22	Hapmap54532-rs29013429	43949380	0.64616	0.16103		11	BTB-00459111	11634312	0.67041	0.1662		6	ARS-BFGL-NGS-106371	59620476	0.6909	0.1141		6	BTB-00272881	97826840	0.6835	0.12659		5	Hapmap25632-BTA-23506	81423037	0.65416	0.13959		15	BTB-00612010	68515114	0.6762	0.10305		1
	4	Hapmap26478-BTA-161959	65046623	0.71576	0.12884		1	ARS-BFGL-NGS-35667	83402539	0.68448	0.10049		3	ARS-BFGL-NGS-6932	13046630	0.64675	0.16284		13	ARS-BFGL-NGS-57335	42927726	0.67041	0.16658		8	ARS-BFGL-NGS-62571	113190754	0.6909	0.11656		14	Hapmap46735-BTA-86653	25401722	0.6835	0.12407		10	Hapmap32991-BTA-125837	85827327	0.65416	0.14311		23	Hapmap43294-BTA-56514	32414135	0.6762	0.10215		11
	5	UA-IFASA-4572	8562667	0.71576	0.12663		2	ARS-BFGL-NGS-27330	1406013	0.68448	0.10223		9	Hapmap27634-BTA-158717	15312685	0.64675	0.16017		2	ARS-BFGL-NGS-317	117946210	0.67094	0.16582		9	ARS-BFGL-NGS-75693	39779363	0.6909	0.11642		3	ARS-BFGL-NGS-13753	111598515	0.68452	0.12437		24	ARS-BFGL-NGS-101036	46875033	0.65416	0.14024		19	UA-IFASA-8231	60274670	0.67646	0.10154		11
	20	ARS-BFGL-NGS-100559	70333233	0.71576	0.12947		9	ARS-BFGL-NGS-101365	51129430	0.68448	0.099599		8	BTB-01185113	34679524	0.64764	0.16186		16	BTA-122806-no-rs	16453639	0.67094	0.16473		9	Hapmap46381-BTA-84002	65449055	0.6909	0.11453		10	BTB-00424771	52558914	0.68452	0.12317		1	BTA-49368-no-rs	121093829	0.65558	0.14082		1	Hapmap25115-BTA-50291	124603853	0.67672	0.10235		26
	22	ARS-BFGL-NGS-32388	44533699	0.71576	0.12855		11	BTA-89794-no-rs	284026	0.68448	0.10177		24	ARS-BFGL-NGS-39670	47529189	0.64764	0.16229		18	ARS-BFGL-NGS-39994	50160561	0.67121	0.166		16	Hapmap44461-BTA-40052	73108337	0.6909	0.11614		22	ARS-BFGL-NGS-108127	16301901	0.68452	0.1249		2	Hapmap58378-rs29015037	61487742	0.65558	0.1435		4	BTB-00186089	56547180	0.67724	0.10151		20
	24	BTB-00883964	29132144	0.71576	0.12738		13	BTB-01324240	1867669	0.68448	0.10303		27	ARS-BFGL-NGS-1516	24030500	0.64764	0.16527		3	ARS-BFGL-NGS-4407	87068034	0.67226	0.16753		6	BTB-01788388	80664740	0.69139	0.11362		26	Hapmap47344-BTA-60858	21258113	0.68452	0.12479		11	ARS-BFGL-NGS-6104	104456040	0.65558	0.141		18	Hapmap47614-BTA-42987	42346555	0.67724	0.10122		4
	1	ARS-BFGL-NGS-62826	1436503	0.71684	0.13022		19	ARS-BFGL-NGS-106810	37035051	0.68448	0.10242		2	ARS-BFGL-NGS-46633	93003339	0.64881	0.16443		14	Hapmap31989-BTC-062364	8113083	0.67226	0.1629		21	Hapmap50721-BTA-52111	35564875	0.69139	0.11448		6	ARS-BFGL-NGS-42539	107095193	0.68528	0.12317		22	ARS-BFGL-NGS-41609	60435042	0.65558	0.1399		5	BTB-00221495	10138236	0.67801	0.10294		13
	2	ARS-BFGL-NGS-101080	94804682	0.71684	0.12722		22	Hapmap54956-rs29010379	20434643	0.68448	0.1021		4	ARS-BFGL-NGS-105631	77697936	0.64881	0.16524		21	Hapmap59697-rs29026956	50430797	0.67226	0.16673		5	Hapmap47396-BTA-74821	104140809	0.69211	0.11388		7	Hapmap60894-rs29027443	90080630	0.68528	0.12437		26	ARS-BFGL-NGS-13960	43757284	0.65558	0.13952		9	UA-IFASA-8241	42153923	0.67801	0.10426		1
	5	BTA-73025-no-rs	24722041	0.71684	0.12767		5	ARS-BFGL-NGS-12528	56515069	0.68571	0.10061		6	UA-IFASA-6709	93381472	0.64881	0.16517		25	Hapmap42990-BTA-59554	13368475	0.67226	0.16332		6	Hapmap50211-BTA-109937	114641491	0.69211	0.11297		25	ARS-BFGL-NGS-16206	10526660	0.68528	0.1265		2	BTB-01412384	53452826	0.65643	0.13931		13	BTB-00537751	64804947	0.67801	0.10228		19
	10	BTA-18015-no-rs	38884419	0.71684	0.13019		5	ARS-BFGL-NGS-8730	105449703	0.68571	0.10024		18	ARS-BFGL-BAC-34996	42490530	0.64881	0.1634		5	ARS-USMARC-652	45807839	0.67357	0.16735		12	ARS-BFGL-NGS-106587	81372372	0.69211	0.11413		3	Hapmap50755-BTA-67770	48418222	0.68728	0.12482		6	ARS-BFGL-NGS-26163	104408900	0.65643	0.14025		14	UA-IFASA-8063	70387887	0.67827	0.10065		25
	14	BTB-01582460	52472130	0.71684	0.12708		12	BTB-01099836	10297281	0.68571	0.10068		4	BTA-116976-no-rs	78765530	0.64969	0.16409		8	BTB-01435179	96991143	0.67357	0.16332		9	ARS-BFGL-NGS-17236	39040657	0.69284	0.11363		7	BTB-00304299	37289420	0.68728	0.12263		23	ARS-BFGL-NGS-39380	46255189	0.65643	0.14048		7	Hapmap24150-BTA-145103	52224595	0.67904	0.10075		1
	3	BTB-01463885	85429665	0.71747	0.12856		13	ARS-BFGL-NGS-100187	72280054	0.68571	0.10055		6	BTB-00270310	94189136	0.64969	0.16575		8	Hapmap53668-rs29025196	107586918	0.67357	0.16542		21	Hapmap32894-BTA-52183	38103343	0.69284	0.11284		7	BTA-113124-no-rs	73290787	0.68728	0.1229		2	BTB-01929933	8212407	0.65755	0.14132		14	ARS-BFGL-NGS-38815	34974815	0.67904	0.10219		7
	11	ARS-BFGL-BAC-11090	4730528	0.71747	0.12741		26	ARS-BFGL-NGS-8275	37203584	0.68571	0.10288		29	ARS-BFGL-NGS-59421	43709769	0.64969	0.16431		13	BTB-01492842	52737845	0.67357	0.16371		22	ARS-BFGL-NGS-37550	15751257	0.69284	0.11532		13	ARS-BFGL-NGS-5494	39569134	0.68728	0.12371		2	Hapmap53388-rs29010903	63581955	0.65755	0.14047		17	Hapmap57042-rs29016514	64950742	0.67904	0.10083		9
	19	ARS-BFGL-NGS-32289	61083105	0.71747	0.12691		15	Hapmap39267-BTA-36676	34082620	0.68596	0.10018		5	ARS-BFGL-NGS-34153	27214378	0.64997	0.16187		13	ARS-BFGL-NGS-95285	63096370	0.67357	0.16484		10	BTB-00430000	56071742	0.69307	0.1144		13	ARS-BFGL-NGS-95285	63096370	0.68728	0.12636		9	Hapmap54854-rs29025535	87759769	0.65755	0.14161		4	BTB-00200609	82643040	0.67955	0.10036		1
	24	ARS-BFGL-NGS-98596	51731744	0.71769	0.12886		1	BTB-00067814	144010687	0.68718	0.10044		4	Hapmap53753-rs29023393	81205652	0.65055	0.15995		1	ARS-BFGL-NGS-15775	2847001	0.67435	0.16751		25	Hapmap23294-BTC-017011	2299373	0.69331	0.11509		15	Hapmap43845-BTA-37936	18173159	0.68728	0.12597		15	BTB-00594449	33601229	0.65755	0.14305		23	Hapmap58661-rs29014446	18264611	0.67955	0.10137		3
	2	BTB-01242431	42243268	0.71916	0.13001		4	Hapmap26478-BTA-161959	65046623	0.68718	0.099219		24	Hapmap49665-BTA-57403	12522470	0.65055	0.16101		4	Hapmap40188-BTA-71028	67222038	0.67435	0.16554		10	ARS-BFGL-NGS-69379	64752714	0.69403	0.11632		16	BTB-00651594	57469137	0.68728	0.12613		1	Hapmap52220-rs29016259	24302207	0.65811	0.13956		1	ARS-BFGL-BAC-11218	24549757	0.68056	0.1014		7
	2	ARS-BFGL-NGS-102741	112483071	0.71916	0.12795		18	ARS-BFGL-NGS-26305	56521734	0.68718	0.10133		1	ARS-BFGL-NGS-39761	153085257	0.65113	0.16238		29	ARS-BFGL-NGS-59421	43709769	0.67435	0.16724		11	Hapmap38795-BTA-97039	48179532	0.69403	0.11396		20	ARS-BFGL-NGS-34049	35249040	0.68728	0.12511		18	Hapmap40737-BTA-44406	7840467	0.65811	0.13931		4	Hapmap51854-BTA-71049	68192268	0.68056	0.1026		22
	4	BTA-70505-no-rs	47501491	0.71916	0.12804		22	ARS-BFGL-NGS-3697	47619247	0.68718	0.098711		24	Hapmap51262-BTA-58394	55945408	0.65113	0.16133		8	ARS-BFGL-NGS-30955	54734728	0.6746	0.16482		26	BTA-88023-no-rs	45734303	0.69403	0.11328		1	BTB-01511695	18099231	0.68826	0.12313		7	BTB-01571406	32517519	0.65894	0.14102		8	BTB-00360684	80431297	0.68056	0.099864		2
	6	ARS-BFGL-NGS-68326	72906612	0.71916	0.12825		26	BTB-00920733	4160853	0.68718	0.1013		3	Hapmap43907-BTA-67629	35995151	0.65199	0.16082		3	BTB-00096666	70496274	0.67486	0.16621		7	Hapmap41133-BTA-103830	65331073	0.69474	0.11453		1	BTB-00018513	39840805	0.68826	0.12448		16	ARS-BFGL-NGS-60804	45376614	0.65894	0.13945		21	ARS-BFGL-NGS-94937	20728681	0.68056	0.10112		4
	10	ARS-BFGL-NGS-58320	88673513	0.71916	0.12985		4	ARS-USMARC-Parent-AY842475-rs29002127	20181749	0.68911	0.10103		6	Hapmap47405-BTA-76965	83117772	0.65199	0.16375		4	Hapmap29841-BTA-150778	7473284	0.67614	0.1629		17	ARS-BFGL-NGS-109621	47522156	0.69474	0.11468		11	BTB-01652806	57882097	0.68826	0.12506		26	BTB-01078829	8278702	0.65894	0.13882		10	ARS-BFGL-NGS-92626	1612315	0.68131	0.10096		12
	21	BTB-01452384	50627168	0.71916	0.12628		4	UA-IFASA-4775	27604132	0.68911	0.10123		21	ARS-BFGL-NGS-71636	26936862	0.65199	0.16411		5	BTA-103542-no-rs	16795347	0.67614	0.16419		20	ARS-BFGL-NGS-67623	57638807	0.69474	0.113		14	ARS-BFGL-NGS-42421	80475984	0.68826	0.12336		3	Hapmap42865-BTA-18979	47541668	0.65976	0.14002		12	BTB-00507736	85475400	0.68131	0.10088		3
	29	UA-IFASA-8749	8898117	0.71916	0.12696		6	ARS-BFGL-NGS-56212	4049985	0.68911	0.10227		1	ARS-BFGL-NGS-25183	1896112	0.65256	0.16514		6	BTA-21909-no-rs	99150246	0.67614	0.16543		22	ARS-BFGL-NGS-106065	48315348	0.69497	0.11489		7	BTB-00319838	75728672	0.68875	0.12559		10	ARS-BFGL-NGS-19347	86938713	0.65976	0.1413		16	BTB-00646135	52141211	0.68131	0.10069		6
	3	BTB-01876776	81550138	0.71978	0.12829		8	ARS-BFGL-NGS-10466	10844538	0.68911	0.09948		10	ARS-BFGL-NGS-23163	71835260	0.65256	0.16179		15	BTB-00594438	33565804	0.67614	0.16473		5	BTA-114209-no-rs	99099385	0.69614	0.11501		26	BTB-01957902	7984752	0.68875	0.1246		20	Hapmap51245-BTA-51165	66200409	0.65976	0.14097		4	BTB-00177408	37595676	0.68281	0.10008		13
	5	BTB-00909994	3665810	0.71978	0.12575		13	ARS-BFGL-NGS-95865	71713558	0.68911	0.10177		1	Hapmap44328-BTA-97952	59256538	0.6534	0.16108		20	BTA-110775-no-rs	40879412	0.67614	0.16547		8	Hapmap54720-rs29023017	31948876	0.69614	0.11593		3	Hapmap44119-BTA-67972	57633063	0.68899	0.12572		5	Hapmap32574-BTA-143217	70020344	0.66058	0.14013		5	ARS-USMARC-226	101345410	0.68281	0.10057		6
	11	ARS-BFGL-NGS-60010	13572966	0.71978	0.12694		14	UA-IFASA-6233	10090807	0.68911	0.10177		14	UA-IFASA-8867	81059082	0.6534	0.16417		20	ARS-BFGL-BAC-35584	22542386	0.67664	0.16714		16	ARS-BFGL-NGS-89773	46069918	0.69614	0.11318		13	BTA-24190-no-rs	11904880	0.6902	0.12376		5	ARS-BFGL-NGS-80555	76317361	0.66058	0.1413		12	Hapmap31831-BTA-160692	33089969	0.68281	0.10288		19
	7	ARS-BFGL-NGS-37045	2119559	0.72081	0.13111		15	BTA-32359-no-rs	56716615	0.68911	0.10096		23	ARS-BFGL-NGS-19612	41928622	0.6534	0.16352		24	ARS-BFGL-NGS-31130	25568343	0.67664	0.16521		24	BTA-58996-no-rs	8071750	0.69614	0.11526		13	ARS-BFGL-NGS-65082	63323694	0.6902	0.12426		17	ARS-BFGL-NGS-24012	74948921	0.66058	0.13963		14	ARS-BFGL-NGS-18770	63725761	0.68281	0.10073		20
	11	ARS-BFGL-NGS-35143	104737799	0.72081	0.12706		21	Hapmap32051-BTA-136019	49623230	0.68911	0.10198		19	Hapmap48587-BTA-106969	31141681	0.65397	0.1612		1	ARS-BFGL-NGS-12781	42843006	0.6769	0.16626		28	ARS-BFGL-NGS-60450	43544497	0.69614	0.1134		19	ARS-BFGL-NGS-15554	41372598	0.6902	0.1253		8	Hapmap54328-rs29010044	16248679	0.66112	0.14365		23	Hapmap49220-BTA-55442	12838486	0.68281	0.10356		1
	12	Hapmap48943-BTA-91147	80915244	0.72081	0.12904		2	BTA-48377-no-rs	90527996	0.68935	0.10184		23	Hapmap58661-rs29014446	18264611	0.65397	0.16225		29	UA-IFASA-9734	44172614	0.67715	0.16547		2	ARS-BFGL-NGS-75	37405656	0.69661	0.11428		20	Hapmap41393-BTA-96579	23991821	0.6902	0.12276		13	ARS-BFGL-NGS-14434	71987095	0.66112	0.1396		28	ARS-BFGL-NGS-95272	28099050	0.68281	0.10118		2
	22	BTA-54431-no-rs	38902715	0.72081	0.13025		7	Hapmap42675-BTA-78561	25577569	0.69029	0.10244		12	Hapmap58420-rs29021098	28052265	0.65453	0.16263		2	ARS-BFGL-NGS-38875	60308526	0.67791	0.16471		22	ARS-BFGL-NGS-104605	48575040	0.69661	0.1155		21	ARS-BFGL-NGS-75316	64529310	0.6902	0.1242		1	Hapmap43437-BTA-101873	135098	0.6622	0.13904		3	BTA-86782-no-rs	40046382	0.68354	0.10279		2
	28	Hapmap33588-BTA-150259	23969284	0.72081	0.12616		7	BTB-00319838	75728672	0.69029	0.10074		22	BTB-01887959	9222993	0.65453	0.16177		7	BTB-00318475	72192173	0.67791	0.1606		3	INRA-603	4099239	0.69707	0.1148		10	ARS-BFGL-BAC-12885	38940103	0.69092	0.12377		3	BTB-00161805	120573628	0.6622	0.14096		6	BTB-00987116	90188972	0.68354	0.10194		12
	1	Hapmap44063-BTA-36599	76622415	0.72101	0.12825		7	BTB-00319857	75730641	0.69029	0.10155		3	ARS-BFGL-NGS-107651	84825930	0.65481	0.16255		9	BTB-01215209	53156338	0.67791	0.1649		3	ARS-BFGL-NGS-58196	115369820	0.69707	0.11576		12	Hapmap31831-BTA-160692	33089969	0.69092	0.12526		16	ARS-BFGL-NGS-104078	14027394	0.6622	0.14263		13	ARS-BFGL-NGS-74140	16866102	0.68354	0.10101		14
	1	ARS-BFGL-NGS-106432	41893320	0.72203	0.12811		16	BTB-00663340	79135948	0.69029	0.099698		19	ARS-BFGL-NGS-82204	35003592	0.65564	0.16084		9	BTB-00389746	35601778	0.67841	0.16507		5	ARS-BFGL-NGS-10291	24512405	0.6973	0.11386		17	ARS-BFGL-NGS-18252	24406498	0.69092	0.1231		17	Hapmap48323-BTA-41259	57978830	0.6622	0.14204		4	ARS-BFGL-NGS-79746	46008319	0.68501	0.10137		13
	6	ARS-BFGL-NGS-67509	42758833	0.72203	0.1269		4	BTA-89872-no-rs	80814309	0.69076	0.10104		20	BTB-01216169	52674980	0.65564	0.16284		15	BTB-00588098	26980225	0.67841	0.16418		5	BTA-111224-no-rs	918129	0.69776	0.1143		2	Hapmap27615-BTA-151650	30680359	0.69188	0.12537		1	Hapmap43997-BTA-106314	149067642	0.663	0.14324		11	ARS-BFGL-NGS-62942	854379	0.68501	0.10362		2
	8	BTB-00863238	23589695	0.72203	0.12801		10	BTA-106506-no-rs	88884981	0.69076	0.10026		23	Hapmap41022-BTA-55560	15147471	0.65564	0.16152		3	Hapmap50576-BTA-114951	66341251	0.67891	0.16576		25	ARS-BFGL-NGS-43022	39785037	0.69776	0.11292		14	Hapmap32033-BTA-129075	29894264	0.69188	0.12366		11	ARS-BFGL-NGS-100667	104828174	0.663	0.14236		12	Hapmap49942-BTA-27508	2682385	0.68501	0.10002		7
	11	ARS-BFGL-NGS-1792	47803744	0.72203	0.12583		10	ARS-BFGL-NGS-24277	84736927	0.69123	0.10019		5	ARS-BFGL-NGS-1089	118014757	0.6562	0.16124		24	BTA-57612-no-rs	22705989	0.67891	0.16514		13	ARS-BFGL-NGS-22295	72395309	0.69822	0.11412		18	ARS-BFGL-NGS-3835	51503668	0.69188	0.12331		14	ARS-BFGL-NGS-69078	73043341	0.663	0.1423		12	Hapmap47565-BTA-31771	19462885	0.68501	0.10071		11
	20	ARS-BFGL-BAC-31727	9514679	0.72203	0.12552		21	ARS-BFGL-NGS-39921	30527505	0.69123	0.10114		15	ARS-BFGL-NGS-85785	80216620	0.6562	0.16258		4	BTB-01595788	73085109	0.67965	0.16657		18	ARS-BFGL-NGS-43282	10041432	0.69822	0.11533		21	ARS-BFGL-BAC-33343	19832171	0.69188	0.12348		1	ARS-BFGL-NGS-37145	115072563	0.6638	0.14239		23	ARS-BFGL-NGS-27887	21365104	0.68501	0.10271		1
	1	Hapmap40443-BTA-55393	142861361	0.72263	0.12796		2	Hapmap61031-rs29027609	97794765	0.6917	0.10018		7	ARS-BFGL-NGS-109201	38674403	0.65647	0.16214		10	BTA-73310-no-rs	62675184	0.67965	0.16465		2	BTB-01291176	111103057	0.69936	0.11604		22	Hapmap43881-BTA-54837	53309647	0.69211	0.12395		12	BTB-00507334	86853940	0.6638	0.14237		27	BTA-63210-no-rs	15699193	0.68501	0.10123		6
	8	Hapmap38440-BTA-82296	96387986	0.72263	0.12676		11	Hapmap30206-BTA-126797	79314962	0.6917	0.10065		29	ARS-BFGL-NGS-2617	34487700	0.65675	0.16254		23	BTA-118008-no-rs	18715079	0.67965	0.16499		7	BTB-00332255	111510538	0.69936	0.11522		2	Hapmap31810-BTA-155140	53330902	0.69329	0.12496		14	UA-IFASA-6356	20347849	0.6638	0.14286		20	Hapmap51247-BTA-51313	16978201	0.68525	0.10066		8
	20	ARS-BFGL-BAC-35584	22542386	0.72263	0.1294		6	BTB-01688071	49048876	0.69216	0.1015		14	BTB-01223066	50747170	0.65785	0.16356		4	BTB-00194018	66421522	0.68014	0.16636		16	Hapmap33837-BES10_Contig687_1379	2962360	0.69936	0.11568		11	Hapmap42125-BTA-19379	89279221	0.69329	0.12287		1	ARS-BFGL-NGS-98203	1009504	0.66406	0.1382		4	Hapmap53144-ss46525999	77555681	0.68597	0.10227		20
	6	BTB-01466630	91631355	0.72343	0.12936		9	BTB-00392939	55828214	0.69216	0.10064		14	BTB-00576713	77900043	0.65785	0.16271		17	BTB-01638715	42711744	0.68014	0.16574		20	Hapmap51681-BTA-110411	18882445	0.69936	0.11441		14	BTB-01252321	22643306	0.69329	0.12372		16	BTB-01344103	59021630	0.66486	0.13906		6	Hapmap50621-BTA-21320	64425164	0.68597	0.10041		3
	14	BTB-01530778	24482969	0.72343	0.125		1	ARS-BFGL-BAC-12960	147812230	0.69286	0.10275		16	BTA-38936-no-rs	44151335	0.65785	0.16307		2	Hapmap32866-BTA-160457	68821062	0.68137	0.16353		28	Hapmap24695-BTA-157524	45262079	0.69936	0.11476		16	BTB-01593511	57032020	0.69329	0.1234		20	Hapmap42635-BTA-68718	4618689	0.66486	0.14064		26	Hapmap54846-rs29022328	16753151	0.68597	0.099761		4
	23	ARS-BFGL-NGS-18971	17572459	0.72343	0.12711		2	ARS-BFGL-NGS-3705	95141342	0.69286	0.10248		18	ARS-BFGL-NGS-101538	11652352	0.65785	0.16151		13	BTB-00532606	58632858	0.68137	0.16415		3	Hapmap56074-rs29026779	60193801	0.7007	0.11553		16	ARS-BFGL-NGS-20274	74335322	0.69329	0.12305		21	ARS-BFGL-NGS-19338	66679072	0.66486	0.14061		2	ARS-BFGL-NGS-23688	33023842	0.68716	0.10225		8
	27	Hapmap38367-BTA-10329	534027	0.72343	0.12718		9	Hapmap43073-BTA-83925	60786164	0.69286	0.099491		14	ARS-BFGL-BAC-18703	5903806	0.65812	0.16274		17	ARS-BFGL-NGS-89152	1082568	0.68137	0.1665		9	BTB-01152078	57384683	0.7007	0.11473		4	Hapmap57810-rs29009951	58115832	0.69375	0.12359		11	ARS-BFGL-BAC-13663	39664222	0.66512	0.14165		3	INRA-431	94250186	0.68716	0.1004		24
	19	ARS-BFGL-NGS-60141	23349878	0.72363	0.12878		1	Hapmap54019-rs29023016	156538750	0.69332	0.099166		2	BTB-01161211	56295477	0.65839	0.16105		18	ARS-BFGL-NGS-1101	8961520	0.68137	0.16623		10	BTA-67177-no-rs	35048321	0.7007	0.11664		21	ARS-BFGL-NGS-36903	26965607	0.69375	0.12308		2	ARS-BFGL-NGS-25658	119059379	0.66642	0.13846		14	Hapmap32434-BTC-011497	26473490	0.68716	0.10209		11
	1	ARS-BFGL-NGS-101788	44862308	0.72481	0.12704		27	Hapmap54743-rs29013433	23928751	0.69332	0.10057		16	ARS-BFGL-BAC-33349	29113588	0.65866	0.16345		28	ARS-BFGL-NGS-13717	6908507	0.68137	0.16508		11	ARS-BFGL-NGS-58003	1095830	0.7007	0.11417		4	BTB-00171908	28350426	0.69468	0.12355		6	BTB-00270696	95060260	0.66642	0.14087		14	UA-IFASA-5750	52415429	0.68716	0.099843		1
	2	ARS-BFGL-NGS-37283	8340148	0.72481	0.12811		18	BTA-23545-no-rs	50686020	0.69378	0.09914		4	Hapmap48060-BTA-71676	95645699	0.65947	0.16185		1	BTA-13139-rs29018103	87774971	0.68186	0.16631		11	BTB-00464926	20707406	0.7007	0.11446		11	Hapmap44191-BTA-109695	26935140	0.69468	0.12283		14	UA-IFASA-6459	19488209	0.66642	0.1405		15	ARS-BFGL-BAC-18242	71069477	0.68716	0.10108		2
	2	BTB-00109704	109372695	0.72481	0.13062		27	ARS-BFGL-NGS-5256	11822624	0.69378	0.10154		6	Hapmap53442-rs29021218	14674345	0.65947	0.1616		8	Hapmap51498-BTA-82054	84556225	0.68186	0.16483		21	ARS-BFGL-NGS-99587	24894169	0.7007	0.11249		15	ARS-BFGL-NGS-20874	14436263	0.69468	0.12527		15	ARS-BFGL-NGS-84901	35537347	0.66642	0.14185		18	Hapmap25035-BTA-132170	26755820	0.68763	0.10008		6
	3	INRA-533	19860064	0.72481	0.12745		3	Hapmap39300-BTA-99855	79333053	0.69446	0.10031		14	Hapmap31246-BTC-009295	10884437	0.65947	0.16071		7	Hapmap60986-rs29027355	33398977	0.68258	0.16147		1	ARS-BFGL-NGS-19721	44776759	0.70137	0.11471		17	BTA-41203-no-rs	55519655	0.69468	0.12299		28	ARS-BFGL-NGS-77814	43642378	0.66642	0.14339		28	ARS-BFGL-NGS-34800	15638383	0.68763	0.10177		6
	13	ARS-BFGL-NGS-95823	40722564	0.72481	0.12608		15	Hapmap50456-BTA-72525	38281190	0.69446	0.10127		2	BTA-47612-no-rs	51162276	0.65975	0.16357		9	ARS-BFGL-NGS-83490	76618632	0.68258	0.16273		7	BTB-00290525	3196206	0.70137	0.1134		6	BTB-00987135	90160155	0.69514	0.12273		4	BTA-70379-no-rs	48976782	0.66694	0.14134		2	Hapmap34316-BES5_Contig205_709	53113209	0.68881	0.10072		15
	17	BTB-01100978	58141663	0.72481	0.13017		18	ARS-BFGL-BAC-36869	34321044	0.69446	0.10153		14	ARS-BFGL-NGS-15935	23571854	0.66082	0.1615		17	Hapmap42485-BTA-25566	42661925	0.68258	0.16476		17	Hapmap50579-BTA-116321	24486734	0.70137	0.11261		14	Hapmap54398-rs29020900	21870878	0.69514	0.12199		16	ARS-BFGL-NGS-39696	27629566	0.66694	0.14109		2	ARS-BFGL-BAC-35548	116477222	0.68881	0.1015		16
	11	Hapmap49851-BTA-107323	79657302	0.72578	0.12609		1	BTB-01331221	92308130	0.69491	0.10083		16	ARS-BFGL-NGS-35802	4233985	0.66082	0.1653		2	BTA-89168-no-rs	29135710	0.68402	0.1675		2	BTB-00099725	57449775	0.70181	0.11241		4	Hapmap48240-BTA-18657	66287747	0.69583	0.12439		20	ARS-BFGL-NGS-25215	12379956	0.66746	0.14012		18	Hapmap52186-ss46527081	52156425	0.68881	0.10068		11
	12	ARS-BFGL-BAC-12431	17954678	0.72578	0.12949		22	BTB-01184624	10811371	0.69491	0.099724		19	ARS-BFGL-NGS-19774	44547216	0.66082	0.16194		2	Hapmap48777-BTA-47434	41786376	0.68402	0.16391		29	Hapmap45307-BTA-65775	41686158	0.70181	0.11306		5	ARS-BFGL-NGS-90520	115603974	0.69583	0.12123		21	ARS-BFGL-NGS-31507	2592694	0.66746	0.14238		22	ARS-BFGL-NGS-22211	43274058	0.68881	0.10032		18
	12	Hapmap48886-BTA-77064	59073255	0.72578	0.12839		4	BTB-00170517	27168288	0.69536	0.099718		29	ARS-BFGL-NGS-41631	33593218	0.66082	0.16371		4	BTB-01200056	10608965	0.68402	0.16432		11	Hapmap38876-BTA-109334	85906433	0.70247	0.11489		23	Hapmap43883-BTA-55663	3387731	0.69583	0.12465		5	Hapmap43922-BTA-73158	28736911	0.66848	0.13969		26	ARS-BFGL-NGS-104463	16708402	0.68881	0.09956		21
	14	BTA-104742-no-rs	81764428	0.72578	0.12884		21	Hapmap49646-BTA-52405	46731447	0.69536	0.10288		12	ARS-BFGL-NGS-60282	10185506	0.66188	0.15901		6	ARS-BFGL-NGS-4015	109610794	0.68402	0.16505		13	Hapmap47850-BTA-118310	58904174	0.70247	0.11288		18	ARS-BFGL-NGS-26305	56521734	0.69628	0.12307		12	ARS-BFGL-NGS-23611	33343974	0.66848	0.14312		6	UA-IFASA-1756	21414895	0.68951	0.10058		27
	24	ARS-BFGL-NGS-13322	46586673	0.72578	0.12906		3	ARS-BFGL-NGS-3489	110902013	0.69604	0.10281		17	ARS-BFGL-NGS-101427	48522455	0.66188	0.16294		7	Hapmap39294-BTA-80145	90655911	0.68402	0.16249		22	ARS-BFGL-NGS-57585	23458863	0.70247	0.11532		19	ARS-BFGL-NGS-60141	23349878	0.69628	0.12462		12	BTB-01544419	49464372	0.66848	0.14115		19	UA-IFASA-9374	11435269	0.68951	0.099383		5
	4	BTB-01643687	8200949	0.72694	0.12857		14	Hapmap26328-BTC-063507	12190775	0.69604	0.10034		19	Hapmap43382-BTA-86490	12282205	0.66188	0.16386		10	BTB-00431287	59036433	0.68402	0.16611		2	ARS-BFGL-NGS-12630	98522351	0.70313	0.11628		22	BTA-107545-no-rs	7958285	0.69651	0.12213		14	Hapmap24767-BTC-058058	9964138	0.66848	0.14011		25	ARS-BFGL-NGS-15062	1712523	0.68951	0.10029		6
	6	ARS-BFGL-NGS-96978	23408172	0.72694	0.128		19	UA-IFASA-5057	48988244	0.69604	0.10062		19	ARS-BFGL-NGS-43806	58400613	0.66188	0.1608		1	BTB-00030894	61749066	0.68497	0.16273		3	ARS-BFGL-NGS-223	120501439	0.70313	0.11261		16	ARS-BFGL-NGS-18559	30165932	0.69697	0.12338		4	BTA-70725-no-rs	57809364	0.66924	0.13941		1	BTB-01489336	5997487	0.69066	0.09996		21
	8	BTB-01066770	97834727	0.72694	0.12531		5	Hapmap52265-rs29027362	65693887	0.69626	0.1002		11	ARS-BFGL-NGS-20722	11209209	0.66294	0.16066		1	Hapmap52333-rs29027485	127288890	0.68497	0.16512		17	BTA-04207-rs29014570	16671727	0.70313	0.11473		25	ARS-BFGL-NGS-30199	42150487	0.69697	0.12438		5	Hapmap50366-BTA-46960	68610818	0.66924	0.13859		1	BTB-01897472	21714209	0.69066	0.10037		27
	9	BTB-01642049	64182286	0.72694	0.12664		12	ARS-BFGL-NGS-43672	19767492	0.69671	0.098552		18	BTB-00698623	8805310	0.66294	0.16313		4	BTB-01914792	24361239	0.68497	0.16647		2	BTB-01391891	54740773	0.70335	0.11493		1	BTB-00031129	61530474	0.69719	0.12404		10	BTA-65330-no-rs	33877992	0.66924	0.13946		8	BTB-01098367	18540444	0.69066	0.10021		28
	9	ARS-BFGL-NGS-10386	77832949	0.72694	0.12842		22	Hapmap43051-BTA-79151	33098772	0.69671	0.099248		21	ARS-BFGL-NGS-92774	2938326	0.66294	0.16052		20	BTB-01132138	52183095	0.68497	0.16502		5	BTB-01858480	88249394	0.704	0.11387		3	ARS-BFGL-NGS-19108	97247352	0.69764	0.1222		5	ARS-BFGL-NGS-73207	12408591	0.67076	0.14247		17	Hapmap48551-BTA-00714	61676258	0.69066	0.099614		5
	20	Hapmap26456-BTA-158255	33942751	0.72694	0.12587		8	BTB-01185113	34679524	0.69782	0.099231		24	Hapmap38613-BTA-58167	42698685	0.66294	0.16141		11	BTB-00454142	6407087	0.68567	0.16481		8	BTB-01271264	27557552	0.704	0.11294		14	ARS-BFGL-NGS-2627	29987025	0.69764	0.12354		12	BTA-115591-no-rs	79224151	0.67076	0.14242		24	BTB-01588458	33904918	0.69066	0.099379		6
	3	BTA-67345-no-rs	30728145	0.7277	0.12867		13	BTB-00527085	49700244	0.69782	0.10063		6	Hapmap55384-rs29026113	79525009	0.66372	0.16366		13	ARS-BFGL-NGS-26401	56128139	0.68567	0.16479		14	Hapmap46990-BTA-35846	84190881	0.704	0.11529		1	Hapmap44063-BTA-36599	76622415	0.69832	0.12549		20	ARS-BFGL-NGS-76333	67919593	0.67076	0.14196		1	BTA-97271-no-rs	154529450	0.6918	0.10129		13
	8	Hapmap53185-rs29010294	89564388	0.7277	0.12764		20	ARS-BFGL-NGS-104203	63185279	0.69782	0.10214		6	Hapmap26570-BTC-046391	103332668	0.66372	0.16349		26	BTB-01957902	7984752	0.68567	0.16635		6	Hapmap50522-BTA-98140	76718463	0.70486	0.11378		4	ARS-BFGL-NGS-16951	110176402	0.69832	0.12298		21	ARS-BFGL-NGS-107391	46018333	0.67076	0.14048		3	ARS-BFGL-NGS-74921	21683257	0.6918	0.10054		18
	18	BTA-05945-rs29020096	4620481	0.7277	0.12846		20	Hapmap51246-BTA-51263	69504928	0.69782	0.10006		14	ARS-BFGL-NGS-71623	9673842	0.66372	0.15984		7	BTB-01240109	110671189	0.6873	0.16597		12	ARS-BFGL-NGS-58789	16035681	0.70486	0.11456		26	ARS-BFGL-NGS-41415	34605253	0.69832	0.12351		26	BTB-00920322	3930593	0.67076	0.13907		11	ARS-BFGL-NGS-6104	104456040	0.6918	0.10061		27
	21	BTA-52712-no-rs	59728340	0.7277	0.12666		28	ARS-BFGL-NGS-60192	25609489	0.69782	0.10017		6	BTB-00270696	95060260	0.66451	0.15941		11	ARS-BFGL-NGS-36923	46967507	0.6873	0.16495		14	Hapmap26904-BTC-061747	8479608	0.70486	0.11571		8	ARS-BFGL-NGS-102266	89088641	0.69876	0.12333		28	UA-IFASA-6749	10307792	0.67076	0.1385		13	ARS-BFGL-NGS-92946	16399441	0.6918	0.099613		17
	15	ARS-BFGL-NGS-20677	35588498	0.72808	0.1264		3	Hapmap59143-ss46526687	21489190	0.69804	0.10079		13	Hapmap54324-rs29009783	2711744	0.66451	0.16017		11	ARS-BFGL-NGS-33886	103377760	0.6873	0.16407		15	ARS-BFGL-NGS-14154	25981699	0.70486	0.11412		9	ARS-BFGL-NGS-69908	94683820	0.69876	0.12448		8	BTB-01167198	27908523	0.67151	0.14049		25	Hapmap39667-BTA-60698	9059141	0.6918	0.10131		26
	19	Hapmap47630-BTA-45710	49704150	0.72808	0.12678		9	ARS-BFGL-NGS-50415	66481382	0.6987	0.099363		20	ARS-BFGL-NGS-39954	18144703	0.66451	0.15708		14	Hapmap59382-rs29022898	60595238	0.6873	0.16433		5	Hapmap27803-BTA-66694	65095289	0.70614	0.11309		9	BTA-101172-no-rs	43616136	0.69921	0.1225		21	ARS-BFGL-NGS-70221	2749974	0.67151	0.13832		9	BTA-90471-no-rs	29698883	0.69248	0.10063		4
	1	BTA-35631-no-rs	74400912	0.73049	0.12674		12	BTA-25932-no-rs	54218542	0.6987	0.099876		3	Hapmap53382-rs29010425	92737954	0.66554	0.16259		17	BTA-113935-no-rs	13686681	0.6873	0.16366		5	BTA-74076-no-rs	76019053	0.70614	0.11181		19	ARS-BFGL-NGS-103353	25585857	0.69921	0.12253		22	ARS-BFGL-NGS-30495	18247196	0.67151	0.14092		16	ARS-BFGL-NGS-33977	10654894	0.69248	0.099337		11
	3	Hapmap27807-BTA-99527	52758074	0.73049	0.12899		27	BTB-00952137	11538259	0.6987	0.10235		8	BTA-86030-no-rs	4340819	0.66554	0.16214		25	Hapmap30738-BTC-065773	31742886	0.6873	0.16189		10	Hapmap39240-BTA-83371	16875097	0.70614	0.11383		22	ARS-BFGL-NGS-22211	43274058	0.69943	0.12285		2	BTB-00113177	113245420	0.67299	0.14272		25	ARS-BFGL-NGS-60739	39495358	0.69248	0.099546		20
	3	ARS-BFGL-NGS-34944	58882992	0.73049	0.126		1	BTB-01437861	22662759	0.69957	0.10021		13	Hapmap54224-rs29017378	6637085	0.66554	0.16292		27	BTA-63217-no-rs	15400019	0.6873	0.16551		10	ARS-BFGL-NGS-878	89587249	0.70614	0.11558		2	BTB-01651888	59760905	0.70009	0.12201		4	ARS-BFGL-NGS-48368	7594520	0.67299	0.13941		4	BTB-00567011	82049617	0.6936	0.10005		8
	6	BTA-68275-no-rs	89001383	0.73049	0.12798		1	ARS-BFGL-NGS-41125	150974434	0.69957	0.10049		13	Hapmap50919-BTA-23085	60439480	0.66554	0.15906		1	Hapmap43823-BTA-27227	34362750	0.68845	0.16322		17	ARS-BFGL-NGS-104812	47808938	0.70614	0.11544		7	ARS-BFGL-NGS-68296	24888680	0.70009	0.12352		5	ARS-BFGL-NGS-53475	39482132	0.67299	0.13941		9	BTA-70599-no-rs	59114731	0.6936	0.10039		9
	6	Hapmap36269-SCAFFOLD85175_18003	105018900	0.73049	0.12634		8	Hapmap49060-BTA-122180	38925412	0.69957	0.10026		3	Hapmap55448-rs29020629	58030374	0.66682	0.1612		3	Hapmap53382-rs29010425	92737954	0.68845	0.16517		22	Hapmap46428-BTA-54503	41141995	0.70614	0.11158		7	Hapmap58545-rs29022947	58033649	0.70009	0.12254		10	ARS-BFGL-NGS-30527	103210766	0.67299	0.14023		9	ARS-BFGL-NGS-85269	95670148	0.6936	0.101		15
	7	ARS-BFGL-NGS-14610	3904780	0.73049	0.1288		15	BTB-00612010	68515114	0.69957	0.10162		5	ARS-BFGL-NGS-99269	62832681	0.66682	0.16334		7	BTB-01917732	110629519	0.68845	0.16558		15	Hapmap31736-BTA-129752	30956961	0.70656	0.11491		1	BTB-00008090	24196197	0.7014	0.12456		14	Hapmap40120-BTA-34288	24787245	0.67299	0.14268		14	BTB-00575283	62794502	0.6936	0.09919		3
	7	ARS-BFGL-NGS-60410	92974722	0.73049	0.12903		1	Hapmap48967-BTA-97940	7483936	0.70001	0.098714		7	ARS-BFGL-NGS-83344	1887948	0.66682	0.16098		8	ARS-BFGL-NGS-27324	30772014	0.68845	0.16264		26	BTA-61038-no-rs	26267018	0.70656	0.11219		2	ARS-BFGL-NGS-11319	6763227	0.7014	0.12245		20	ARS-BFGL-NGS-31686	3532931	0.67299	0.13841		18	Hapmap47288-BTA-42323	10852558	0.6936	0.099984		13
	9	BTA-85259-no-rs	17386067	0.73049	0.12652		3	BTA-68613-no-rs	88652002	0.70001	0.098264		20	BTB-01086039	12879068	0.66682	0.15683		11	BTA-115525-no-rs	94101466	0.68845	0.16363		1	ARS-BFGL-NGS-77917	152967323	0.7074	0.11057		4	ARS-BFGL-NGS-60734	5090934	0.7014	0.12444		5	Hapmap27803-BTA-66694	65095289	0.67373	0.14079		5	ARS-BFGL-NGS-87170	27235668	0.69427	0.099693		1
	11	ARS-BFGL-NGS-21332	28845033	0.73049	0.12717		5	ARS-BFGL-NGS-14910	25518483	0.70044	0.099441		27	Hapmap25490-BTA-103605	1312576	0.66682	0.16083		3	BTB-01876776	81550138	0.68958	0.16297		4	ARS-BFGL-NGS-20631	21650408	0.7074	0.1138		4	BTB-01708864	73131030	0.7014	0.124		10	ARS-BFGL-BAC-11598	26973237	0.67373	0.13877		10	ARS-BFGL-BAC-11598	26973237	0.69427	0.10039		6
	11	Hapmap53195-rs29011519	70363411	0.73049	0.12835		13	Hapmap39255-BTA-119464	69124045	0.70044	0.10101		7	ARS-BFGL-NGS-36034	16491638	0.66758	0.16144		8	BTA-81490-no-rs	5437200	0.68958	0.16422		5	Hapmap43550-BTA-28784	37964220	0.7074	0.11204		7	Hapmap47101-BTA-78263	16564424	0.7014	0.12228		16	ARS-BFGL-BAC-3576	26818129	0.67373	0.14125		21	ARS-BFGL-NGS-73381	48545958	0.69427	0.10186		13
	18	Hapmap40537-BTA-43945	58666276	0.73049	0.12799		4	BTB-01120104	41302649	0.70108	0.098289		7	ARS-BFGL-NGS-10897	37663110	0.66758	0.15946		11	ARS-BFGL-NGS-100667	104828174	0.68958	0.16473		20	ARS-BFGL-NGS-108897	6832903	0.7074	0.11474		11	ARS-BFGL-BAC-14299	64742252	0.7014	0.1236		3	BTA-68610-no-rs	88506442	0.67518	0.1388		3	Hapmap48439-BTA-68959	101713668	0.69471	0.10111		1
	24	ARS-BFGL-NGS-81983	29658517	0.73049	0.12718		13	Hapmap54619-rs29026745	28913623	0.70108	0.099207		15	Hapmap25081-BTA-153963	62057421	0.66758	0.15872		12	Hapmap24074-BTA-127860	84559270	0.68958	0.16606		4	BTB-01411318	66110869	0.70803	0.11305		10	ARS-BFGL-NGS-33553	20462779	0.70205	0.12177		4	BTB-01066167	53400639	0.67518	0.14154		9	BTA-01860-no-rs	49521353	0.69471	0.10086		2
	29	BTB-01019303	29376146	0.73049	0.12578		22	BTA-54264-no-rs	5600976	0.70108	0.098877		8	BTB-00347130	50725941	0.66858	0.16135		13	ARS-BFGL-NGS-96622	16953393	0.68958	0.16697		6	Hapmap24750-BTC-042016	71111080	0.70803	0.11506		11	BTB-00467573	19781729	0.70205	0.12147		4	BTB-00200199	80326425	0.67518	0.14012		5	ARS-BFGL-NGS-98512	81007340	0.69493	0.10008		3
	3	BTB-00148451	106510754	0.73086	0.12635		2	Hapmap27018-BTA-158911	11634526	0.70215	0.10029		9	UA-IFASA-8241	42153923	0.66858	0.16065		20	Hapmap51687-BTA-114691	27659771	0.68981	0.16449		25	Hapmap42765-BTA-102002	21684491	0.70803	0.1125		12	BTB-01972887	4746992	0.70205	0.12363		14	ARS-BFGL-NGS-86714	54707270	0.67518	0.14071		4	BTB-02051812	78391303	0.69581	0.10052		8
	15	ARS-BFGL-NGS-14225	28604794	0.73086	0.12736		11	ARS-BFGL-BAC-11706	23918407	0.70215	0.10154		15	BTB-01640924	31714380	0.66858	0.16028		14	Hapmap24715-BTC-001973	2239085	0.69048	0.16541		2	Hapmap45885-BTA-63051	34709686	0.70906	0.11299		2	ARS-BFGL-NGS-25868	112126934	0.70334	0.12439		15	BTB-01640924	31714380	0.67518	0.14014		11	ARS-BFGL-NGS-75906	48545880	0.69581	0.099092		10
	3	ARS-BFGL-NGS-55894	112955526	0.73176	0.12603		12	ARS-BFGL-NGS-99674	17265269	0.70215	0.10093		15	ARS-BFGL-NGS-108699	37149431	0.66858	0.16063		14	BTB-01143580	26264142	0.69048	0.16166		6	BTB-01650338	112946370	0.70906	0.11205		9	BTB-01126763	1488019	0.70334	0.12274		23	ARS-BFGL-NGS-27887	21365104	0.67518	0.14061		13	ARS-BFGL-NGS-101035	58456868	0.69581	0.099885		10
	4	BTA-70887-no-rs	64183132	0.73176	0.12601		13	Hapmap39400-BTA-33927	78023758	0.70215	0.10081		1	Hapmap43997-BTA-106314	149067642	0.67057	0.16066		15	ARS-BFGL-NGS-85785	80216620	0.69048	0.16635		11	BTA-21473-no-rs	92245650	0.70906	0.11368		9	BTA-12455-rs29024407	63116931	0.70334	0.12069		1	Hapmap28298-BTA-123775	20342544	0.67614	0.13774		29	BTB-01009457	17532391	0.69581	0.10181		15
	4	ARS-BFGL-NGS-106987	75272338	0.73176	0.12984		29	Hapmap32312-BTA-140265	924383	0.70215	0.10066		9	Hapmap25845-BTA-146562	65350049	0.67057	0.15976		3	Hapmap51483-BTA-68908	96391710	0.69093	0.16225		14	Hapmap23814-BTA-129373	69709010	0.70906	0.11301		13	ARS-BFGL-NGS-23971	45554661	0.70334	0.12555		1	BTA-13139-rs29018103	87774971	0.67614	0.14058		2	ARS-BFGL-BAC-35552	12823369	0.6969	0.10053		25
	12	Hapmap49942-BTA-27508	2682385	0.73176	0.12522		4	Hapmap53144-ss46525999	77555681	0.70278	0.10007		10	ARS-BFGL-NGS-19609	13268829	0.67057	0.16237		6	ARS-BFGL-NGS-90857	42267374	0.69093	0.16371		17	ARS-BFGL-NGS-52835	68545781	0.70906	0.11243		27	BTB-00957311	14326129	0.70334	0.12309		5	ARS-BFGL-NGS-87170	27235668	0.67614	0.13853		2	BTB-00088458	33986797	0.6969	0.10004		4
	18	ARS-BFGL-NGS-7511	52185292	0.73176	0.12643		5	Hapmap41949-BTA-72796	15514245	0.70278	0.10015		10	ARS-BFGL-NGS-20486	93946634	0.67057	0.15863		1	ARS-BFGL-NGS-19217	82680131	0.6916	0.16305		5	BTB-00233539	85864983	0.70967	0.11278		28	ARS-BFGL-NGS-27514	40343865	0.70334	0.12409		12	Hapmap51188-BTA-21659	35819166	0.67614	0.13923		2	ARS-BFGL-NGS-47229	68718027	0.6969	0.10221		6
	8	ARS-BFGL-NGS-18052	105970153	0.73284	0.12709		14	Hapmap32434-BTC-011497	26473490	0.70278	0.10025		11	ARS-BFGL-NGS-33886	103377760	0.67057	0.16097		5	ARS-BFGL-NGS-16163	107590490	0.6916	0.16519		6	BTB-00275668	103079093	0.70967	0.11559		1	BTB-00009156	25685179	0.70398	0.12383		1	BTA-38487-no-rs	86448644	0.67638	0.14046		4	BTB-00890676	41178661	0.6969	0.099422		13
	8	ARS-BFGL-NGS-99489	108343690	0.73284	0.1285		10	ARS-BFGL-NGS-570	101617256	0.70362	0.10095		12	Hapmap51168-BTA-121963	48582037	0.67057	0.15908		24	BTA-110818-no-rs	29450475	0.6916	0.16637		14	Hapmap59390-rs29023275	69851391	0.70967	0.1135		16	ARS-BFGL-NGS-1346	52695137	0.70398	0.12343		3	BTA-67733-no-rs	45872971	0.67686	0.14158		19	Hapmap50968-BTA-45597	48050643	0.6969	0.10047		2
	13	Hapmap48567-BTA-103893	32710351	0.73284	0.12778		11	Hapmap53195-rs29011519	70363411	0.70362	0.10161		18	Hapmap26946-BTA-132561	58090087	0.67057	0.16198		1	BTB-00030560	61900596	0.69248	0.16483		2	ARS-BFGL-NGS-102089	36655521	0.71049	0.11368		29	UA-IFASA-8138	8865683	0.70398	0.12233		25	BTA-60607-no-rs	6742260	0.67686	0.13993		1	BTA-38445-no-rs	80923799	0.6984	0.1006		6
	18	ARS-BFGL-NGS-2491	23734876	0.73284	0.12755		22	ARS-BFGL-NGS-41013	52294063	0.70362	0.099269		28	ARS-BFGL-NGS-74562	44022923	0.67057	0.16011		4	BTB-01263819	55621700	0.69248	0.16246		4	BTB-01411209	66155273	0.71049	0.11293		4	Hapmap34780-BES10_Contig790_1642	12791861	0.70545	0.12471		18	ARS-BFGL-NGS-56179	39793889	0.67733	0.1411		1	ARS-BFGL-NGS-61565	154506866	0.6984	0.099791		7
	23	ARS-BFGL-NGS-61941	14101481	0.73284	0.12633		25	ARS-BFGL-NGS-24279	29977087	0.70362	0.099572		6	UA-IFASA-4431	23017006	0.67155	0.16175		16	ARS-BFGL-NGS-62668	67653515	0.69248	0.16476		26	BTB-00923512	9753195	0.71049	0.11578		7	Hapmap52177-rs29018251	98726055	0.70545	0.12245		21	ARS-BFGL-NGS-36903	26965607	0.67733	0.13835		2	ARS-BFGL-NGS-66771	120148776	0.6984	0.099902		10
	25	ARS-BFGL-NGS-16206	10526660	0.73284	0.1295		14	ARS-BFGL-NGS-59595	68642901	0.70425	0.098949		12	Hapmap44048-BTA-25957	54643997	0.67155	0.15709		16	BTB-01586834	74870220	0.69248	0.16337		29	BTB-01616335	6508397	0.71049	0.11355		10	BTB-00416071	32409981	0.70545	0.1226		14	UA-IFASA-6560	13300257	0.67827	0.14014		3	ARS-BFGL-NGS-62323	21371931	0.6984	0.10071		26
	1	ARS-BFGL-BAC-15516	143567931	0.73425	0.12455		18	ARS-BFGL-NGS-50100	46341055	0.70425	0.10037		14	Hapmap29973-BTA-129162	46264806	0.67155	0.1617		3	BTA-108345-no-rs	24825465	0.69292	0.16512		4	ARS-BFGL-NGS-89379	119407450	0.7119	0.11306		14	BTB-01280026	27035971	0.70545	0.12283		14	BTB-01072588	17138879	0.67827	0.1356		5	BTA-73025-no-rs	24722041	0.6984	0.10085		3
	2	ARS-BFGL-BAC-27295	12326602	0.73425	0.1278		18	Hapmap52186-ss46527081	52156425	0.70425	0.098381		28	ARS-BFGL-NGS-7782	45650589	0.67155	0.16227		20	ARS-BFGL-NGS-25215	12379956	0.69292	0.16342		13	UA-IFASA-2266	22339600	0.7119	0.11286		15	BTA-89498-no-rs	70850435	0.70545	0.12257		15	BTA-114838-no-rs	51957162	0.67827	0.14237		8	Hapmap50116-BTA-81046	37604683	0.6984	0.099354		6
	5	ARS-BFGL-NGS-25193	70445471	0.73425	0.12682		1	BTB-01184881	110389787	0.70548	0.099631		4	BTA-57136-no-rs	17168852	0.67252	0.16156		14	ARS-BFGL-NGS-76907	13384870	0.69314	0.15878		13	Hapmap53988-rs29024591	65855988	0.7119	0.11338		16	ARS-BFGL-BAC-33349	29113588	0.70545	0.1234		20	Hapmap51247-BTA-51313	16978201	0.67827	0.13852		20	BTA-92047-no-rs	43535043	0.6984	0.10131		13
	5	Hapmap60480-ss46526970	105870613	0.73425	0.12593		1	ARS-BFGL-NGS-13821	118127187	0.70548	0.10148		5	ARS-BFGL-NGS-101848	108579427	0.67252	0.16224		13	ARS-BFGL-NGS-60451	42660952	0.69358	0.16313		16	Hapmap39462-BTA-111304	69412417	0.7119	0.11521		21	BTA-52133-no-rs	35100669	0.70545	0.12225		27	ARS-BFGL-NGS-94026	37145353	0.67851	0.13956		3	BTA-68507-no-rs	81945861	0.69925	0.099796		13
	7	Hapmap34237-BES3_Contig337_1046	92654719	0.73425	0.1266		6	BTB-01644528	114406073	0.70548	0.10002		10	ARS-USMARC-Parent-DQ984825-rs29012457	98230479	0.67252	0.15947		15	ARS-BFGL-NGS-9407	2801109	0.69358	0.16448		17	BTB-01440997	11116659	0.7119	0.11191		2	ARS-BFGL-BAC-27295	12326602	0.70607	0.12256		1	BTB-01315516	55057917	0.67874	0.14048		4	BTA-57136-no-rs	17168852	0.69925	0.10184		15
	13	Hapmap46978-BTA-32012	26937127	0.73425	0.126		16	BTA-39256-no-rs	59707948	0.70548	0.098978		17	ARS-BFGL-NGS-106879	56127482	0.67252	0.16041		7	ARS-BFGL-NGS-28575	3488080	0.69423	0.1634		17	Hapmap50355-BTA-41590	65321730	0.7119	0.11349		5	ARS-BFGL-NGS-29150	109333059	0.70607	0.12311		2	ARS-BFGL-NGS-66771	120148776	0.67991	0.13835		12	Hapmap58728-rs29027441	12375872	0.69925	0.10118		25
	20	BTB-01122480	29228376	0.73425	0.12656		21	ARS-BFGL-NGS-66604	18878793	0.70548	0.097913		1	Hapmap45405-BTA-111896	133428858	0.67276	0.15997		7	ARS-BFGL-NGS-41766	110608386	0.69423	0.16584		26	ARS-BFGL-NGS-78988	43312255	0.7119	0.11108		10	Hapmap39668-BTA-62307	29145709	0.70607	0.12341		5	ARS-BFGL-NGS-81143	101644908	0.67991	0.13947		18	ARS-BFGL-NGS-17343	40530775	0.69925	0.10071		4
	22	BTA-54264-no-rs	5600976	0.73425	0.1305		28	Hapmap56893-rs29013584	28317627	0.70548	0.099328		21	Hapmap29405-BTA-159679	48878349	0.673	0.16135		15	Hapmap50674-BTA-37765	16416329	0.69423	0.16327		8	ARS-BFGL-NGS-64749	13498106	0.71249	0.11112		1	Hapmap55173-rs29024142	122452047	0.70731	0.12054		9	Hapmap51958-BTA-84395	82972692	0.67991	0.13803		6	BTB-01034664	20350438	0.69988	0.099639		7
	6	ARS-BFGL-NGS-45558	81343469	0.73512	0.12769		4	Hapmap49719-BTA-71119	69038555	0.70671	0.098282		15	ARS-BFGL-NGS-15379	30021603	0.67324	0.15966		8	BTB-01980927	28908083	0.69445	0.16581		13	Hapmap53245-rs29026914	47101933	0.71249	0.11244		2	ARS-BFGL-NGS-32608	22946115	0.70731	0.12228		13	ARS-BFGL-NGS-55182	70656675	0.67991	0.13784		26	Hapmap48830-BTA-61718	4204767	0.69988	0.099945		15
	10	BTB-00433535	69785726	0.73512	0.12655		5	Hapmap26211-BTA-162829	41637547	0.70671	0.09905		7	BTB-00296762	20631252	0.67468	0.15997		2	Hapmap50277-BTA-20931	76597004	0.69616	0.16469		19	ARS-BFGL-NGS-32460	40716234	0.71249	0.11499		2	ARS-BFGL-NGS-30241	112351426	0.70731	0.11939		13	ARS-BFGL-NGS-54483	84002346	0.67991	0.14018		27	BTB-00966237	30642183	0.69988	0.10139		1
	11	ARS-BFGL-BAC-11115	80922710	0.73512	0.12623		6	BTA-78261-no-rs	26164290	0.70671	0.097631		12	BTB-00507334	86853940	0.67468	0.16079		7	Hapmap46728-BTA-78268	16634828	0.69616	0.1643		20	BTB-01104181	5539268	0.71289	0.11356		3	BTA-67733-no-rs	45872971	0.70731	0.12444		2	BTB-00098952	50327795	0.68037	0.14124		3	BTB-01509081	76797698	0.70072	0.10188		13
	13	ARS-BFGL-NGS-19638	35974760	0.73512	0.12886		7	BTB-01259803	89734142	0.70671	0.10044		20	ARS-BFGL-NGS-34049	35249040	0.67468	0.15902		10	BTA-106506-no-rs	88884981	0.69616	0.1623		20	BTA-90616-no-rs	29169941	0.71289	0.11399		4	Hapmap49472-BTA-117185	8518458	0.70731	0.12323		14	ARS-BFGL-NGS-12878	18670379	0.68037	0.13758		6	BTB-01461517	1332167	0.70072	0.10025		14
	17	ARS-BFGL-NGS-104070	70728195	0.73512	0.12875		11	ARS-BFGL-NGS-27262	32766825	0.70671	0.099173		22	Hapmap39758-BTA-53663	16407075	0.67468	0.1597		14	ARS-BFGL-BAC-1775	62698714	0.69616	0.16301		2	Hapmap50365-BTA-46730	22569871	0.71387	0.11068		13	ARS-BFGL-NGS-4010	39545522	0.70731	0.12511		11	ARS-BFGL-NGS-40411	12415887	0.6806	0.13876		8	BTA-09990-rs29026146	41994073	0.70072	0.099918		21
	4	Hapmap53144-ss46525999	77555681	0.73633	0.12725		25	ARS-BFGL-NGS-30199	42150487	0.70671	0.099001		24	ARS-BFGL-NGS-21021	51027430	0.67468	0.16087		17	ARS-BFGL-NGS-38059	5829384	0.69616	0.16277		3	Hapmap53387-rs29010859	13779538	0.71387	0.11182		1	BTB-01897472	21714209	0.70853	0.12287		6	BTA-77968-no-rs	18898455	0.68152	0.14046		8	ARS-BFGL-NGS-69854	64089209	0.70072	0.10066		1
	5	Hapmap23146-BTA-123179	22847985	0.73633	0.12372		2	Hapmap43865-BTA-47654	52229656	0.70791	0.099866		26	Hapmap32398-BTA-24913	31980622	0.67468	0.15847		17	BTB-01731152	28566700	0.69616	0.16312		6	UA-IFASA-6538	37399296	0.71387	0.11261		1	ARS-BFGL-NGS-106743	43569660	0.70853	0.12379		11	BTA-26306-no-rs	40953278	0.68152	0.13795		7	BTA-78663-no-rs	26530611	0.70176	0.098973		6
	7	BTA-16138-no-rs	80328266	0.73633	0.12573		2	ARS-BFGL-NGS-103465	61822538	0.70791	0.097674		11	ARS-BFGL-NGS-83556	8615231	0.67539	0.16013		18	Hapmap51229-BTA-42956	33262180	0.69616	0.165		6	BTB-00283603	109719477	0.71387	0.11412		5	BTA-27700-no-rs	34419894	0.70853	0.12262		15	BTB-00594693	33134638	0.68152	0.1401		11	ARS-BFGL-NGS-13472	4696808	0.70176	0.10037		9
	13	Hapmap44438-BTA-105375	5992621	0.73633	0.12648		7	ARS-BFGL-NGS-21104	17871862	0.70791	0.10115		12	Hapmap52726-rs29018162	44326840	0.67539	0.15733		22	BTA-107545-no-rs	7958285	0.69616	0.16474		23	BTA-56261-no-rs	32155432	0.71387	0.11325		6	BTB-00243004	6807282	0.70853	0.12192		16	ARS-BFGL-NGS-57054	77648438	0.68152	0.13814		17	ARS-BFGL-NGS-73290	57350232	0.70176	0.10198		13
	14	UA-IFASA-6711	23347427	0.73633	0.12888		7	ARS-BFGL-NGS-22325	98757265	0.70791	0.10142		12	ARS-BFGL-NGS-2151	55097796	0.67539	0.16022		2	Hapmap58378-rs29015037	61487742	0.69743	0.16347		1	BTA-49375-no-rs	121363361	0.71426	0.11205		7	UA-IFASA-8863	39944515	0.70853	0.12048		5	BTA-121690-no-rs	72938296	0.68265	0.13746		22	Hapmap38398-BTA-28256	40495544	0.70176	0.10002		18
	18	Hapmap42880-BTA-24056	31818445	0.73633	0.12547		26	BTA-100347-no-rs	34800551	0.70791	0.10185		5	ARS-BFGL-NGS-72491	62882624	0.67703	0.1615		3	BTB-01168059	79025375	0.69743	0.16644		4	ARS-BFGL-NGS-5944	111827935	0.71426	0.11145		20	Hapmap61109-rs29012067	48772205	0.70853	0.12318		6	ARS-BFGL-NGS-104207	109835444	0.68265	0.13812		23	ARS-BFGL-NGS-105087	14123921	0.70176	0.099826		4
	25	ARS-BFGL-NGS-94708	36265032	0.73633	0.12861		29	ARS-BFGL-NGS-31939	14153957	0.70791	0.098293		6	ARS-BFGL-NGS-24637	72138744	0.67703	0.15774		5	BTB-01320246	11025282	0.69743	0.15969		4	ARS-BFGL-NGS-54107	106633751	0.71523	0.11191		2	Hapmap38411-BTA-48376	9499870	0.70993	0.12526		13	BTB-00511258	2372577	0.68265	0.14005		9	ARS-BFGL-NGS-83490	76618632	0.70217	0.10118		9
	2	Hapmap38411-BTA-48376	9499870	0.73734	0.12882		4	BTB-01752000	58757127	0.70891	0.10123		6	Hapmap54015-rs29022799	88421804	0.67703	0.15911		8	BTB-01429039	112571608	0.69743	0.16528		5	Hapmap49622-BTA-46973	68294607	0.71523	0.11181		2	BTB-01290581	17437006	0.70993	0.12249		20	Hapmap29660-BTA-51301	16939858	0.68265	0.13779		14	Hapmap25761-BTC-065280	26949215	0.70217	0.098819		11
	3	Hapmap50499-BTA-90255	42403309	0.73734	0.12737		6	Hapmap43761-BTA-110229	54582762	0.70891	0.099621		10	BTA-96964-no-rs	41713480	0.67703	0.15957		17	Hapmap27435-BTA-154028	37265640	0.69743	0.16328		14	Hapmap23302-BTC-052123	4848750	0.71523	0.11341		8	ARS-BFGL-NGS-53616	98532984	0.70993	0.12342		23	BTA-112061-no-rs	37621058	0.68265	0.14072		11	BTB-00470654	31130270	0.70258	0.099217		12
	8	BTB-00335295	6561757	0.73734	0.12653		12	ARS-BFGL-NGS-36799	79520461	0.70891	0.10122		12	Hapmap39741-BTA-31768	17514165	0.67703	0.15665		20	ARS-BFGL-NGS-63158	9549377	0.69743	0.15969		14	Hapmap49581-BTA-35153	59308078	0.71523	0.11219		9	BTB-00380322	15802561	0.70993	0.12599		8	Hapmap53455-rs29027941	16573737	0.68356	0.13712		17	ARS-BFGL-NGS-17005	73257794	0.70258	0.099428		12
	12	BTB-01397658	59819642	0.73734	0.12535		13	BTB-00537751	64804947	0.70891	0.098493		12	ARS-BFGL-NGS-22481	85329377	0.67703	0.1598		1	ARS-BFGL-NGS-47287	78964672	0.69806	0.16488		19	ARS-BFGL-NGS-19774	44547216	0.71523	0.11364		20	ARS-BFGL-NGS-97354	60639566	0.70993	0.12414		9	ARS-BFGL-NGS-24145	12860193	0.68356	0.13607		3	ARS-BFGL-NGS-4358	47777991	0.7034	0.09933		21
	13	ARS-BFGL-NGS-95865	71713558	0.73734	0.12994		15	ARS-BFGL-NGS-14315	76190131	0.70891	0.099035		18	Hapmap39651-BTA-42671	22124137	0.67703	0.16059		11	Hapmap38359-BTA-87537	21887840	0.69806	0.16358		1	ARS-BFGL-BAC-7317	1983902	0.71619	0.11013		21	Hapmap47034-BTA-52445	47778730	0.70993	0.12353		11	ARS-BFGL-NGS-28626	102885677	0.68356	0.13864		4	BTA-00676-rs29013829	20854629	0.7034	0.099603		1
	17	BTB-01987763	44000618	0.73734	0.12602		2	Hapmap41888-BTA-49091	116433943	0.70989	0.098675		5	ARS-BFGL-NGS-11736	8683607	0.67796	0.16261		16	BTB-00827920	56786826	0.69806	0.16362		2	BTB-00094379	33121559	0.71619	0.11074		27	Hapmap56478-rs29016788	3169481	0.70993	0.12167		13	Hapmap50919-BTA-23085	60439480	0.68356	0.13981		11	ARS-BFGL-NGS-73132	78290130	0.7034	0.10021		3
	3	ARS-BFGL-NGS-32429	80617449	0.73818	0.12634		5	ARS-BFGL-NGS-80084	51113065	0.70989	0.099575		9	BTB-01282960	51529308	0.67796	0.15661		1	Hapmap41748-BTA-108916	140920366	0.69869	0.16438		3	ARS-BFGL-NGS-31154	102026561	0.71619	0.11157		12	ARS-BFGL-NGS-34730	80190099	0.71053	0.12345		20	Hapmap48627-BTA-116578	24544146	0.68378	0.13933		14	BTB-00556813	23384687	0.7034	0.099567		8
	6	Hapmap31616-BTC-042811	71873004	0.73818	0.1274		9	Hapmap47506-BTA-111956	53237445	0.70989	0.1005		11	Hapmap47448-BTA-96139	49669569	0.67796	0.15971		2	ARS-BFGL-NGS-3031	93369611	0.69869	0.1639		5	BTA-87049-no-rs	14975598	0.71619	0.11448		21	ARS-BFGL-NGS-77855	11219294	0.71053	0.12097		4	Hapmap51854-BTA-71049	68192268	0.684	0.14006		22	Hapmap26393-BTA-136223	3550589	0.7036	0.10095		14
	9	BTB-00396602	61152029	0.73818	0.12705		11	BTA-26306-no-rs	40953278	0.70989	0.09899		18	Hapmap39335-BTA-43845	56642741	0.67796	0.15971		2	BTB-00109355	107880854	0.69869	0.16274		13	ARS-BFGL-NGS-90391	22418071	0.71619	0.11264		21	ARS-BFGL-NGS-35230	28199518	0.71053	0.12296		4	Hapmap23596-BTA-149292	3876031	0.68467	0.14092		1	ARS-BFGL-NGS-102650	152934177	0.70461	0.099453		5
	25	ARS-BFGL-NGS-33773	22081367	0.73818	0.12635		12	ARS-BFGL-NGS-73906	17791146	0.70989	0.099956		3	ARS-BFGL-NGS-20009	12917444	0.67842	0.15921		1	BTB-00027298	65433706	0.69889	0.16278		6	ARS-BFGL-NGS-78057	48913327	0.71695	0.11216		8	ARS-BFGL-NGS-22890	82249679	0.71112	0.12285		17	ARS-BFGL-NGS-73290	57350232	0.68467	0.1386		6	ARS-BFGL-NGS-4767	107186270	0.70461	0.096906		9
	28	ARS-BFGL-NGS-18928	17863891	0.73818	0.12569		4	ARS-BFGL-NGS-37873	63420711	0.71067	0.10108		11	ARS-BFGL-NGS-89119	9110713	0.67842	0.15984		13	BTB-00520443	38430293	0.69972	0.16293		10	BTB-01137914	54012929	0.71695	0.11233		16	BTB-01593521	56996623	0.71112	0.12151		23	Hapmap43294-BTA-56514	32414135	0.68467	0.14048		15	ARS-BFGL-NGS-20874	14436263	0.70461	0.10145		16
	7	BTB-00303295	32177281	0.73868	0.12494		6	BTB-01902778	114165533	0.71067	0.099309		1	ARS-BFGL-NGS-12147	157723699	0.67956	0.15959		14	ARS-BFGL-BAC-27127	11130509	0.69972	0.16304		13	ARS-BFGL-NGS-4602	73895443	0.71695	0.1121		23	ARS-BFGL-BAC-29493	20374550	0.71112	0.12245		1	Hapmap54349-rs29011587	17160556	0.68556	0.13988		20	ARS-BFGL-NGS-46098	2951322	0.70461	0.10026		1
	26	ARS-BFGL-NGS-23064	20365711	0.73868	0.12987		9	BTA-84254-no-rs	74265237	0.71067	0.097944		4	BTA-70887-no-rs	64183132	0.67956	0.16285		17	ARS-BFGL-NGS-77485	4926550	0.69972	0.1633		16	ARS-BFGL-NGS-54368	27572128	0.71695	0.11411		11	BTA-104617-no-rs	49824565	0.71151	0.12132		1	BTA-97531-no-rs	30333360	0.68556	0.13861		26	ARS-BFGL-NGS-106897	41956121	0.70461	0.10059		10
	26	ARS-BFGL-NGS-41415	34605253	0.73868	0.12702		21	BTB-01452384	50627168	0.71067	0.098856		7	ARS-BFGL-NGS-89563	48881790	0.67956	0.15871		20	ARS-BFGL-NGS-71622	58928800	0.69972	0.16107		2	BTB-00077286	1247436	0.71789	0.11242		14	BTB-00224036	64711479	0.71151	0.12012		12	ARS-BFGL-BAC-13721	53040643	0.68556	0.13873		1	ARS-BFGL-NGS-91306	119725960	0.70561	0.099961		29
	1	BTA-92181-no-rs	61540639	0.73951	0.12669		1	Hapmap14994-rs29012500	81345283	0.71163	0.09931		9	BTB-01094964	21264060	0.67956	0.15827		24	ARS-BFGL-NGS-34868	34962232	0.69993	0.16284		8	ARS-BFGL-NGS-37168	3323312	0.71789	0.11365		3	BTB-00142187	89918282	0.71307	0.12244		29	ARS-BFGL-NGS-41631	33593218	0.68556	0.13887		7	ARS-BFGL-NGS-81749	39658828	0.70561	0.099814		3
	2	BTA-46844-no-rs	20858009	0.73951	0.12641		8	ARS-BFGL-NGS-102266	89088641	0.71163	0.098494		14	Hapmap32970-BTC-064990	4043743	0.67956	0.15891		14	BTB-00557354	25254540	0.70095	0.16296		14	ARS-BFGL-NGS-35081	48256343	0.71789	0.11489		4	BTA-71813-no-rs	98016975	0.71307	0.12148		9	BTB-00398162	65480675	0.686	0.13915		8	BTB-00366976	95085291	0.70561	0.09914		4
	8	ARS-BFGL-NGS-26532	86056611	0.73951	0.12721		15	Hapmap58228-rs29016818	43039782	0.71163	0.099345		8	ARS-BFGL-NGS-96104	44931986	0.68047	0.16109		17	ARS-BFGL-NGS-18252	24406498	0.70095	0.16368		24	Hapmap48815-BTA-57530	19237134	0.71789	0.1123		5	ARS-BFGL-NGS-100634	57335801	0.71307	0.12356		18	ARS-BFGL-NGS-20095	62658789	0.686	0.13896		14	Hapmap51078-BTA-87682	6696774	0.70561	0.099759		5
	10	Hapmap25366-BTA-63287	30632538	0.73951	0.12561		20	ARS-BFGL-NGS-22892	24292502	0.71163	0.10109		11	ARS-BFGL-NGS-1848	14866870	0.68047	0.16104		20	Hapmap33054-BTA-156049	50001881	0.70095	0.16463		24	BTA-57672-no-rs	26189197	0.71789	0.11159		5	ARS-BFGL-NGS-8730	105449703	0.71307	0.12297		2	Hapmap38416-BTA-55305	18834716	0.68709	0.13713		16	ARS-BFGL-NGS-43495	61882477	0.70561	0.099646		5
	17	Hapmap48551-BTA-00714	61676258	0.73951	0.12482		28	ARS-BFGL-NGS-77785	34887911	0.71163	0.10027		16	Hapmap39787-BTA-87100	38552268	0.68047	0.16118		22	ARS-BFGL-NGS-66910	6485383	0.70095	0.16306		2	BTA-19852-no-rs	42986890	0.71845	0.11103		7	ARS-BFGL-NGS-176	79431788	0.71307	0.12375		10	ARS-BFGL-NGS-93998	37220076	0.68709	0.13874		6	ARS-BFGL-NGS-35169	45792492	0.7062	0.10201		16
	1	BTA-89820-no-rs	46321775	0.74129	0.12651		4	Hapmap57810-rs29009951	58115832	0.71259	0.10099		20	BTA-51455-no-rs	8395835	0.68047	0.16234		24	Hapmap51383-BTA-108086	5329775	0.70095	0.1613		4	Hapmap27404-BTA-142249	60552628	0.71845	0.11447		14	BTA-118172-no-rs	58342794	0.71307	0.12409		14	BTB-01143580	26264142	0.68709	0.13793		15	ARS-BFGL-BAC-27770	40530772	0.7062	0.09876		2
	5	ARS-BFGL-NGS-104042	17016269	0.74129	0.12653		8	ARS-BFGL-NGS-53667	35370804	0.71259	0.09861		11	ARS-BFGL-NGS-3234	10116081	0.68115	0.161		8	BTA-82554-no-rs	102951187	0.70135	0.16076		11	Hapmap42089-BTA-118782	35684228	0.71845	0.11328		19	ARS-BFGL-BAC-33094	17298218	0.71307	0.12408		15	ARS-BFGL-NGS-20874	14436263	0.68709	0.14014		24	Hapmap44635-BTA-119424	13763894	0.7062	0.09953		7
	12	ARS-BFGL-NGS-23999	53934878	0.74129	0.12459		14	UA-IFASA-5747	64655821	0.71259	0.10001		15	Hapmap48933-BTA-88161	13860852	0.68115	0.16082		9	BTB-01072969	24623778	0.70135	0.15914		1	BTA-69226-no-rs	33176151	0.71956	0.11582		24	ARS-BFGL-NGS-3577	58524434	0.71307	0.12163		15	BTB-00591978	32203235	0.68709	0.13727		5	Hapmap39507-BTA-73544	52300318	0.70699	0.098732		13
	13	BTB-00529185	55131886	0.74129	0.12532		15	ARS-BFGL-NGS-89682	64214143	0.71259	0.09957		27	ARS-BFGL-NGS-53149	41981338	0.68115	0.15766		2	ARS-BFGL-NGS-1216	16087638	0.70216	0.16249		4	Hapmap45628-BTA-72755	26828108	0.71956	0.11273		10	BTA-28297-no-rs	18811354	0.71441	0.12317		2	ARS-BFGL-NGS-69447	10528990	0.68796	0.13483		13	ARS-BFGL-NGS-79738	28149879	0.70699	0.10137		20
	13	ARS-BFGL-NGS-22295	72395309	0.74129	0.12549		21	ARS-BFGL-NGS-12690	4671448	0.71259	0.098275		3	Hapmap43156-BTA-112841	57173183	0.68226	0.15995		8	Hapmap49329-BTA-82142	88464533	0.70216	0.16248		4	ARS-BFGL-NGS-23789	66504063	0.71956	0.11053		12	ARS-BFGL-NGS-108499	84528778	0.71441	0.12181		10	Hapmap48845-BTA-67174	35104530	0.68796	0.13882		17	ARS-BFGL-NGS-11273	4558069	0.70699	0.098819		2
	14	Hapmap24177-BTC-049968	6671964	0.74129	0.12598		5	BTB-00222372	10278129	0.7141	0.10025		5	Hapmap32860-BTA-158424	9837147	0.68226	0.15779		9	ARS-BFGL-NGS-77406	69718369	0.70216	0.16307		16	BTB-00623817	1517987	0.71956	0.11181		13	ARS-BFGL-NGS-40779	2633006	0.71441	0.12115		13	Hapmap43830-BTA-29180	83163575	0.68796	0.13759		28	ARS-BFGL-NGS-18928	17863891	0.70699	0.10019		24
	17	ARS-BFGL-BAC-34060	54836125	0.74129	0.12793		5	BTA-103542-no-rs	16795347	0.7141	0.098579		11	ARS-BFGL-BAC-13663	39664222	0.68226	0.16243		24	Hapmap23074-BTA-138067	61109709	0.70216	0.16442		20	ARS-BFGL-NGS-65409	39275917	0.71956	0.11385		13	Hapmap50919-BTA-23085	60439480	0.71441	0.12497		18	Hapmap39651-BTA-42671	22124137	0.68796	0.13747		1	BTB-02025707	22630942	0.70796	0.10046		17
	17	BTB-00679561	56729059	0.74129	0.12586		9	BTB-01151584	57128694	0.7141	0.10062		19	ARS-BFGL-NGS-19397	46552691	0.68226	0.16014		3	ARS-BFGL-NGS-102902	88136761	0.70296	0.1611		28	ARS-BFGL-NGS-61191	44544107	0.71956	0.11273		14	Hapmap38269-BTA-100162	77151172	0.71441	0.12119		4	BTA-70724-no-rs	57744446	0.68904	0.13992		3	Hapmap42865-BTA-18979	47541668	0.70796	0.099561		1
	19	Hapmap24709-BTA-45988	56165607	0.74129	0.12543		10	BTA-109243-no-rs	33218475	0.7141	0.099181		21	Hapmap40071-BTA-51569	18012172	0.68226	0.15893		6	Hapmap27958-BTA-142230	37762973	0.70296	0.16026		1	ARS-BFGL-NGS-1416	19142015	0.72175	0.11294		16	ARS-BFGL-NGS-64018	44991382	0.71441	0.12283		8	BTB-01139852	78850678	0.68904	0.13999		3	BTB-01240396	86203369	0.70796	0.099507		16
	20	BTA-51196-no-rs	66550796	0.74129	0.1261		16	BTA-38521-no-rs	31605270	0.7141	0.099425		6	ARS-BFGL-NGS-42539	107095193	0.68315	0.15892		8	ARS-BFGL-NGS-3865	71664605	0.70296	0.16161		3	Hapmap48432-BTA-67079	27501557	0.72175	0.11093		26	ARS-BFGL-NGS-25894	25217555	0.71441	0.12301		10	ARS-BFGL-NGS-19884	57759437	0.68904	0.13629		6	Hapmap51544-BTA-108501	13610388	0.70796	0.098713		17
	26	Hapmap25649-BTA-62051	11802443	0.74129	0.12871		18	ARS-BFGL-NGS-17797	52304421	0.7141	0.10092		9	Hapmap51958-BTA-84395	82972692	0.68315	0.15934		13	Hapmap47248-BTA-32461	41258124	0.70296	0.16415		4	ARS-BFGL-NGS-28532	58512174	0.72175	0.11202		4	BTA-70724-no-rs	57744446	0.71535	0.12228		13	BTA-33932-no-rs	13067288	0.68904	0.13838		13	ARS-BFGL-NGS-19364	9586153	0.70796	0.099595		20
	5	Hapmap22799-BTA-142770	6762240	0.74272	0.12842		26	BTB-00931586	21409429	0.7141	0.0993		23	ARS-BFGL-NGS-105768	37321457	0.68315	0.16001		2	BTA-19993-no-rs	114352128	0.70376	0.16169		5	BTB-01253754	9950705	0.72175	0.11299		7	ARS-BFGL-NGS-105826	6353800	0.71535	0.12418		26	Hapmap58261-rs29024872	44141331	0.68904	0.13916		3	BTB-00161805	120573628	0.70835	0.10097		2
	5	Hapmap48066-BTA-73690	61561987	0.74272	0.12601		27	BTB-01581416	10236658	0.7141	0.10102		24	BTB-01621818	38983896	0.68315	0.15875		6	BTA-108997-no-rs	52071063	0.70376	0.16362		11	ARS-BFGL-NGS-101771	47667214	0.72175	0.11247		12	BTA-98575-no-rs	19900184	0.71535	0.12249		1	BTB-02081949	3079342	0.6901	0.13768		13	ARS-BFGL-NGS-24000	69462978	0.70835	0.10039		4
	6	Hapmap28075-BTC-035688	40377515	0.74272	0.12818		2	ARS-BFGL-NGS-68289	113287376	0.71631	0.098516		2	Hapmap60737-rs29018861	76214807	0.68446	0.16033		7	ARS-BFGL-NGS-60410	92974722	0.70376	0.16412		14	Hapmap38958-BTA-44398	31785149	0.72175	0.11337		18	ARS-BFGL-NGS-32691	34159637	0.71535	0.12157		4	ARS-BFGL-NGS-32516	64580076	0.6901	0.13912		3	Hapmap34322-BES8_Contig446_1023	110104792	0.71026	0.099415		6
	9	BTA-113948-no-rs	65818036	0.74272	0.12862		4	Hapmap48446-BTA-70928	63273237	0.71631	0.099311		4	Hapmap28169-BTA-70367	48615363	0.68446	0.15802		9	BTB-00402076	87008260	0.70376	0.16263		16	Hapmap57781-rs29013849	17931777	0.72175	0.11305		22	BTA-54499-no-rs	41256253	0.71535	0.12207		11	Hapmap47448-BTA-96139	49669569	0.6901	0.13714		5	Hapmap51306-BTA-74962	108524147	0.71026	0.099388		8
	14	ARS-BFGL-NGS-28234	21343649	0.74272	0.12748		7	BTA-108803-no-rs	97372656	0.71631	0.098929		17	BTA-102389-no-rs	31556203	0.68446	0.1578		2	ARS-BFGL-NGS-67648	132965033	0.70571	0.16301		19	ARS-BFGL-NGS-79203	29279305	0.72175	0.11376		3	ARS-BFGL-NGS-104839	88712390	0.71629	0.12254		18	Hapmap51998-BTA-43053	36985552	0.6901	0.13835		7	ARS-BFGL-NGS-21104	17871862	0.71026	0.10027		18
	14	BTA-35074-no-rs	57145781	0.74272	0.12832		10	Hapmap48017-BTA-60281	7329188	0.71631	0.099042		20	BTB-00771151	8733386	0.68446	0.15704		3	BTB-01392993	71596348	0.70571	0.16292		20	ARS-BFGL-NGS-78613	41239866	0.72175	0.11135		6	BTA-111585-no-rs	8691255	0.71629	0.12256		20	Hapmap26456-BTA-158255	33942751	0.6901	0.1375		11	ARS-BFGL-NGS-9222	103615735	0.71026	0.098454		23
	17	ARS-BFGL-NGS-108089	40804507	0.74272	0.12792		11	ARS-BFGL-NGS-10200	100088368	0.71631	0.10055		24	Hapmap51379-BTA-106446	53351891	0.68446	0.15792		5	ARS-BFGL-NGS-2399	107065695	0.70571	0.1625		21	ARS-BFGL-NGS-104549	57731221	0.72175	0.11212		17	BTB-02011105	46757291	0.71629	0.12254		2	BTB-01559455	17830735	0.69073	0.13641		12	ARS-BFGL-NGS-34730	80190099	0.71026	0.10111		3
	18	ARS-BFGL-NGS-34611	21954625	0.74272	0.12646		13	Hapmap48542-BTA-97857	14203335	0.71631	0.097208		29	ARS-BFGL-NGS-35993	7589996	0.68446	0.15875		7	ARS-BFGL-NGS-36034	16491638	0.70571	0.16295		22	ARS-BFGL-NGS-94797	52008267	0.72175	0.1122		24	Hapmap36476-SCAFFOLD205003_54121	49190314	0.71629	0.12111		2	Hapmap41407-BTA-102938	78199553	0.69073	0.13711		13	ARS-BFGL-NGS-40779	2633006	0.71026	0.099737		5
	20	BTA-89573-no-rs	54443531	0.74272	0.12582		15	ARS-BFGL-NGS-32140	82188315	0.71631	0.10042		1	ARS-BFGL-NGS-26782	154299737	0.68533	0.16163		7	Hapmap53401-rs29011412	69630391	0.70571	0.16024		29	BTA-66429-no-rs	9402394	0.72175	0.11201		25	ARS-BFGL-NGS-39528	33486631	0.71629	0.12124		20	ARS-BFGL-NGS-25982	4366134	0.69073	0.13768		22	ARS-BFGL-NGS-7642	12828815	0.71026	0.10069		12
	3	BTB-00131540	61698496	0.7435	0.12767		16	ARS-BFGL-BAC-27060	77755027	0.71631	0.097804		6	ARS-BFGL-NGS-104207	109835444	0.68533	0.15978		8	BTB-00342600	38476077	0.70571	0.16447		13	ARS-BFGL-NGS-3823	67530414	0.7221	0.11409		1	ARS-BFGL-BAC-13059	1760113	0.71685	0.12332		3	ARS-BFGL-NGS-24128	48935268	0.6922	0.13884		22	Hapmap54956-rs29010379	20434643	0.71026	0.10084		4
	4	Hapmap32165-BTA-70044	40173197	0.7435	0.12534		20	Hapmap26766-BTA-161730	48046246	0.71631	0.098215		20	BTB-00771409	8410156	0.68533	0.16118		15	ARS-BFGL-NGS-11605	23535129	0.70571	0.16333		14	ARS-BFGL-NGS-29155	69791197	0.7221	0.11355		6	BTB-00268174	93438613	0.71685	0.12332		6	Hapmap31504-BTA-159055	116931851	0.6922	0.13738		24	BTA-42867-no-rs	49418132	0.71026	0.099959		4
	4	BTB-01595589	73023785	0.7435	0.12645		25	Hapmap47132-BTA-91548	40730047	0.71631	0.098877		26	BTA-08775-rs29022332	11201198	0.68533	0.15724		20	BTB-00788444	54205661	0.70571	0.16232		4	ARS-BFGL-NGS-68531	13061952	0.72317	0.11185		8	BTB-00350639	58986469	0.71685	0.12356		9	BTB-01683955	31933710	0.6922	0.13966		26	ARS-BFGL-NGS-86889	50817833	0.71026	0.10048		7
	5	ARS-BFGL-NGS-40167	22327983	0.7435	0.1257		26	Hapmap48222-BTA-122240	23641881	0.71631	0.098744		6	Hapmap27958-BTA-142230	37762973	0.68705	0.15821		21	BTB-01452384	50627168	0.70571	0.16068		5	BTB-02053074	2517249	0.72317	0.11099		1	BTA-13139-rs29018103	87774971	0.71777	0.11995		17	Hapmap55423-rs29013623	28168540	0.6922	0.13888		10	BTA-67223-no-rs	42747456	0.71102	0.09885		3
	14	ARS-BFGL-BAC-26802	59502755	0.7435	0.12516		27	BTB-00953522	11766922	0.71631	0.10039		8	Hapmap27434-BTA-153229	24657393	0.68705	0.15743		27	ARS-BFGL-NGS-39294	13713277	0.70571	0.15943		13	BTA-32271-no-rs	2181574	0.72317	0.113		5	BTA-73025-no-rs	24722041	0.71777	0.12325		25	ARS-BFGL-NGS-16206	10526660	0.6922	0.13923		14	Hapmap28828-BTC-011250	26713734	0.71102	0.098865		3
	1	BTB-01885509	23445630	0.74474	0.12841		3	INRA-603	4099239	0.71668	0.10001		11	BTA-89847-no-rs	25506263	0.68705	0.16088		5	BTA-119378-no-rs	39694609	0.70668	0.16145		13	BTA-98790-no-rs	26654447	0.72317	0.11233		5	Hapmap60480-ss46526970	105870613	0.71777	0.12127		27	BTB-00966237	30642183	0.6922	0.13901		20	BTB-00771151	8733386	0.71102	0.10029		4
	3	BTA-68610-no-rs	88506442	0.74474	0.1261		28	ARS-BFGL-NGS-18928	17863891	0.71668	0.098436		11	ARS-BFGL-NGS-106479	79852413	0.68705	0.15957		8	Hapmap60571-rs29009769	82622674	0.70668	0.16095		20	ARS-BFGL-NGS-10787	12986539	0.72317	0.11209		8	BTB-01363633	93725282	0.71777	0.12346		27	ARS-BFGL-NGS-84326	40210986	0.6922	0.13801		22	ARS-BFGL-NGS-32388	44533699	0.71102	0.10044		14
	15	ARS-BFGL-NGS-102429	5328767	0.74474	0.12554		1	BTB-00009232	25607948	0.7174	0.098552		18	ARS-BFGL-NGS-103662	52087186	0.68705	0.162		16	ARS-BFGL-NGS-104078	14027394	0.70668	0.16397		21	ARS-BFGL-NGS-68709	57603552	0.72317	0.11191		15	ARS-BFGL-NGS-84790	5295111	0.71777	0.12345		1	ARS-BFGL-NGS-14087	66721297	0.69282	0.1389		22	Hapmap43051-BTA-79151	33098772	0.71139	0.098601		17
	18	Hapmap51998-BTA-43053	36985552	0.74474	0.12915		9	BTA-84403-no-rs	82843969	0.7174	0.097603		20	Hapmap31141-BTA-150972	24031442	0.68705	0.16036		19	ARS-BFGL-NGS-19774	44547216	0.70668	0.16399		2	BTB-00092817	32520300	0.7244	0.11129		2	BTB-01559610	17930178	0.7185	0.12333		5	BTA-74498-no-rs	85980094	0.69282	0.13908		24	BTB-00881459	11259399	0.71139	0.099371		1
	19	Hapmap53154-ss46527107	54044562	0.74474	0.12636		24	ARS-BFGL-NGS-23140	1604247	0.7174	0.10028		23	ARS-BFGL-NGS-42298	14658449	0.68705	0.15897		21	Hapmap48988-BTA-101434	39822586	0.70668	0.1631		4	ARS-BFGL-NGS-4110	69500860	0.7244	0.11175		3	Hapmap48852-BTA-68859	86467404	0.7185	0.12245		6	ARS-BFGL-NGS-83066	92972074	0.69282	0.13813		6	ARS-BFGL-NGS-102930	29082583	0.71214	0.10024		12
	20	BTA-10117-rs29015683	44916116	0.74474	0.12688		27	BTA-88209-no-rs	8589473	0.7174	0.099533		25	ARS-BFGL-NGS-66429	34025400	0.68705	0.15681		2	ARS-BFGL-NGS-45691	128484790	0.7082	0.16216		5	Hapmap50772-BTA-74551	90271919	0.7244	0.11027		8	ARS-BFGL-NGS-53667	35370804	0.7185	0.12214		1	ARS-BFGL-NGS-46591	22863734	0.69323	0.13739		6	BTA-77484-no-rs	98011766	0.71214	0.1013		13
	22	ARS-BFGL-NGS-34067	46663211	0.74474	0.12534		11	ARS-BFGL-NGS-79217	2458693	0.71758	0.098918		4	BTB-00169592	24232071	0.68852	0.15863		2	BTA-49745-no-rs	129486895	0.7082	0.16042		8	BTA-87200-no-rs	3771879	0.7244	0.11345		17	BTB-01665598	41802443	0.7185	0.12115		3	BTB-01876776	81550138	0.69323	0.13851		16	ARS-BFGL-NGS-89126	53803470	0.71214	0.098329		13
	27	ARS-BFGL-NGS-66811	11447194	0.74474	0.12587		1	ARS-BFGL-NGS-43005	3568205	0.71865	0.098212		5	Hapmap46320-BTA-74099	74010148	0.68852	0.1572		4	BTB-01306265	33731379	0.7082	0.16022		10	ARS-BFGL-BAC-12295	54341869	0.7244	0.111		1	ARS-BFGL-NGS-62826	1436503	0.71922	0.12258		1	ARS-BFGL-BAC-16973	48130491	0.69426	0.13876		26	ARS-BFGL-NGS-105353	33716256	0.71214	0.09976		13
	2	Hapmap52382-rs29019574	37584534	0.74581	0.12874		3	BTB-00136736	77262487	0.71865	0.098737		11	ARS-BFGL-NGS-107853	23308266	0.68852	0.16009		8	ARS-BFGL-NGS-107898	111691426	0.7082	0.16261		12	ARS-BFGL-NGS-2151	55097796	0.7244	0.11385		2	ARS-BFGL-NGS-22157	71906695	0.71922	0.1233		2	ARS-BFGL-NGS-38727	38670519	0.69426	0.13629		15	ARS-BFGL-NGS-102795	41945602	0.71288	0.099287		19
	3	Hapmap31179-BTA-158673	55626054	0.74581	0.12362		4	ARS-BFGL-NGS-15904	13148484	0.71865	0.09931		11	ARS-BFGL-NGS-24112	75879665	0.68852	0.1561		10	Hapmap53772-ss46526870	37055538	0.7082	0.16146		14	Hapmap60213-rs29014046	27916840	0.7244	0.11044		7	ARS-BFGL-NGS-26768	32923268	0.71922	0.12101		11	Hapmap38572-BTA-115523	94071468	0.69426	0.13947		17	BTA-113935-no-rs	13686681	0.71288	0.099092		20
	7	ARS-BFGL-NGS-43534	4226753	0.74581	0.12626		5	ARS-BFGL-NGS-101822	76286670	0.71865	0.099619		15	BTA-36844-no-rs	42807152	0.68852	0.16031		10	ARS-BFGL-NGS-42990	65970755	0.7082	0.16407		6	BTB-01068702	67721544	0.72475	0.1133		15	BTA-90467-no-rs	79358207	0.71922	0.1222		12	ARS-BFGL-NGS-51613	23450916	0.69426	0.13886		20	ARS-BFGL-NGS-97354	60639566	0.71288	0.10074		3
	8	BTB-00795717	52557297	0.74581	0.12639		6	BTB-01068702	67721544	0.71865	0.099276		17	ARS-BFGL-NGS-89152	1082568	0.68852	0.16158		22	ARS-BFGL-NGS-15569	16437316	0.7082	0.15913		13	BTB-00544571	74054238	0.72475	0.11224		4	ARS-BFGL-NGS-106987	75272338	0.7203	0.1235		15	BTA-36265-no-rs	28804641	0.69426	0.13575		29	ARS-BFGL-NGS-44217	47852399	0.71288	0.10038		5
	11	Hapmap48902-BTA-81093	5806008	0.74581	0.12722		23	Hapmap43294-BTA-56514	32414135	0.71865	0.099925		20	Hapmap26456-BTA-158255	33942751	0.68852	0.15607		23	ARS-BFGL-NGS-82606	22477558	0.7082	0.16007		2	ARS-BFGL-NGS-6133	26108646	0.72527	0.11073		4	BTA-89872-no-rs	80814309	0.7203	0.1231		3	ARS-BFGL-NGS-100744	1223441	0.69507	0.13716		4	Hapmap42743-BTA-96829	83802875	0.71362	0.098142		11
	16	Hapmap3167-BTA-16366	33899133	0.74581	0.1253		5	ARS-BFGL-NGS-42349	73841338	0.71936	0.098564		5	ARS-BFGL-NGS-27838	98515360	0.68998	0.1573		7	BTB-00032316	30998305	0.70951	0.16351		5	BTA-75515-no-rs	11122965	0.72527	0.11369		8	Hapmap39142-BTA-80905	28870291	0.7203	0.12093		3	ARS-BFGL-NGS-83416	109542930	0.69507	0.13762		4	BTB-01312780	90593176	0.71362	0.10086		15
	29	Hapmap47072-BTA-66156	48224534	0.74581	0.12534		10	BTB-00417533	28172262	0.71936	0.099475		11	ARS-BFGL-NGS-74492	15070600	0.68998	0.16058		8	ARS-BFGL-NGS-37474	36420385	0.70951	0.1614		15	UA-IFASA-5953	84865591	0.72527	0.11377		25	Hapmap31265-BTC-019439	6126326	0.7203	0.12264		8	BTA-96361-no-rs	78438963	0.69507	0.1366		9	BTA-95805-no-rs	27102339	0.71362	0.098316		2
	2	Hapmap24312-BTA-26382	99542927	0.74745	0.12528		23	ARS-BFGL-NGS-14858	31354655	0.71936	0.10107		17	BTB-00679561	56729059	0.68998	0.15681		10	Hapmap26427-BTA-150241	101565894	0.70951	0.1608		4	BTA-70284-no-rs	41895490	0.7263	0.11184		27	ARS-BFGL-NGS-53149	41981338	0.7203	0.12182		8	ARS-BFGL-NGS-102315	91934056	0.69507	0.13729		11	ARS-BFGL-NGS-34563	24469874	0.71362	0.10014		5
	2	BTA-121937-no-rs	99923629	0.74745	0.1255		24	Hapmap36476-SCAFFOLD205003_54121	49190314	0.71936	0.099423		20	BTB-00799796	70062996	0.68998	0.16032		12	Hapmap44048-BTA-25957	54643997	0.70951	0.15975		4	BTB-01502164	95309262	0.7263	0.11215		29	Hapmap35913-SCAFFOLD230709_3621	38154672	0.7203	0.12289		5	ARS-BFGL-NGS-22065	41695035	0.69647	0.13978		1	Hapmap48236-BTA-17964	90714916	0.71489	0.099058		6
	6	Hapmap38852-BTA-75755	33581983	0.74745	0.12722		2	ARS-BFGL-NGS-101080	94804682	0.72024	0.097329		26	BTA-61968-no-rs	7457878	0.68998	0.15933		12	Hapmap48715-BTA-31366	85595151	0.70951	0.16239		11	Hapmap32032-BTA-128772	59844058	0.7263	0.11109		1	ARS-BFGL-BAC-32770	845494	0.72136	0.12352		5	Hapmap48072-BTA-74891	106405677	0.69647	0.13696		1	ARS-BFGL-NGS-29472	138650000	0.71489	0.098428		16
	6	Hapmap24121-BTC-039009	44968134	0.74745	0.12691		3	ARS-BFGL-NGS-97849	112574733	0.72024	0.098984		26	BTB-01957902	7984752	0.68998	0.16114		15	ARS-BFGL-NGS-106172	34322250	0.70951	0.16277		15	Hapmap52228-rs29018317	23316005	0.7263	0.11415		3	BTA-68610-no-rs	88506442	0.72136	0.1214		7	ARS-BFGL-NGS-59916	25093755	0.69647	0.13775		7	ARS-BFGL-NGS-36740	82784340	0.71489	0.098483		17
	9	BTA-12455-rs29024407	63116931	0.74745	0.1247		11	BTB-00464022	21556940	0.72024	0.099253		27	Hapmap49684-BTA-62655	25480002	0.68998	0.15906		15	Hapmap47787-BTA-95921	37893014	0.70951	0.16513		22	BTB-00830411	4226071	0.7263	0.11189		11	Hapmap39698-BTA-93047	42070693	0.72136	0.12287		8	BTB-01493310	34610579	0.69647	0.13729		11	BTB-00466773	23340880	0.71489	0.10131		18
	10	ARS-BFGL-NGS-59292	36486868	0.74745	0.1259		16	ARS-BFGL-NGS-43495	61882477	0.72024	0.099234		2	Hapmap58378-rs29015037	61487742	0.69101	0.16096		4	BTB-01007462	37122228	0.71062	0.16105		29	BTB-01023946	35136093	0.7263	0.11228		18	ARS-BFGL-NGS-41145	22064133	0.72136	0.12182		8	BTB-01493256	34714805	0.69647	0.13719		11	Hapmap39698-BTA-93047	42070693	0.71489	0.098812		27
	13	BTB-01434891	59195392	0.74745	0.12694		19	UA-IFASA-8269	62235799	0.72024	0.10105		4	Hapmap51854-BTA-71049	68192268	0.69101	0.16048		6	BTB-00268174	93438613	0.71062	0.15803		10	ARS-BFGL-NGS-26125	22227480	0.72681	0.11297		21	BTB-01303893	37026202	0.72136	0.12412		9	Hapmap42830-BTA-117799	37292945	0.69647	0.13696		14	BTB-01582460	52472130	0.71489	0.099314		27
	20	Hapmap38992-BTA-96283	63795631	0.74745	0.12892		8	ARS-BFGL-NGS-28334	89719761	0.72059	0.098472		11	ARS-BFGL-NGS-30157	104493462	0.69101	0.16057		7	ARS-BFGL-NGS-27577	26066004	0.71062	0.16423		16	BTB-00644303	47680564	0.72681	0.1103		29	ARS-BFGL-NGS-7054	43108445	0.72136	0.12246		12	ARS-BFGL-NGS-84805	17890808	0.69647	0.13662		19	ARS-BFGL-NGS-44790	15568242	0.71489	0.099879		3
	23	Hapmap30585-BTA-158361	46334617	0.74745	0.12734		16	BTA-40259-no-rs	15689319	0.72059	0.097491		18	Hapmap40350-BTA-42599	19523182	0.69101	0.15953		13	BTB-00527798	52021413	0.71062	0.16455		24	ARS-BFGL-NGS-70555	41289711	0.72681	0.11029		5	Hapmap57762-ss46526764	71810896	0.72207	0.12115		3	ARS-BFGL-NGS-2985	57283356	0.69766	0.13841		4	BTB-01392193	65299999	0.71561	0.099234		6
	24	ARS-BFGL-NGS-85970	16118203	0.74745	0.12588		3	BTB-00133827	69123629	0.72146	0.10055		18	ARS-BFGL-NGS-9848	64610767	0.69101	0.16019		18	ARS-BFGL-NGS-106132	26562050	0.71062	0.1642		2	ARS-BFGL-NGS-100756	65279621	0.72765	0.10971		8	ARS-BFGL-NGS-14350	63815716	0.72207	0.12115		3	UA-IFASA-5864	76566650	0.69766	0.13621		7	ARS-BFGL-NGS-101993	85544523	0.71561	0.099295		23
	27	BTB-01581312	10205967	0.74745	0.12833		5	Hapmap39974-BTA-119920	4309575	0.72146	0.098165		2	ARS-BFGL-NGS-106570	62470718	0.69223	0.15686		20	Hapmap49631-BTA-49981	16617066	0.71062	0.15899		3	BTA-85212-no-rs	26179728	0.72765	0.11352		27	BTA-62386-no-rs	17894486	0.72207	0.11995		3	BTA-105192-no-rs	85355582	0.69766	0.13722		8	BTB-00366966	95057877	0.71561	0.098889		24
	3	BTA-89881-no-rs	53245222	0.74848	0.12898		8	ARS-BFGL-NGS-63329	113252230	0.72146	0.10046		5	Hapmap42310-BTA-74959	108599456	0.69223	0.15978		1	BTB-00027201	65338549	0.71172	0.16095		4	ARS-BFGL-NGS-68509	69158293	0.72765	0.11207		29	Hapmap49544-BTA-24971	12726618	0.72207	0.12156		5	ARS-BFGL-NGS-105299	61517987	0.69766	0.13655		13	Hapmap44402-BTA-73818	27398154	0.71561	0.10099		3
	6	BTA-78257-no-rs	26129285	0.74848	0.12541		14	ARS-BFGL-BAC-24849	60893281	0.72146	0.097664		8	BTB-01044663	42862763	0.69223	0.15921		2	BTB-00089384	35264900	0.71172	0.16125		7	ARS-BFGL-NGS-75099	44806018	0.72765	0.11334		2	ARS-BFGL-NGS-32739	19611904	0.72346	0.12151		11	Hapmap48145-BTA-99651	30889444	0.69766	0.1396		1	BTA-55383-no-rs	142786992	0.71632	0.09972		4
	10	DPI-8	5654720	0.74848	0.12637		16	Hapmap27900-BTA-38864	40425388	0.72146	0.097669		11	ARS-BFGL-NGS-100667	104828174	0.69223	0.16132		8	Hapmap38258-BTA-82187	92700263	0.71172	0.16064		14	BTA-34924-no-rs	49981111	0.72765	0.11232		4	Hapmap42648-BTA-71195	71061224	0.72346	0.122		19	Hapmap24709-BTA-45988	56165607	0.69766	0.13797		7	BTB-01207331	42872963	0.71632	0.098923		4
	10	BTA-04666-rs29015025	70923311	0.74848	0.12508		6	Hapmap27958-BTA-142230	37762973	0.72181	0.095774		12	BTA-98575-no-rs	19900184	0.69223	0.15853		11	BTB-01683514	33886580	0.71172	0.16417		5	Hapmap51306-BTA-74962	108524147	0.72849	0.10986		6	BTB-01834863	92757120	0.72346	0.12158		9	BTA-83528-no-rs	40336144	0.69923	0.13957		11	Hapmap51788-BTA-102182	70703633	0.71632	0.098586		5
	14	BTB-01109852	15585398	0.74848	0.12655		7	BTB-00300671	24599167	0.72181	0.099745		22	ARS-BFGL-NGS-30495	18247196	0.69223	0.16016		14	BTB-01143619	26196375	0.71172	0.16256		12	BTB-00493207	52463410	0.72849	0.11171		7	ARS-BFGL-NGS-11310	28363259	0.72346	0.12142		12	Hapmap48928-BTA-87236	3749851	0.69923	0.1373		24	ARS-BFGL-NGS-54587	33989659	0.71632	0.10094		11
	19	BTA-45069-no-rs	1439012	0.74848	0.12656		13	ARS-BFGL-NGS-28406	7564399	0.72215	0.098491		3	ARS-BFGL-NGS-6957	10144138	0.69304	0.15859		29	Hapmap23993-BTA-140467	15902913	0.71172	0.1595		16	BTB-01292956	9411533	0.72849	0.1108		7	BTA-62449-no-rs	83866963	0.72346	0.12236		12	ARS-BFGL-NGS-22794	28127197	0.69923	0.13693		1	ARS-BFGL-NGS-32029	144198500	0.71686	0.099464		14
	21	ARS-BFGL-NGS-1831	68496541	0.74848	0.1248		19	ARS-BFGL-NGS-28386	35920605	0.72215	0.098241		3	Hapmap59096-rs29024776	49335664	0.69304	0.15652		1	BTB-00048624	106643275	0.71244	0.1614		17	BTA-104059-no-rs	38345794	0.72849	0.11092		9	BTB-00383772	23538211	0.72346	0.12182		13	Hapmap30327-BTA-162257	21363395	0.69923	0.13689		3	Hapmap46132-BTA-29718	54082178	0.71686	0.101		20
	1	BTB-01645280	48701612	0.75021	0.12732		2	BTB-00079368	9163293	0.723	0.097853		15	ARS-BFGL-NGS-73788	61958209	0.69304	0.16002		17	ARS-BFGL-NGS-9657	47898312	0.71244	0.1636		19	ARS-BFGL-NGS-42746	48671543	0.72849	0.11207		13	ARS-BFGL-NGS-30195	28018095	0.72346	0.12385		14	BTB-01109980	15617151	0.69923	0.13782		10	ARS-BFGL-NGS-32952	14424153	0.71686	0.098349		1
	2	Hapmap32368-BTA-157293	75126638	0.75021	0.12584		4	Hapmap43917-BTA-71319	72779945	0.723	0.097916		22	ARS-BFGL-NGS-10107	27925585	0.69304	0.15986		19	ARS-BFGL-BAC-33075	2484709	0.71244	0.16247		4	ARS-BFGL-NGS-25363	20004627	0.72932	0.11148		13	ARS-BFGL-NGS-1738	44558986	0.72346	0.1223		18	ARS-BFGL-NGS-20030	33946444	0.69923	0.13645		1	ARS-BFGL-BAC-13724	26223335	0.71791	0.10038		4
	3	BTB-00140027	83041113	0.75021	0.12513		20	BTA-117074-no-rs	247319	0.723	0.095956		5	BTB-01610675	6001881	0.69384	0.16059		28	Hapmap57617-rs29026743	9367295	0.71244	0.16269		4	Hapmap47085-BTA-72511	113584923	0.72932	0.11234		1	ARS-BFGL-NGS-66449	571340	0.7255	0.11959		21	ARS-BFGL-NGS-23740	7337506	0.69923	0.1365		1	BTB-00042454	98664177	0.71791	0.098892		4
	6	BTA-78261-no-rs	26164290	0.75021	0.12484		23	UA-IFASA-4463	38810995	0.723	0.099268		5	ARS-BFGL-NGS-100634	57335801	0.69384	0.15747		3	ARS-BFGL-NGS-43845	53661660	0.71334	0.16455		9	ARS-BFGL-NGS-56093	38732171	0.72932	0.1115		1	Hapmap50869-BTA-111237	109869888	0.7255	0.12145		21	Hapmap49646-BTA-52405	46731447	0.69923	0.13749		9	ARS-BFGL-NGS-45135	7745901	0.71791	0.1004		6
	6	Hapmap44618-BTA-76049	45499848	0.75021	0.12525		27	ARS-BFGL-NGS-66811	11447194	0.723	0.098388		15	Hapmap59089-rs29024353	65408389	0.69384	0.15665		10	BTB-01653149	72339726	0.71334	0.1632		22	Hapmap46922-BTA-106688	3346191	0.72932	0.1111		3	Hapmap50443-BTA-69040	101165189	0.7255	0.12279		4	BTB-01513732	33659806	0.7	0.13933		13	ARS-BFGL-NGS-30195	28018095	0.71791	0.10009		7
	6	Hapmap42715-BTA-87995	80128784	0.75021	0.12787		13	Hapmap53271-rs29022375	65706479	0.72368	0.09808		23	ARS-BFGL-NGS-103150	38609338	0.69384	0.15735		13	Hapmap52923-rs29015102	77366161	0.71334	0.16354		29	Hapmap42287-BTA-65439	32033056	0.72932	0.11322		4	BTA-25084-no-rs	87217878	0.7255	0.12142		5	Hapmap48066-BTA-73690	61561987	0.7	0.13532		18	Hapmap30625-BTA-43445	44840375	0.71791	0.0982		16
	11	BTA-26306-no-rs	40953278	0.75021	0.12451		17	ARS-BFGL-NGS-77485	4926550	0.72368	0.097884		6	BTB-01645336	10176796	0.69463	0.1569		14	UA-IFASA-8840	51326877	0.71334	0.16067		1	ARS-BFGL-NGS-83934	95423065	0.73031	0.11253		6	ARS-BFGL-NGS-105221	8104004	0.7255	0.12156		12	BTB-00487464	16518473	0.7	0.13649		27	ARS-BFGL-NGS-12726	40345497	0.71791	0.09703		17
	13	Hapmap53113-rs29024871	63204278	0.75021	0.12633		22	Hapmap58148-rs29020564	9482434	0.72368	0.098184		14	ARS-BFGL-NGS-107586	67529191	0.69463	0.15786		20	BTA-115955-no-rs	18663206	0.71334	0.16055		8	ARS-BFGL-NGS-90219	649400	0.73031	0.1117		10	ARS-BFGL-NGS-5819	10428184	0.7255	0.12409		17	BTA-46672-no-rs	26954639	0.7	0.13784		2	ARS-BFGL-NGS-32608	22946115	0.71895	0.098747		3
	13	Hapmap38307-BTA-33222	66080035	0.75021	0.12512		25	ARS-BFGL-NGS-67659	15459513	0.72368	0.097494		15	Hapmap43845-BTA-37936	18173159	0.69463	0.15543		2	ARS-BFGL-NGS-104820	76270430	0.71494	0.16295		8	BTB-01556311	89255295	0.73031	0.11081		10	BTB-00433395	70023640	0.7255	0.12428		2	ARS-BFGL-NGS-64086	124862319	0.70153	0.1381		3	Hapmap27869-BTA-140998	16038595	0.71895	0.097831		8
	14	ARS-BFGL-NGS-54787	20606100	0.75021	0.12898		13	ARS-BFGL-NGS-4261	3398628	0.72419	0.10089		27	BTA-63210-no-rs	15699193	0.69463	0.15784		4	ARS-BFGL-NGS-105631	77697936	0.71494	0.16472		16	BTB-01234153	8051706	0.73031	0.11053		12	ARS-BFGL-NGS-45371	27807391	0.7255	0.12254		3	BTA-90242-no-rs	42229689	0.70153	0.13858		6	ARS-BFGL-NGS-40151	92690455	0.71895	0.098748		2
	17	BTA-106947-no-rs	37819640	0.75021	0.12693		14	ARS-BFGL-NGS-42421	80475984	0.72419	0.099534		1	BTB-00901823	33284142	0.696	0.15873		6	Hapmap53916-rs29021982	97952413	0.71494	0.15999		19	ARS-BFGL-NGS-99812	62604187	0.73031	0.11193		13	ARS-BFGL-BAC-14448	39707232	0.7255	0.12114		8	BTB-01185113	34679524	0.70153	0.13663		7	BTA-63485-no-rs	105537981	0.71895	0.099503		3
	21	ARS-BFGL-NGS-94937	20728681	0.75021	0.12623		15	ARS-BFGL-NGS-102429	5328767	0.72419	0.097619		4	ARS-BFGL-NGS-72134	106253833	0.696	0.16068		7	Hapmap47490-BTA-108189	97529872	0.71494	0.16011		25	Hapmap23896-BTA-59579	12733757	0.73031	0.11169		19	Hapmap59291-rs29022102	14815755	0.7255	0.12094		14	ARS-BFGL-BAC-23336	53062257	0.70153	0.13949		13	Hapmap43233-BTA-31838	18995676	0.71895	0.099244		3
	1	BTB-00034221	79591551	0.7512	0.127		1	BTB-00009156	25685179	0.72552	0.099096		6	ARS-BFGL-NGS-42109	13713385	0.696	0.1599		8	Hapmap57757-ss46526215	74949334	0.71494	0.16171		1	Hapmap49369-BTA-89952	36824286	0.7316	0.11236		21	Hapmap49824-BTA-09376	47746735	0.7255	0.124		21	BTA-51971-no-rs	26715346	0.70153	0.13662		19	ARS-BFGL-NGS-102011	63646530	0.71895	0.10052		20
	2	BTB-00085286	21884395	0.7512	0.12429		1	ARS-BFGL-BAC-13724	26223335	0.72552	0.098207		6	BTB-01619785	115672242	0.696	0.15965		8	Hapmap57802-rs29009571	104383991	0.71494	0.16208		3	ARS-BFGL-NGS-48139	73229266	0.7316	0.11394		22	BTB-01379989	26121870	0.7255	0.12091		23	ARS-BFGL-NGS-19914	9790753	0.70153	0.13844		1	ARS-BFGL-NGS-96173	129833191	0.7205	0.1001		22
	4	ARS-BFGL-NGS-20921	71949013	0.7512	0.12595		2	ARS-BFGL-NGS-317	117946210	0.72552	0.098312		16	BTA-38916-no-rs	46192353	0.696	0.1585		10	ARS-BFGL-NGS-23163	71835260	0.71494	0.16494		8	ARS-BFGL-NGS-93070	2034249	0.7316	0.11226		1	BTA-44254-no-rs	96553339	0.7265	0.1233		24	ARS-BFGL-NGS-52760	26312936	0.70153	0.13699		3	BTB-01155969	79777779	0.7205	0.099234		25
	5	ARS-BFGL-NGS-72491	62882624	0.7512	0.12621		9	BTA-84733-no-rs	93094049	0.72552	0.098846		19	ARS-BFGL-NGS-78516	39538298	0.696	0.1577		14	ARS-BFGL-BAC-10245	31819743	0.71494	0.1639		11	ARS-BFGL-NGS-32737	37110008	0.7316	0.11043		7	ARS-BFGL-NGS-14880	56152302	0.7265	0.12168		26	BTA-08775-rs29022332	11201198	0.70153	0.13724		11	BTA-01960-rs29012913	41534967	0.7205	0.097992		2
	10	BTB-01400792	41300000	0.7512	0.12509		12	BTA-103391-no-rs	13400067	0.72552	0.10059		19	ARS-BFGL-NGS-32289	61083105	0.696	0.1585		27	Hapmap42802-BTA-109751	35024154	0.71494	0.16211		24	ARS-BFGL-NGS-58944	26233988	0.7316	0.11168		8	ARS-BFGL-NGS-5793	39541982	0.7265	0.1219		3	ARS-BFGL-NGS-10379	117960375	0.70228	0.13537		11	ARS-BFGL-NGS-30157	104493462	0.7205	0.098245		3
	14	Hapmap30730-BTC-064822	3802542	0.7512	0.12663		14	ARS-BFGL-NGS-20322	80647010	0.72552	0.098989		1	BTA-39518-no-rs	81831778	0.69774	0.16224		20	ARS-BFGL-BAC-27914	28364284	0.71598	0.16357		25	Hapmap29912-BTC-019837	6292680	0.7316	0.11302		8	ARS-BFGL-NGS-69264	56213886	0.7265	0.12198		7	BTB-00956013	105412109	0.70228	0.1371		16	BTB-00647119	54775716	0.7205	0.098527		8
	14	Hapmap31390-BTA-129087	33309894	0.7512	0.12504		22	BTA-12965-rs29024909	52740764	0.72552	0.098856		3	Hapmap59681-rs29019879	51600304	0.69774	0.15796		20	ARS-BFGL-NGS-34049	35249040	0.71598	0.16289		27	Hapmap57076-ss46526296	14901236	0.7316	0.11141		12	ARS-BFGL-NGS-84805	17890808	0.7265	0.12164		21	BTB-01480441	47928210	0.70228	0.14005		17	Hapmap53822-rs29010170	36434056	0.7205	0.10042		9
	4	BTB-00167503	20203447	0.75287	0.12752		28	Hapmap50269-BTA-16971	15224521	0.72552	0.099219		7	ARS-BFGL-NGS-101154	42052923	0.69774	0.15957		20	Hapmap24441-BTA-118024	47542648	0.71598	0.16405		29	ARS-BFGL-NGS-103780	45102557	0.7316	0.1133		26	ARS-BFGL-NGS-53327	45825261	0.7265	0.12464		22	ARS-BFGL-NGS-10155	40079119	0.70228	0.13727		24	ARS-BFGL-NGS-28791	33309954	0.7205	0.099265		13
	6	BTB-00242038	8617907	0.75287	0.12606		9	ARS-BFGL-NGS-23123	97694082	0.72618	0.09873		9	ARS-BFGL-NGS-104543	45887929	0.69774	0.15793		22	UA-IFASA-6042	43595820	0.71598	0.16505		10	BTB-01250839	42432658	0.7324	0.11193		7	Hapmap46695-BTA-26440	44658442	0.727	0.12087		1	Hapmap59327-rs29016284	156598837	0.70433	0.13659		28	Hapmap31107-BTA-139755	12652506	0.7205	0.099058		19
	6	BTB-01834863	92757120	0.75287	0.12479		12	ARS-BFGL-NGS-89207	79352555	0.72618	0.098974		9	BTB-01878346	54937110	0.69774	0.15886		23	Hapmap39546-BTA-121390	11599932	0.71598	0.16041		14	Hapmap46604-BTA-35152	59458267	0.7324	0.11139		16	ARS-BFGL-NGS-67433	59457283	0.727	0.11969		3	INRA-533	19860064	0.70433	0.13537		29	Hapmap49544-BTA-24971	12726618	0.7205	0.097949		19
	7	Hapmap53401-rs29011412	69630391	0.75287	0.12606		13	ARS-BFGL-NGS-74140	16866102	0.72618	0.098354		9	BTB-01865977	57767547	0.69774	0.15922		24	Hapmap30844-BTA-148492	61140716	0.71598	0.1643		26	Hapmap29749-BTA-61115	31006924	0.7324	0.11093		24	UA-IFASA-9022	37732967	0.727	0.1214		9	ARS-BFGL-NGS-57259	6933291	0.70433	0.13854		9	BTB-00391724	50535574	0.72101	0.099146		24
	8	BTA-82128-no-rs	88279367	0.75287	0.12556		19	BTA-45897-no-rs	13783550	0.72618	0.098609		14	ARS-BFGL-BAC-27127	11130509	0.69774	0.1558		1	BTA-31636-no-rs	67399528	0.71719	0.15887		27	UA-IFASA-9518	15447004	0.7324	0.11233		3	Hapmap39765-BTA-62582	99317016	0.72831	0.12236		10	ARS-BFGL-NGS-36005	5502939	0.70433	0.13681		11	BTB-00467512	24151232	0.72101	0.099649		27
	8	Hapmap61061-rs29020453	89859523	0.75287	0.12584		3	ARS-BFGL-NGS-65964	93184806	0.72651	0.097588		14	ARS-BFGL-BAC-26802	59502755	0.69774	0.15806		10	ARS-BFGL-NGS-41420	12790971	0.71719	0.15959		27	Hapmap19519-rs29022379	19017466	0.7324	0.11186		7	ARS-BFGL-NGS-31234	46109256	0.72831	0.12049		10	BTB-00416071	32409981	0.70433	0.13797		13	ARS-BFGL-NGS-100187	72280054	0.72101	0.098942		2
	9	ARS-BFGL-NGS-96898	85301768	0.75287	0.12881		3	ARS-BFGL-NGS-103342	96100754	0.72651	0.098317		20	ARS-BFGL-NGS-8109	1741145	0.69774	0.16118		11	ARS-BFGL-NGS-89119	9110713	0.71719	0.16229		5	BTB-01495858	33981125	0.73367	0.11284		8	BTB-01066770	97834727	0.72831	0.12164		10	BTB-00419789	43865925	0.70433	0.13673		3	BTB-01405574	40333921	0.72218	0.099295		5
	11	ARS-BFGL-NGS-10200	100088368	0.75287	0.12715		5	ARS-BFGL-NGS-40280	108987909	0.72684	0.099044		12	ARS-BFGL-NGS-85162	77379757	0.69813	0.1587		15	ARS-BFGL-NGS-84790	5295111	0.71719	0.1604		6	BTB-01451452	24356039	0.73367	0.11352		13	ARS-BFGL-NGS-104014	17383654	0.72831	0.12321		11	ARS-BFGL-BAC-14299	64742252	0.70433	0.13732		6	BTA-75905-no-rs	41969496	0.72218	0.097963		6
	13	ARS-BFGL-NGS-58037	69929079	0.75287	0.12628		16	BTB-00658395	70519576	0.72684	0.098128		13	BTA-28181-no-rs	82336468	0.69813	0.15984		19	UA-IFASA-9259	7637962	0.71719	0.16133		6	ARS-BFGL-NGS-45355	95443904	0.73367	0.11036		19	ARS-BFGL-NGS-81882	26238708	0.72831	0.12016		13	ARS-BFGL-NGS-5494	39569134	0.70433	0.13835		6	ARS-BFGL-NGS-104919	72259859	0.72218	0.097605		6
	17	Hapmap57042-rs29016514	64950742	0.75287	0.12669		5	ARS-BFGL-NGS-72491	62882624	0.72732	0.099122		2	Hapmap25610-BTA-157302	75336069	0.70039	0.15707		28	ARS-BFGL-NGS-81939	7048297	0.71719	0.1598		7	BTB-00299866	24756018	0.73367	0.1125		20	BTB-00795368	64169690	0.72831	0.1215		21	ARS-BFGL-NGS-35230	28199518	0.70433	0.1392		13	BTB-01329459	82559505	0.72218	0.10044		7
	22	Hapmap49656-BTA-55096	7313043	0.75287	0.12643		5	ARS-BFGL-NGS-109212	114042655	0.72732	0.0977		3	BTB-01392993	71596348	0.70039	0.15723		28	ARS-BFGL-NGS-18023	8219490	0.71719	0.16305		10	Hapmap41654-BTA-82427	97788857	0.73367	0.11074		24	BTB-00881459	11259399	0.72831	0.12076		24	BTB-00876647	3260790	0.70433	0.1364		14	ARS-BFGL-NGS-54787	20606100	0.72218	0.10118		11
	22	BTA-12965-rs29024909	52740764	0.75287	0.1272		7	ARS-BFGL-NGS-43318	109210429	0.72732	0.098373		5	BTB-01812364	41666974	0.70039	0.15756		1	BTA-40481-no-rs	88899250	0.71838	0.16033		13	ARS-BFGL-NGS-23681	12877928	0.73367	0.11033		25	Hapmap29912-BTC-019837	6292680	0.72831	0.12242		28	ARS-BFGL-NGS-37190	25771595	0.70433	0.13858		18	Hapmap58715-rs29021176	13109858	0.72218	0.10027		18
	8	BTB-01599781	4998120	0.75342	0.12767		3	ARS-BFGL-NGS-24876	39599273	0.72829	0.098553		6	BTB-00272881	97826840	0.70039	0.15712		4	Hapmap48446-BTA-70928	63273237	0.71838	0.15955		14	ARS-BFGL-NGS-4939	1801116	0.73367	0.11183		1	BTA-54318-no-rs	11887794	0.72912	0.12004		2	ARS-BFGL-NGS-77887	131994228	0.70561	0.13754		20	BTB-00780480	36757600	0.72218	0.099858		22
	9	ARS-BFGL-NGS-15308	38938171	0.75342	0.12672		6	Hapmap27515-BTC-042197	72195522	0.72829	0.098503		12	BTA-109112-no-rs	79896813	0.70039	0.162		9	ARS-BFGL-NGS-96838	93998350	0.71838	0.16428		14	ARS-BFGL-BAC-8730	7926827	0.73367	0.10997		2	BTB-01332453	67407561	0.72912	0.12249		3	BTA-85212-no-rs	26179728	0.70561	0.13725		3	ARS-BFGL-NGS-74304	46410484	0.72334	0.10025		1
	18	BTA-42486-no-rs	35550752	0.75342	0.1262		8	BTB-00350639	58986469	0.72829	0.09854		12	BTB-01315766	87400412	0.70039	0.15923		10	ARS-BFGL-NGS-106435	13852686	0.71838	0.1595		2	ARS-BFGL-NGS-15428	126341038	0.73491	0.11145		3	ARS-BFGL-NGS-105174	118346051	0.72912	0.12189		4	BTA-25507-no-rs	50926486	0.70561	0.13647		13	Hapmap30917-BTA-91510	28115879	0.72334	0.101		10
	20	Hapmap45498-BTA-50448	35888849	0.75342	0.12926		13	ARS-BFGL-NGS-95823	40722564	0.72829	0.098581		13	BTB-00526221	47450332	0.70039	0.1592		14	ARS-BFGL-NGS-100844	84594318	0.71838	0.16347		4	Hapmap39581-BTA-70101	9203380	0.73491	0.11197		20	Hapmap24441-BTA-118024	47542648	0.72912	0.12382		12	Hapmap41756-BTA-115061	23725552	0.70561	0.13377		13	ARS-BFGL-NGS-67591	28183389	0.72334	0.10016		10
	1	BTB-01401158	89701222	0.75423	0.12544		19	Hapmap54629-rs29021711	41834850	0.72829	0.097599		14	ARS-BFGL-BAC-10245	31819743	0.70039	0.1601		15	BTB-00596891	43704584	0.71838	0.16058		5	ARS-BFGL-NGS-22683	106642264	0.73491	0.11001		22	BTA-54174-no-rs	35287744	0.72912	0.12155		12	BTB-01338033	66823119	0.70561	0.13906		13	ARS-BFGL-NGS-15080	59616070	0.72334	0.099946		13
	6	Hapmap25165-BTC-032007	37742740	0.75423	0.12771		27	Hapmap50176-BTA-98600	39457953	0.72829	0.099851		17	Hapmap56365-rs29022398	55884612	0.70039	0.15701		19	BTA-44912-no-rs	25861955	0.71838	0.1627		7	ARS-BFGL-NGS-10231	63215249	0.73491	0.1115		1	ARS-BFGL-NGS-10545	118289543	0.73009	0.12269		14	BTA-118172-no-rs	58342794	0.70561	0.1386		17	BTB-01575428	43508321	0.72334	0.098089		14
	11	ARS-BFGL-NGS-27587	90388849	0.75423	0.12609		2	BTB-00085347	21802428	0.72941	0.097602		18	ARS-BFGL-NGS-20095	62658789	0.70039	0.15911		2	ARS-BFGL-NGS-102616	89778173	0.71972	0.16169		9	BTA-112797-no-rs	31644651	0.73491	0.11116		4	ARS-BFGL-NGS-22774	4790444	0.73009	0.12282		27	BTB-00950742	9417892	0.70561	0.13893		21	ARS-BFGL-NGS-103555	35031735	0.72334	0.099027		20
	21	ARS-BFGL-NGS-38887	44836875	0.75423	0.12656		6	BTA-96312-no-rs	66747934	0.72941	0.098466		26	Hapmap54846-rs29022328	16753151	0.70039	0.15909		10	UA-IFASA-6738	4558967	0.71972	0.16241		11	ARS-BFGL-NGS-40995	103742782	0.73491	0.11057		4	ARS-BFGL-NGS-35619	108120633	0.73009	0.12118		1	Hapmap54489-rs29018413	20594409	0.70758	0.13786		27	ARS-BFGL-NGS-39294	13713277	0.72334	0.099022		2
	24	Hapmap23074-BTA-138067	61109709	0.75423	0.12754		7	ARS-BFGL-NGS-30475	1332547	0.72941	0.097941		27	Hapmap38367-BTA-10329	534027	0.70039	0.15584		14	BTB-01252321	22643306	0.71972	0.16329		17	ARS-BFGL-NGS-33241	69496828	0.73491	0.11122		9	Hapmap39443-BTA-83543	43595237	0.73009	0.12006		5	ARS-BFGL-NGS-21191	26263552	0.70758	0.1361		4	BTA-70379-no-rs	48976782	0.724	0.097412		4
	27	BTB-00951096	9762847	0.75423	0.12563		7	Hapmap49758-BTA-78793	37952883	0.72941	0.098147		1	BTB-01728863	5179453	0.70169	0.15829		15	Hapmap48933-BTA-88161	13860852	0.71972	0.16318		18	ARS-BFGL-NGS-39730	17454837	0.73491	0.11315		20	BTB-00775883	19187276	0.73009	0.1204		6	Hapmap23186-BTC-046762	41496235	0.70758	0.13711		11	ARS-BFGL-BAC-14299	64742252	0.724	0.098553		5
	1	Hapmap39987-BTA-25749	20849417	0.7549	0.12556		13	ARS-BFGL-NGS-14434	71987095	0.72941	0.098372		1	BTA-47159-no-rs	6967148	0.70169	0.15771		15	Hapmap44232-BTA-36765	43746244	0.71972	0.15866		7	ARS-BFGL-NGS-23933	51574295	0.73614	0.11116		25	ARS-BFGL-NGS-45197	32059436	0.73009	0.12049		10	ARS-BFGL-BAC-11627	29237179	0.70758	0.138		19	UA-IFASA-5295	15429169	0.724	0.098708		9
	12	BTB-00492761	48548890	0.7549	0.12556		27	ARS-BFGL-NGS-39294	13713277	0.72941	0.09983		5	BTA-96544-no-rs	43448332	0.70169	0.15642		17	ARS-BFGL-NGS-73290	57350232	0.71972	0.16169		10	Hapmap47899-BTA-26090	92898514	0.73614	0.1112		2	ARS-BFGL-BAC-35548	116477222	0.7312	0.12202		10	ARS-BFGL-NGS-101277	60612673	0.70758	0.13831		27	ARS-BFGL-NGS-339	26120366	0.724	0.099955		13
	13	ARS-BFGL-NGS-31326	24269841	0.7549	0.13004		29	ARS-BFGL-NGS-41631	33593218	0.72941	0.10006		6	BTA-108997-no-rs	52071063	0.70169	0.15996		25	ARS-BFGL-NGS-22044	41274779	0.71972	0.16213		13	ARS-BFGL-NGS-1201	62643096	0.73614	0.11281		2	ARS-BFGL-NGS-77887	131994228	0.7312	0.12145		13	ARS-BFGL-NGS-67591	28183389	0.70758	0.13824		9	ARS-BFGL-NGS-25568	87429492	0.72449	0.098993		20
	24	Hapmap50890-BTA-121436	28267327	0.7549	0.12641		3	Hapmap55448-rs29020629	58030374	0.73051	0.098381		9	Hapmap44658-BTA-84166	72213796	0.70169	0.15679		29	ARS-BFGL-NGS-18933	34650967	0.71972	0.15904		14	UA-IFASA-8063	70387887	0.73614	0.11285		3	BTB-01389905	85744437	0.7312	0.12218		15	ARS-BFGL-NGS-84790	5295111	0.70758	0.13494		11	ARS-BFGL-NGS-79217	2458693	0.72449	0.098531		27
	25	ARS-BFGL-NGS-95388	8747202	0.7549	0.12552		3	ARS-BFGL-NGS-18163	112830526	0.73051	0.097878		11	Hapmap55927-rs29010962	70244530	0.70169	0.15825		1	Hapmap48954-BTA-95284	106596266	0.72121	0.1623		15	ARS-BFGL-NGS-58474	23100794	0.73614	0.11199		20	Hapmap51245-BTA-51165	66200409	0.7312	0.12271		16	Hapmap3167-BTA-16366	33899133	0.70758	0.13553		13	ARS-BFGL-NGS-56660	28095457	0.72449	0.10088		29
	1	Hapmap43250-BTA-37524	81018906	0.75636	0.12536		13	Hapmap31057-BTA-115291	20457510	0.73051	0.099517		20	Hapmap33054-BTA-156049	50001881	0.70169	0.15993		13	ARS-BFGL-BAC-11935	30551596	0.72121	0.16118		18	UA-IFASA-5348	35027876	0.73614	0.11006		24	BTB-00888233	37763861	0.7312	0.12096		20	Hapmap59077-rs29017458	8861019	0.70758	0.13857		1	ARS-BFGL-NGS-9429	68507419	0.7253	0.09707		2
	3	BTB-00141391	86715849	0.75636	0.12705		13	ARS-BFGL-NGS-41919	40777908	0.73051	0.097988		1	Hapmap50624-BTA-22932	16145053	0.70315	0.15846		16	ARS-BFGL-BAC-33349	29113588	0.72121	0.15792		23	ARS-BFGL-BAC-30052	11477969	0.73614	0.11284		25	BTA-60770-no-rs	10448562	0.7312	0.1221		24	ARS-BFGL-NGS-13322	46586673	0.70758	0.13898		3	INRA-137	82160715	0.7253	0.097346		8
	6	BTB-00260650	65698348	0.75636	0.1247		13	ARS-BFGL-NGS-1120	54865583	0.73051	0.099822		4	Hapmap39800-BTA-102932	78319582	0.70315	0.15594		16	BTA-40054-no-rs	73401266	0.72121	0.16114		25	Hapmap25398-BTC-019181	4110250	0.73614	0.11499		26	ARS-BFGL-NGS-14093	15080711	0.7312	0.12129		29	Hapmap42285-BTA-65386	29433038	0.70758	0.13702		11	ARS-BFGL-NGS-106343	106804258	0.7253	0.099026		10
	9	Hapmap27874-BTA-146513	53871363	0.75636	0.12609		27	BTA-63210-no-rs	15699193	0.73051	0.09995		4	ARS-BFGL-NGS-39879	108008548	0.70315	0.16002		21	ARS-BFGL-NGS-1694	59508785	0.72121	0.1617		2	BTB-01204098	577898	0.7375	0.11336		3	ARS-BFGL-NGS-109435	87237528	0.73214	0.12269		1	ARS-BFGL-NGS-100349	5319965	0.70829	0.13616		13	ARS-BFGL-NGS-14448	53766894	0.7253	0.098403		11
	10	BTB-00419789	43865925	0.75636	0.12598		29	Hapmap24248-BTA-140569	33104818	0.73051	0.097785		10	ARS-BFGL-NGS-19347	86938713	0.70315	0.16005		26	ARS-BFGL-NGS-31656	51426365	0.72121	0.16147		2	BTA-88935-no-rs	59440715	0.7375	0.11155		7	ARS-BFGL-NGS-69831	41956061	0.73214	0.12063		3	Hapmap26465-BTA-160174	24421734	0.70829	0.13659		14	Hapmap32910-BTC-001623	56203511	0.7253	0.099402		12
	11	Hapmap24102-BTA-162287	38733905	0.75636	0.12584		2	Hapmap47966-BTA-47563	48925280	0.73098	0.097805		10	ARS-BFGL-NGS-71717	87050505	0.70315	0.16036		27	Hapmap56478-rs29016788	3169481	0.72121	0.16051		3	BTA-66824-no-rs	19193451	0.7375	0.1117		10	BTB-00416705	31574360	0.73214	0.12053		13	BTA-33523-no-rs	70860749	0.70829	0.13753		1	Hapmap41451-BTA-119981	95258770	0.72626	0.09779		22
	12	ARS-BFGL-NGS-23769	22793228	0.75636	0.12634		8	ARS-BFGL-NGS-5591	81220910	0.73098	0.0982		12	Hapmap52668-rs29014650	78479265	0.70315	0.15924		27	UA-IFASA-7203	22500067	0.72121	0.1623		6	ARS-BFGL-NGS-35764	65925664	0.7375	0.11012		15	BTA-105187-no-rs	5060293	0.73214	0.12088		24	Hapmap42596-BTA-58793	62169295	0.70829	0.13759		2	BTB-00092817	32520300	0.72626	0.099736		25
	16	BTB-01592115	64764674	0.75636	0.12537		14	Hapmap58889-rs29013774	36002866	0.73098	0.099567		15	ARS-BFGL-NGS-84901	35537347	0.70315	0.16009		29	ARS-BFGL-NGS-86658	6285416	0.72121	0.16409		7	UA-IFASA-3827	111426059	0.7375	0.11247		24	ARS-BFGL-NGS-103366	32494334	0.73214	0.12169		4	BTA-85395-no-rs	18029408	0.70882	0.13842		8	BTA-100692-no-rs	98654460	0.72626	0.099106		1
	22	Hapmap33781-BTA-149618	56316474	0.75636	0.12488		3	Hapmap53126-rs29022865	76481717	0.73191	0.097952		22	Hapmap44504-BTA-03111	20329458	0.70315	0.15672		1	BTB-00048035	107149909	0.72203	0.16161		10	ARS-BFGL-NGS-19822	22128700	0.7375	0.10993		28	BTA-106423-no-rs	17896938	0.73214	0.12151		9	ARS-BFGL-NGS-105440	26678862	0.70882	0.13766		8	ARS-BFGL-NGS-39754	106264025	0.72626	0.098221		6
	24	ARS-BFGL-NGS-107477	1180217	0.75636	0.12686		5	Hapmap54640-rs29022240	68880383	0.73191	0.09831		3	ARS-BFGL-NGS-60373	49377491	0.70441	0.15567		2	ARS-BFGL-NGS-58778	122461245	0.72203	0.16242		10	Hapmap38529-BTA-81355	95699086	0.7375	0.11093		3	BTB-00133827	69123629	0.73368	0.1228		9	BTA-90471-no-rs	29698883	0.70882	0.13965		9	BTB-00382893	22223425	0.72626	0.10055		12
	27	BTA-62386-no-rs	17894486	0.75636	0.12418		10	BTB-00916903	28070182	0.73191	0.099313		3	ARS-BFGL-NGS-109435	87237528	0.70441	0.15805		3	ARS-BFGL-NGS-103815	93703308	0.72203	0.16345		15	ARS-BFGL-NGS-66369	82768398	0.7375	0.11173		4	BTB-01298928	54903404	0.73368	0.12068		7	Hapmap27005-BTA-155483	68488456	0.71004	0.13864		19	ARS-BFGL-NGS-19756	11943620	0.72626	0.098774		12
	7	Hapmap48894-BTA-78978	49145480	0.75714	0.12564		20	Hapmap33520-BTA-161429	16244333	0.73191	0.097044		6	BTB-01644528	114406073	0.70441	0.15918		6	BTA-110673-no-rs	111715550	0.72203	0.1633		23	ARS-BFGL-BAC-30072	4781751	0.7375	0.11067		6	BTA-118119-no-rs	86380834	0.73368	0.12301		9	BTA-95805-no-rs	27102339	0.71004	0.13769		8	ARS-BFGL-NGS-24230	84139335	0.72658	0.099536		14
	8	ARS-BFGL-NGS-97175	77166351	0.75714	0.12508		24	Hapmap23163-BTA-34330	14481810	0.73191	0.097827		8	ARS-BFGL-NGS-64395	87568636	0.70441	0.15704		15	ARS-BFGL-NGS-90546	47135215	0.72203	0.16008		1	Hapmap50536-BTA-99808	125641702	0.73913	0.11145		8	BTB-00357945	73482124	0.73368	0.12169		12	ARS-BFGL-NGS-103418	59921146	0.71004	0.13847		21	ARS-BFGL-NGS-101431	56758194	0.72658	0.09805		18
	10	ARS-BFGL-NGS-10287	34407598	0.75714	0.12568		29	BTA-64972-no-rs	17402388	0.73191	0.098747		18	BTB-01617999	4310615	0.70441	0.1591		1	BTA-120720-no-rs	22407486	0.72331	0.16313		3	ARS-BFGL-NGS-26479	116990141	0.73913	0.1107		14	ARS-BFGL-NGS-94777	21821834	0.73368	0.12153		16	BTB-01593511	57032020	0.71004	0.13677		1	ARS-BFGL-BAC-32770	845494	0.72753	0.09961		1
	12	Hapmap44048-BTA-25957	54643997	0.75714	0.12594		1	ARS-BFGL-NGS-102650	152934177	0.73283	0.097423		24	Hapmap51383-BTA-108086	5329775	0.70441	0.15827		3	Hapmap59143-ss46526687	21489190	0.72331	0.1649		5	BTA-110108-no-rs	33611572	0.73913	0.11164		14	UA-IFASA-7482	22056082	0.73368	0.12332		18	ARS-BFGL-NGS-288	10257186	0.71004	0.13595		6	Hapmap51102-BTA-97964	55462479	0.72753	0.097881		11
	17	UA-IFASA-6883	74898756	0.75714	0.12663		2	ARS-BFGL-NGS-22157	71906695	0.73283	0.09846		26	Hapmap49155-BTA-40748	27783665	0.70441	0.1571		11	BTB-00471219	32709462	0.72331	0.15953		6	BTA-75665-no-rs	30694723	0.73913	0.1108		17	ARS-BFGL-NGS-41164	5627803	0.73368	0.1212		22	ARS-BFGL-NGS-26408	49402072	0.71004	0.13608		14	Hapmap49927-BTA-24548	25771436	0.72753	0.0983		11
	19	ARS-BFGL-NGS-101261	11833182	0.75714	0.12494		4	BTB-01162427	81021023	0.73283	0.09739		3	BTA-89881-no-rs	53245222	0.70654	0.15725		13	ARS-BFGL-BAC-14448	39707232	0.72331	0.16047		6	Hapmap54803-rs29015041	87022091	0.73913	0.11068		20	Hapmap49204-BTA-50868	57041322	0.73368	0.12115		25	ARS-BFGL-NGS-39528	33486631	0.71004	0.13497		19	ARS-BFGL-NGS-19462	17811655	0.72753	0.09805		15
	2	BTB-00091356	27266773	0.75843	0.12615		6	ARS-BFGL-NGS-72209	108423481	0.73283	0.098813		4	BTA-94736-no-rs	49414060	0.70654	0.1564		13	BTB-00523106	42221994	0.72331	0.16183		6	BTB-01820719	89772651	0.73913	0.11139		22	Hapmap50026-BTA-54447	38759273	0.73368	0.1247		1	BTB-01211075	34304788	0.71073	0.1397		29	Hapmap44268-BTA-66621	2227690	0.72753	0.097567		18
	2	Hapmap59378-rs29018764	110139283	0.75843	0.12701		10	ARS-BFGL-NGS-6895	52755698	0.73283	0.098837		4	BTA-72155-no-rs	103584901	0.70654	0.16145		16	BTA-38885-no-rs	41131268	0.72331	0.1594		14	BTB-01223034	50680387	0.73913	0.11275		25	ARS-BFGL-BAC-46087	12044822	0.73368	0.12363		6	ARS-BFGL-NGS-34464	115300051	0.71073	0.13672		29	BTA-64972-no-rs	17402388	0.72753	0.099852		23
	3	ARS-BFGL-NGS-4358	47777991	0.75843	0.12615		11	BTB-01913936	18107426	0.73283	0.097818		6	Hapmap51544-BTA-108501	13610388	0.70654	0.15772		20	BTA-92605-no-rs	54722469	0.72331	0.15896		17	BTB-00116464	45258744	0.73913	0.11044		2	BTA-47279-no-rs	31995926	0.7349	0.1222		16	BTA-17762-no-rs	12130589	0.71073	0.13783		5	ARS-BFGL-NGS-37989	47906844	0.728	0.09974		27
	3	ARS-BFGL-NGS-81	59022652	0.75843	0.1254		4	ARS-BFGL-NGS-20921	71949013	0.73344	0.096769		8	ARS-BFGL-NGS-87528	64556812	0.70654	0.15932		26	ARS-BFGL-NGS-13960	43757284	0.72331	0.16236		18	ARS-BFGL-NGS-54131	37420230	0.73913	0.11107		5	ARS-BFGL-NGS-50553	26181410	0.7349	0.12195		26	BTA-61688-no-rs	42605901	0.71073	0.13666		7	ARS-BFGL-NGS-13798	43653110	0.728	0.099011		4
	10	BTB-01901596	99234390	0.75843	0.1248		10	ARS-BFGL-BAC-11657	48926752	0.73344	0.098445		9	ARS-BFGL-NGS-23123	97694082	0.70654	0.1566		5	ARS-BFGL-NGS-43407	104426051	0.72427	0.16186		20	Hapmap49641-BTA-51476	9732487	0.73913	0.11094		7	ARS-BFGL-NGS-76661	41030244	0.7349	0.12109		1	BTB-00008090	24196197	0.71278	0.13724		15	ARS-BFGL-NGS-81673	75595790	0.728	0.097734		23
	12	ARS-BFGL-NGS-18132	13353262	0.75843	0.12641		11	BTA-114748-no-rs	56956782	0.73344	0.09868		12	ARS-BFGL-NGS-74890	47047124	0.70654	0.15945		9	BTA-12455-rs29024407	63116931	0.72427	0.15957		29	ARS-BFGL-NGS-3441	19234709	0.73913	0.11142		7	BTB-01917732	110629519	0.7349	0.12448		2	UA-IFASA-5660	97861814	0.71278	0.13749		1	BTB-00030560	61900596	0.72862	0.098907		1
	13	ARS-BFGL-NGS-39985	71321982	0.75843	0.12532		27	BTB-01460945	43011011	0.73344	0.098323		14	UA-IFASA-6459	19488209	0.70654	0.15945		9	Hapmap52601-rs29025947	63739649	0.72427	0.16119		1	BTB-00468485	46648008	0.73986	0.11057		11	ARS-BFGL-NGS-21332	28845033	0.7349	0.12176		5	ARS-BFGL-NGS-102679	15024272	0.71278	0.13883		5	ARS-BFGL-NGS-67878	82818374	0.72862	0.097698		6
	13	ARS-BFGL-NGS-25391	82212330	0.75843	0.12614		3	BTB-00121290	6046690	0.7345	0.097964		15	ARS-BFGL-NGS-6989	71375213	0.70654	0.15712		13	ARS-BFGL-NGS-98874	15735028	0.72427	0.16083		6	Hapmap23242-BTC-039071	44991839	0.73986	0.11111		11	Hapmap59913-rs29011971	52491236	0.7349	0.12217		5	ARS-BFGL-NGS-42926	74551645	0.71278	0.13625		26	Hapmap38686-BTA-61607	43392412	0.72862	0.097396		6
	25	ARS-BFGL-NGS-27044	31473299	0.75843	0.12709		3	Hapmap41055-BTA-67615	36359404	0.7345	0.099869		16	BTB-01090859	63248646	0.70654	0.15851		15	ARS-BFGL-NGS-16622	65871270	0.72427	0.16303		6	ARS-BFGL-NGS-31387	47916741	0.73986	0.11194		21	ARS-BFGL-NGS-1831	68496541	0.7349	0.12038		8	ARS-BFGL-NGS-69854	64089209	0.71278	0.13873		27	BTB-02036330	21577683	0.72862	0.09809		15
	29	ARS-BFGL-NGS-41631	33593218	0.75843	0.12624		6	ARS-BFGL-NGS-10082	27284785	0.7345	0.099873		18	BTA-120677-no-rs	9328369	0.70654	0.15774		29	BTB-01019303	29376146	0.72427	0.16068		9	ARS-BFGL-NGS-60678	85454475	0.73986	0.11032		27	ARS-BFGL-NGS-339	26120366	0.7349	0.12437		8	BTB-01066770	97834727	0.71278	0.1353		7	Hapmap41971-BTA-79077	51021369	0.72955	0.098796		16
	2	Hapmap41407-BTA-102938	78199553	0.75944	0.12537		6	BTB-01791461	100546567	0.7345	0.098356		21	Hapmap50020-BTA-53134	6550276	0.70654	0.15784		3	BTB-00140027	83041113	0.7263	0.15995		17	ARS-BFGL-NGS-1385	61401502	0.73986	0.10986		7	ARS-BFGL-NGS-107523	112233306	0.73565	0.12207		9	Hapmap43708-BTA-85337	22281170	0.71278	0.13905		16	BTB-00827920	56786826	0.72955	0.098052		21
	5	ARS-BFGL-NGS-43407	104426051	0.75944	0.12944		13	BTA-33314-no-rs	63939752	0.7345	0.097842		4	BTB-01659956	16776642	0.70827	0.15817		3	ARS-BFGL-NGS-30729	108311829	0.7263	0.1618		2	BTB-00110886	109660849	0.7413	0.11224		13	ARS-BFGL-NGS-1120	54865583	0.73565	0.12208		9	Hapmap50123-BTA-83561	43054017	0.71278	0.13579		20	BTA-10117-rs29015683	44916116	0.72955	0.097606		1
	6	ARS-BFGL-NGS-5602	58988461	0.75944	0.12632		20	Hapmap23263-BTA-135112	35064475	0.7345	0.098444		4	ARS-BFGL-NGS-15527	32013318	0.70827	0.15972		4	BTB-02000619	92027885	0.7263	0.16371		2	ARS-BFGL-BAC-34335	111315241	0.7413	0.1109		14	BTB-01072588	17138879	0.73565	0.12159		12	BTB-01499710	64461309	0.71278	0.13606		22	ARS-BFGL-NGS-66274	6992794	0.72955	0.097519		1
	8	Hapmap50285-BTA-22414	89524623	0.75944	0.12451		22	Hapmap33004-BTA-136233	3228262	0.7345	0.097474		4	BTA-70508-no-rs	47428767	0.70827	0.1584		5	ARS-BFGL-NGS-14781	56766165	0.7263	0.16031		12	ARS-BFGL-NGS-55191	2387957	0.7413	0.11248		20	ARS-BFGL-NGS-39954	18144703	0.73565	0.12152		15	Hapmap50949-BTA-37419	53707042	0.71278	0.13587		24	Hapmap59391-rs29023297	36701712	0.72955	0.10011		2
	14	Hapmap36024-SCAFFOLD270113_28063	36659687	0.75944	0.125		1	ARS-BFGL-NGS-100349	5319965	0.73539	0.098577		5	BTB-00214293	2695774	0.70827	0.15877		5	Hapmap55537-rs29016129	64380551	0.7263	0.16339		15	ARS-BFGL-NGS-19845	31381330	0.7413	0.11058		23	ARS-BFGL-NGS-108505	42813241	0.73565	0.12112		24	BTA-24492-no-rs	15293390	0.71278	0.13694		26	ARS-BFGL-NGS-31656	51426365	0.72955	0.09823		13
	21	ARS-BFGL-NGS-21956	23068300	0.75944	0.12715		1	Hapmap28298-BTA-123775	20342544	0.73539	0.098129		5	BTA-73258-no-rs	36811811	0.70827	0.15703		5	ARS-BFGL-NGS-81143	101644908	0.7263	0.16153		17	ARS-BFGL-NGS-8026	11933243	0.7413	0.11327		1	ARS-BFGL-NGS-10924	143109768	0.73684	0.1208		29	ARS-BFGL-NGS-3048	47944961	0.71278	0.13396		2	ARS-BFGL-NGS-47002	125426036	0.73017	0.098654		13
	25	BTB-00903712	22728704	0.75944	0.12598		1	ARS-BFGL-NGS-9429	68507419	0.73539	0.096568		6	BTB-00260650	65698348	0.70827	0.1564		6	Hapmap33530-BTA-77395	96332260	0.7263	0.15652		22	Hapmap47657-BTA-53851	21266612	0.7413	0.11123		2	BTB-01146113	56694744	0.73684	0.12188		10	UA-IFASA-6738	4558967	0.71345	0.13688		4	BTB-01513732	33659806	0.73017	0.09989		16
	26	BTB-01413749	4972470	0.75944	0.12618		3	Hapmap51483-BTA-68908	96391710	0.73539	0.098616		22	BTA-54599-no-rs	45128545	0.70827	0.1557		11	BTB-01652806	57882097	0.7263	0.16348		24	BTA-57495-no-rs	653401	0.7413	0.11133		7	Hapmap52098-rs29017346	35557779	0.73684	0.12122		10	BTB-00430000	56071742	0.71345	0.1377		27	BTB-01581416	10236658	0.73017	0.10072		20
	4	BTA-71464-no-rs	75602323	0.76093	0.12481		6	BTB-00277457	103731787	0.73539	0.098187		26	Hapmap48022-BTA-62041	13078410	0.70827	0.15887		12	ARS-BFGL-NGS-2151	55097796	0.7263	0.16287		25	ARS-BFGL-NGS-45197	32059436	0.7413	0.11138		11	BTB-00468069	31384897	0.73684	0.11923		12	BTA-103391-no-rs	13400067	0.71345	0.13854		29	Hapmap35913-SCAFFOLD230709_3621	38154672	0.73017	0.096825		1
	5	ARS-BFGL-NGS-99269	62832681	0.76093	0.12747		27	ARS-BFGL-NGS-1925	16801836	0.73539	0.097604		27	ARS-BFGL-NGS-74518	13684170	0.70827	0.15651		17	BTA-120039-no-rs	11370727	0.7263	0.16381		26	ARS-BFGL-NGS-42155	43350725	0.7413	0.11065		11	BTA-28849-no-rs	69835914	0.73684	0.12116		18	BTA-43822-no-rs	4641428	0.71345	0.13673		5	ARS-BFGL-NGS-81456	111547059	0.73047	0.10063		1
	6	ARS-BFGL-NGS-74563	1183792	0.76093	0.12541		1	ARS-BFGL-NGS-5747	44569518	0.73686	0.10071		27	BTB-00957311	14326129	0.70827	0.15732		19	ARS-BFGL-NGS-98867	49037959	0.7263	0.16126		26	ARS-BFGL-NGS-14909	44238995	0.7413	0.11077		14	Hapmap26247-BTC-009319	10920377	0.73684	0.12349		5	ARS-BFGL-NGS-34153	27214378	0.71445	0.13803		14	ARS-BFGL-NGS-36660	77292340	0.73047	0.098658		3
	6	ARS-BFGL-NGS-35398	115878817	0.76093	0.12643		1	ARS-BFGL-NGS-20558	87454919	0.73686	0.097092		2	BTA-48377-no-rs	90527996	0.70912	0.15886		20	ARS-BFGL-NGS-17045	59109201	0.7263	0.16001		2	ARS-BFGL-NGS-75279	127553417	0.74271	0.11067		26	BTA-61688-no-rs	42605901	0.73684	0.12012		8	BTA-82770-no-rs	108652993	0.71445	0.13729		2	Hapmap38411-BTA-48376	9499870	0.73138	0.09784		4
	11	BTA-118584-no-rs	91459488	0.76093	0.12727		1	Hapmap41451-BTA-119981	95258770	0.73686	0.096932		4	Hapmap48652-BTA-121634	56813503	0.70912	0.1572		24	ARS-BFGL-BAC-28286	37791212	0.7263	0.16029		5	BTB-01486812	4824708	0.74271	0.11112		27	BTB-00951350	10377999	0.73684	0.12118		11	BTB-01396675	18897246	0.71445	0.13598		11	Hapmap32992-BTA-126190	7118255	0.73138	0.099311		5
	15	BTB-01059262	60666352	0.76093	0.1248		3	ARS-BFGL-NGS-20008	85520539	0.73686	0.097241		10	BTB-00419789	43865925	0.70912	0.1574		1	BTB-01315516	55057917	0.72753	0.16212		7	BTA-108803-no-rs	97372656	0.74271	0.10968		5	ARS-BFGL-NGS-109212	114042655	0.73772	0.12019		21	BTB-00819524	41885781	0.71445	0.13784		11	BTA-118584-no-rs	91459488	0.73138	0.097733		5
	15	ARS-BFGL-NGS-19705	75364157	0.76093	0.12447		4	ARS-BFGL-NGS-39533	11098039	0.73686	0.098452		10	BTB-02009817	50407755	0.70912	0.15912		2	Hapmap32886-BTA-30414	29370591	0.72753	0.16256		13	ARS-BFGL-NGS-32791	67490759	0.74271	0.11234		7	BTA-98900-no-rs	78432686	0.73772	0.12193		23	BTA-89233-no-rs	31819343	0.71445	0.14059		13	Hapmap54972-rs29014977	64399733	0.73138	0.098289		8
	17	Hapmap26503-BTA-41657	63990603	0.76093	0.12371		6	Hapmap50164-BTA-94741	2373486	0.73686	0.097827		24	Hapmap48813-BTA-57373	11365275	0.70912	0.15748		6	Hapmap29922-BTC-033565	38286952	0.72753	0.16139		14	Hapmap50148-BTA-90473	59015501	0.74271	0.11024		15	Hapmap50333-BTA-36296	29445663	0.73772	0.12097		29	Hapmap32312-BTA-140265	924383	0.71445	0.13557		25	Hapmap31589-BTC-024512	11419998	0.73138	0.098702		9
	20	Hapmap48214-BTA-121272	5884846	0.76093	0.12433		10	BTA-85657-no-rs	71591199	0.73686	0.099034		2	ARS-BFGL-NGS-23688	33023842	0.71197	0.15795		6	BTB-01468535	43122985	0.72753	0.16276		15	BTB-01058800	60250434	0.74271	0.11171		16	ARS-BFGL-NGS-20017	52305937	0.73772	0.1205		3	Hapmap59096-rs29024776	49335664	0.71543	0.13628		26	ARS-BFGL-NGS-23064	20365711	0.73138	0.098841		1
	22	ARS-BFGL-NGS-100139	38243250	0.76093	0.12611		13	ARS-BFGL-NGS-31564	5300921	0.73686	0.098593		4	BTB-00196774	73635712	0.71197	0.1578		8	ARS-BFGL-NGS-36158	1720005	0.72753	0.1629		16	BTB-01293141	9464925	0.74271	0.11061		18	ARS-BFGL-NGS-2712	23966401	0.73772	0.12101		3	Hapmap31706-BTA-122950	52065209	0.71543	0.13601		4	Hapmap30010-BTA-147554	116745560	0.73168	0.097518		8
	25	BTB-01701816	29113430	0.76093	0.12628		19	ARS-BFGL-NGS-12196	59015012	0.73686	0.099665		5	ARS-BFGL-NGS-27184	96732914	0.71197	0.1579		8	ARS-BFGL-NGS-24230	84139335	0.72753	0.15845		16	Hapmap60283-rs29014986	50076028	0.74271	0.11252		27	ARS-BFGL-NGS-58109	29009479	0.73772	0.12164		10	BTA-04666-rs29015025	70923311	0.71543	0.13629		11	Hapmap39967-BTA-111376	88596997	0.73168	0.099074		13
	27	ARS-BFGL-NGS-78918	43766200	0.76093	0.12521		27	Hapmap51008-BTA-62521	23784514	0.73686	0.099595		5	ARS-BFGL-NGS-40009	116841887	0.71197	0.15791		16	Hapmap27900-BTA-38864	40425388	0.72753	0.15986		24	ARS-BFGL-NGS-18561	45933554	0.74271	0.11124		3	Hapmap43782-BTA-118016	56602309	0.73873	0.12119		11	ARS-BFGL-NGS-106406	900938	0.71543	0.13873		3	ARS-BFGL-NGS-43845	53661660	0.73303	0.099283		16
	1	ARS-BFGL-BAC-32770	845494	0.76202	0.12443		1	Hapmap31069-BTA-124454	98552740	0.73787	0.098949		9	ARS-BFGL-NGS-25568	87429492	0.71197	0.15762		29	ARS-BFGL-NGS-100024	29128377	0.72753	0.16256		27	ARS-BFGL-NGS-74822	3243779	0.74271	0.11134		4	Hapmap33251-BTA-160264	69693905	0.73873	0.12193		20	Hapmap49631-BTA-49981	16617066	0.71543	0.13928		3	ARS-BFGL-NGS-84153	67096213	0.73303	0.097762		17
	3	BTA-68856-no-rs	6022937	0.76202	0.12576		4	ARS-BFGL-NGS-22774	4790444	0.73787	0.098187		11	BTB-00474587	50592880	0.71197	0.15644		2	ARS-BFGL-NGS-68289	113287376	0.72918	0.16085		3	Hapmap50565-BTA-111099	62483581	0.74382	0.11211		5	ARS-BFGL-NGS-71718	69483211	0.73873	0.12121		21	Hapmap23389-BTA-116094	50697604	0.71543	0.13588		5	ARS-BFGL-NGS-42926	74551645	0.73303	0.096969		26
	6	BTB-01893222	43947204	0.76202	0.12638		6	BTB-01281052	4217935	0.73787	0.097434		14	Hapmap43763-BTA-111412	52150706	0.71197	0.15768		5	BTA-73200-no-rs	5477307	0.72918	0.16371		5	Hapmap42812-BTA-112891	79459120	0.74382	0.11147		9	Hapmap46562-BTA-28711	23944303	0.73873	0.12008		1	BTB-01401158	89701222	0.71625	0.13525		6	ARS-BFGL-NGS-41054	108677334	0.73303	0.096622		26
	8	Hapmap58427-rs29021328	90610971	0.76202	0.12432		9	BTB-02036754	1952163	0.73787	0.099202		14	ARS-BFGL-NGS-4929	63972246	0.71197	0.15729		8	ARS-BFGL-NGS-14096	8818881	0.72918	0.16152		9	Hapmap38580-BTA-122605	918988	0.74382	0.1102		9	BTA-01860-no-rs	49521353	0.73873	0.12088		3	BTB-00133036	68034408	0.71625	0.13628		7	BTB-01474298	106398519	0.73303	0.096633		1
	8	BTB-01515859	109469302	0.76202	0.12573		9	ARS-BFGL-NGS-104543	45887929	0.73787	0.097166		15	ARS-BFGL-NGS-106073	29821955	0.71197	0.15936		8	BTA-21730-no-rs	74336311	0.72918	0.16002		10	Hapmap22809-BTA-155621	4415581	0.74382	0.11123		11	Hapmap31724-BTA-126967	89371911	0.73873	0.12084		5	BTB-01320246	11025282	0.71625	0.13689		8	ARS-BFGL-NGS-82334	53124621	0.73303	0.097971		6
	12	BTB-01725024	52895133	0.76202	0.1273		14	UA-IFASA-7735	80227476	0.73787	0.098776		15	Hapmap51105-BTA-99226	56072487	0.71197	0.15942		11	ARS-BFGL-BAC-11090	4730528	0.72918	0.16166		10	Hapmap47826-BTA-107963	15974499	0.74382	0.11193		22	ARS-BFGL-NGS-102869	43834473	0.73873	0.12117		12	Hapmap30556-BTA-147818	81849554	0.71625	0.13507		9	BTB-00380751	16023448	0.73303	0.098662		7
	13	BTA-16874-no-rs	1735034	0.76202	0.12562		23	ARS-BFGL-NGS-104370	44428685	0.73787	0.098827		15	ARS-BFGL-NGS-12582	75504433	0.71197	0.1566		11	ARS-BFGL-NGS-21332	28845033	0.72918	0.16012		12	ARS-BFGL-NGS-96681	56418392	0.74382	0.1106		14	ARS-BFGL-NGS-15424	81878266	0.73888	0.12169		15	BTB-00590483	29896356	0.71625	0.1373		16	BTA-06911-no-rs	79063017	0.73303	0.098019		7
	18	ARS-BFGL-NGS-4401	46611338	0.76202	0.12509		1	BTB-01511695	18099231	0.73873	0.098888		17	BTB-00674025	14898570	0.71197	0.15779		12	BTB-00492761	48548890	0.72918	0.15923		17	BTB-00670359	9161572	0.74382	0.11012		6	ARS-BFGL-NGS-34464	115300051	0.74002	0.12147		4	Hapmap48652-BTA-121634	56813503	0.71802	0.13581		17	BTA-29258-no-rs	37148470	0.73303	0.098439		8
	24	BTA-110818-no-rs	29450475	0.76202	0.12477		6	ARS-BFGL-NGS-24637	72138744	0.73873	0.098084		18	ARS-BFGL-NGS-32691	34159637	0.71197	0.15823		12	Hapmap30556-BTA-147818	81849554	0.72918	0.15985		17	Hapmap55514-rs29015079	55221058	0.74382	0.11199		12	ARS-BFGL-NGS-99674	17265269	0.74002	0.12214		5	ARS-BFGL-NGS-80084	51113065	0.71802	0.13993		3	ARS-BFGL-NGS-6675	21984640	0.73391	0.097154		12
	2	BTA-98420-no-rs	117905953	0.76251	0.1249		17	Hapmap32352-BTA-153912	42917193	0.73873	0.098833		18	BTA-43837-no-rs	56238540	0.71197	0.15817		15	Hapmap50333-BTA-36296	29445663	0.72918	0.16157		2	BTB-00086860	20896601	0.74533	0.11215		14	Hapmap41845-BTA-35927	14086905	0.74002	0.12098		6	Hapmap26004-BTC-040877	53871559	0.71802	0.13609		6	BTB-01371349	96919041	0.73391	0.098867		16
	3	BTB-00142187	89918282	0.76251	0.12433		19	Hapmap24709-BTA-45988	56165607	0.73873	0.096899		20	Hapmap26766-BTA-161730	48046246	0.71197	0.15703		22	Hapmap47039-BTA-54432	38877794	0.72918	0.15992		2	ARS-BFGL-NGS-31856	131695670	0.74533	0.1108		14	Hapmap31390-BTA-129087	33309894	0.74002	0.12126		9	Hapmap39443-BTA-83543	43595237	0.71802	0.13539		10	ARS-BFGL-NGS-107048	18395377	0.73391	0.099363		20
	8	BTA-96361-no-rs	78438963	0.76251	0.12522		22	ARS-BFGL-NGS-21229	32573751	0.73873	0.099347		21	ARS-BFGL-NGS-107391	46018333	0.71197	0.16011		27	ARS-BFGL-NGS-239	45003136	0.72918	0.16033		9	BTB-00391724	50535574	0.74533	0.10982		15	Hapmap39021-BTA-37857	74192634	0.74002	0.12089		9	BTB-02074519	90218202	0.71802	0.1361		10	ARS-BFGL-NGS-100945	28576348	0.73391	0.097144		22
	26	BTA-61880-no-rs	48300208	0.76251	0.12544		29	ARS-BFGL-NGS-16158	26073034	0.73873	0.097763		22	BTA-54264-no-rs	5600976	0.71197	0.1571		1	Hapmap26753-BTA-158146	25789986	0.73022	0.16082		14	BTA-35074-no-rs	57145781	0.74533	0.11006		15	ARS-BFGL-NGS-66369	82768398	0.74002	0.12031		11	Hapmap24102-BTA-162287	38733905	0.71802	0.13629		15	ARS-BFGL-NGS-19705	75364157	0.73391	0.096931		3
	1	ARS-BFGL-BAC-13724	26223335	0.76358	0.12383		5	ARS-BFGL-NGS-109524	8751248	0.73915	0.097004		1	BTB-00010532	24692046	0.71296	0.15909		1	BTA-111731-no-rs	40495849	0.73022	0.16111		15	BTB-00620537	74461397	0.74533	0.11248		21	Hapmap50020-BTA-53134	6550276	0.74002	0.12148		11	BTA-104617-no-rs	49824565	0.71802	0.13581		16	BTB-01324160	1608132	0.73391	0.098956		4
	6	Hapmap32211-BTC-035717	40355102	0.76358	0.12579		6	BTB-00288047	118955402	0.73915	0.098032		1	ARS-BFGL-NGS-1179	32115552	0.71296	0.15747		1	ARS-BFGL-NGS-92715	114945541	0.73022	0.16176		15	ARS-BFGL-NGS-5732	84704791	0.74533	0.11091		21	ARS-BFGL-NGS-75411	64727056	0.74002	0.12085		15	Hapmap43128-BTA-105550	53801075	0.71802	0.13906		1	Hapmap42929-BTA-39525	81735566	0.73508	0.099331		18
	8	Hapmap52631-rs29014860	14030646	0.76358	0.11009		11	Hapmap49851-BTA-107323	79657302	0.73915	0.097883		8	Hapmap47422-BTA-82035	81877902	0.71296	0.1582		3	BTB-01535640	67860680	0.73022	0.16454		16	ARS-BFGL-NGS-26559	36817218	0.74533	0.11064		1	Hapmap48344-BTA-45183	100382840	0.74115	0.12405		19	ARS-BFGL-NGS-44790	15568242	0.71802	0.13656		2	ARS-BFGL-NGS-108220	121387324	0.73508	0.098727		24
[truncated: 22,268 more rows]
[truncated: 34 more columns]

## Sheet: CHAROLAIS
	CHIANINA						CORSA						CROATIAN PODOLIAN						GARFAGNINA						GASCON						GUELMOISE						HUNGARIAN GREY						ITALIAN PODOLIAN						MARCHIGIANA
[truncated: 23,314 more rows]
[truncated: 34 more columns]

## Sheet: HOLSTEIN
	CHIANINA						CORSA						CROATIAN PODOLIAN						GARFAGNINA						GASCON						GUELMOISE						HUNGARIAN GREY						ITALIAN PODOLIAN						MARCHIGIANA
[truncated: 23,314 more rows]
[truncated: 34 more columns]

## Sheet: LIMOUSIN
	CHIANINA						CORSA						CROATIAN PODOLIAN						GARFAGNINA						GASCON						GUELMOISE						HUNGARIAN GREY						ITALIAN PODOLIAN						MARCHIGIANA
[truncated: 23,314 more rows]
[truncated: 34 more columns]
