# Supplementary material for: Fifteen Shades of Grey: Combined Analysis of Genome-Wide SNP Data in Steppe and Mediterranean Grey Cattle Sheds New Light on the Molecular Basis of Coat Color
Source: Genes (Basel). 2020 Aug 13;11(8):932. doi: 10.3390/genes11080932 (PMC7464420; doi:10.3390/genes11080932)
Supplement: Supplementary file 1 [file genes-11-00932-s001.zip › Supplementary Table S2.xlsx]

## Sheet: Table S2
CHR	SNP ID	NUMBER OF SIGNIFICANT CONTRASTS
		ANGUS	CHAROLAIS	HOLSTEIN	LIMOUSIN	OVERALL
1	Hapmap43437-BTA-101873	0	0	0	0	0																						0	21365
1	ARS-BFGL-NGS-16466	0	0	0	0	0																						1	1206
1	Hapmap34944-BES1_Contig627_1906	0	0	0	0	0																						2	408
1	ARS-BFGL-NGS-98142	0	0	0	0	0																						3	131
1	ARS-BFGL-NGS-66449	5	0	0	0	5																						4	67
1	ARS-BFGL-BAC-32770	0	0	0	0	0																						5	29
1	ARS-BFGL-NGS-65067	0	0	0	2	2																						6	32
1	ARS-BFGL-BAC-32722	0	0	0	0	0																						7	18
1	ARS-BFGL-BAC-34682	0	0	0	0	0																						8	11
1	ARS-BFGL-NGS-3964	0	0	0	0	0																						9	9
1	ARS-BFGL-NGS-98203	0	0	1	0	1																						10	10
1	ARS-BFGL-BAC-2376	0	0	0	0	0																						11	9
1	BTA-49284-no-rs	0	0	0	0	0																						12	0
1	ARS-BFGL-BAC-6557	0	0	0	0	0																						13	3
1	ARS-BFGL-BAC-7196	0	0	0	0	0																						14	2
1	Hapmap53766-ss46526150	0	0	0	0	0																						15	4
1	ARS-BFGL-NGS-62826	1	0	0	0	1																						16	2
1	BTA-39394-no-rs	0	0	0	0	0																						17	1
1	ARS-BFGL-BAC-13059	1	1	1	2	5																						18	0
1	ARS-BFGL-BAC-14930	2	1	2	5	10																						19	1
1	ARS-BFGL-NGS-25183	0	0	0	0	0																						20	0
1	ARS-BFGL-NGS-76349	0	0	0	0	0																						21	2
1	ARS-BFGL-BAC-7317	4	2	0	5	11																						22	0
1	ARS-BFGL-NGS-85297	0	0	0	0	0																						23	0
1	ARS-BFGL-NGS-71085	0	0	0	0	0																						24	0
1	ARS-BFGL-NGS-103391	0	0	0	0	0																						25	0
1	ARS-BFGL-NGS-92033	0	0	0	0	0																						26	0
1	ARS-BFGL-NGS-89044	0	0	0	0	0																						27	1
1	ARS-BFGL-NGS-79093	0	0	0	0	0																						28	0
1	ARS-BFGL-NGS-58892	0	0	0	0	0																						29	0
1	ARS-BFGL-NGS-98287	0	0	0	0	0																						30	0
1	BTB-00001612	0	0	0	0	0																						31	1
1	Hapmap53592-rs29009975	0	0	0	0	0																						32	0
1	ARS-BFGL-NGS-15775	0	0	0	0	0																						33	0
1	BTB-00001299	0	0	0	0	0																						34	0
1	ARS-BFGL-NGS-37412	0	0	1	0	1																						35	0
1	BTB-02081949	1	0	1	0	2																						36	1
1	BTB-00001074	1	0	1	0	2																						37	0
1	ARS-BFGL-NGS-43924	0	0	0	0	0																						38	0
1	ARS-BFGL-NGS-30999	0	0	0	0	0																						39	0
1	ARS-USMARC-Parent-DQ381153-rs29012842	0	0	0	0	0																						40	0
1	ARS-BFGL-NGS-37505	0	0	0	0	0																						41	0
1	ARS-BFGL-NGS-107481	0	0	0	0	0																						42	0
1	ARS-BFGL-NGS-108686	0	0	1	0	1																						43	0
1	BTA-31687-no-rs	0	0	0	0	0																						44	0
1	ARS-BFGL-NGS-36096	0	0	0	0	0																						45	0
1	ARS-BFGL-NGS-43005	0	0	0	0	0																						46	0
1	BTB-00002335	0	0	0	0	0																						47	0
1	ARS-BFGL-NGS-81011	0	0	0	0	0																						48	0
1	BTA-34568-no-rs	0	0	0	0	0																						49	0
1	BTA-33606-no-rs	0	0	0	0	0																						50	0
1	BTB-01747944	0	0	0	0	0																						51	0
1	BTB-01991572	0	0	0	0	0																						52	0
1	BTB-02105769	0	0	0	0	0																						53	0
1	BTB-01996267	0	0	0	0	0																						54	0
1	Hapmap38555-BTA-101264	0	0	0	0	0																						55	0
1	Hapmap60540-rs29021339	0	0	0	0	0																						56	0
1	Hapmap60652-rs29022048	0	0	0	0	0																						57	0
1	BTB-01160026	0	0	0	0	0																						58	0
1	Hapmap44178-BTA-101248	0	0	0	0	0																						59	0
1	BTB-01728863	0	0	0	0	0																						60	0
1	ARS-BFGL-NGS-100349	0	0	0	0	0
1	BTB-00003715	0	0	0	0	0
1	Hapmap38892-BTA-36614	0	0	0	0	0
1	BTB-00003652	0	0	0	0	0
1	BTA-120711-no-rs	0	0	0	0	0
1	BTA-36594-no-rs	0	0	0	0	0
1	BTA-35637-no-rs	0	0	0	0	0
1	BTA-35598-no-rs	0	0	0	0	0
1	Hapmap58931-rs29010773	0	0	0	0	0
1	BTA-15152-rs29026517	0	0	0	0	0
1	ARS-BFGL-NGS-28832	0	0	0	0	0
1	BTB-01489336	1	0	0	0	1
1	BTB-01489466	0	0	0	0	0
1	Hapmap51901-BTA-42438	0	0	0	0	0
1	BTA-43315-no-rs	0	0	0	0	0
1	ARS-BFGL-NGS-41525	0	0	0	0	0
1	Hapmap34831-BES10_Contig712_1090	0	0	0	0	0
1	UA-IFASA-8265	0	0	0	0	0
1	BTA-44295-no-rs	0	0	0	0	0
1	BTA-45181-no-rs	0	0	0	0	0
1	BTA-46228-no-rs	0	0	0	0	0
1	BTA-47159-no-rs	0	0	0	1	1
1	ARS-BFGL-NGS-38621	0	0	0	0	0
1	ARS-BFGL-NGS-103833	0	0	0	0	0
1	Hapmap44081-BTA-48210	0	0	0	0	0
1	BTA-48234-no-rs	0	0	0	0	0
1	BTA-29644-no-rs	0	0	0	0	0
1	Hapmap48967-BTA-97940	0	0	0	1	1
1	BTB-01493780	0	0	0	0	0
1	Hapmap41255-BTA-40460	0	0	0	0	0
1	BTA-114657-no-rs	0	0	0	0	0
1	ARS-BFGL-NGS-105113	0	0	0	0	0
1	ARS-BFGL-NGS-44292	0	0	0	0	0
1	Hapmap42827-BTA-116887	0	0	0	0	0
1	BTA-116886-no-rs	0	0	0	0	0
1	ARS-BFGL-NGS-109383	0	0	0	0	0
1	Hapmap49483-BTA-120432	0	0	0	0	0
1	Hapmap59566-rs29024165	0	0	0	0	0
1	Hapmap58026-ss46526282	0	0	0	0	0
1	Hapmap52559-rs29015773	0	0	0	0	0
1	ARS-BFGL-NGS-14644	0	0	0	0	0
1	Hapmap39995-BTA-39516	0	0	0	0	0
1	Hapmap50953-BTA-39491	0	0	0	0	0
1	BTA-38496-no-rs	0	0	0	0	0
1	Hapmap54975-rs29019203	0	0	0	0	0
1	Hapmap49138-BTA-37549	0	0	0	0	0
1	UA-IFASA-5979	1	1	0	0	2
1	ARS-BFGL-NGS-548	0	0	0	0	0
1	ARS-BFGL-NGS-43310	0	0	0	0	0
1	ARS-BFGL-NGS-1296	0	0	0	0	0
1	Hapmap44892-BTA-50337	0	0	0	0	0
1	BTA-122626-no-rs	0	0	0	0	0
1	ARS-BFGL-NGS-36767	9	0	0	0	9
1	Hapmap40304-BTA-17131	0	0	0	0	0
1	Hapmap54322-rs29009637	0	0	0	0	0
1	BTA-29334-no-rs	0	0	0	0	0
1	BTA-55326-no-rs	0	0	1	0	1
1	Hapmap55464-rs29015665	0	0	0	0	0
1	BTA-54318-no-rs	0	0	0	0	0
1	ARS-BFGL-BAC-11044	0	0	0	0	0
1	ARS-BFGL-BAC-685	0	0	2	0	2
1	Hapmap24222-BTA-88936	0	0	0	0	0
1	BTA-103292-no-rs	0	0	0	0	0
1	ARS-BFGL-NGS-26402	0	0	0	0	0
1	Hapmap24335-BTA-127763	0	0	0	0	0
1	ARS-BFGL-NGS-104754	0	0	0	0	0
1	Hapmap52363-rs29013338	0	0	0	0	0
1	ARS-BFGL-NGS-107530	0	0	0	0	0
1	BTB-00502293	0	0	0	0	0
1	BTB-00502247	0	0	0	0	0
1	ARS-BFGL-NGS-78179	0	0	0	0	0
1	ARS-BFGL-NGS-102441	0	0	0	0	0
1	BTA-113886-no-rs	0	0	0	0	0
1	Hapmap58809-rs29017514	0	0	0	0	0
1	BTB-00569345	0	0	0	0	0
1	ARS-BFGL-NGS-95377	0	0	0	0	0
1	BTA-110801-no-rs	0	0	0	0	0
1	Hapmap50624-BTA-22932	0	0	0	0	0
1	ARS-BFGL-NGS-22727	0	0	0	0	0
1	Hapmap60239-rs29019581	0	0	0	0	0
1	ARS-BFGL-NGS-51809	0	0	0	0	0
1	Hapmap54349-rs29011587	0	0	0	0	0
1	ARS-BFGL-NGS-104769	0	0	0	0	0
1	Hapmap28603-BTA-123758	0	0	0	0	0
1	ARS-BFGL-NGS-99611	0	0	0	0	0
1	BTB-01511695	0	0	0	0	0
1	BTB-01511764	0	0	0	0	0
1	BTB-01931918	0	0	0	0	0
1	Hapmap60697-rs29009870	0	0	0	0	0
1	BTB-01890165	0	0	0	0	0
1	ARS-BFGL-NGS-1416	0	0	0	0	0
1	ARS-BFGL-NGS-29732	0	0	0	0	0
1	BTA-39399-no-rs	0	0	0	0	0
1	Hapmap43257-BTA-39396	0	0	0	0	0
1	ARS-BFGL-BAC-11750	0	0	0	0	0
1	Hapmap28298-BTA-123775	0	0	0	0	0
1	Hapmap28872-BTA-162555	0	0	0	0	0
1	Hapmap54489-rs29018413	0	0	0	0	0
1	Hapmap60044-rs29010295	0	0	0	0	0
1	ARS-BFGL-NGS-68915	0	0	0	0	0
1	UA-IFASA-1500	0	0	0	0	0
1	Hapmap39987-BTA-25749	0	0	0	0	0
1	ARS-BFGL-NGS-41203	0	0	0	0	0
1	Hapmap49929-BTA-24619	0	0	0	0	0
1	Hapmap53902-rs29027390	0	0	0	0	0
1	BTB-01332122	0	0	0	0	0
1	BTB-01210232	0	0	0	0	0
1	BTB-01116126	0	0	0	0	0
1	BTB-01116136	0	0	0	0	0
1	Hapmap42716-BTA-88423	0	0	0	0	0
1	BTB-01897472	0	0	0	0	0
1	BTA-07140-rs29026807	0	0	0	0	0
1	ARS-BFGL-NGS-51361	0	0	0	0	0
1	ARS-BFGL-BAC-15637	0	0	0	0	0
1	UA-IFASA-9053	0	0	0	0	0
1	Hapmap26157-BTA-148092	0	0	0	0	0
1	BTB-00010729	0	0	0	0	0
1	BTA-59229-no-rs	0	0	0	0	0
1	BTA-120720-no-rs	0	0	0	0	0
1	BTB-00011076	0	0	0	0	0
1	BTB-02025707	0	0	0	0	0
1	BTB-01437861	1	0	0	0	1
1	BTB-01438016	0	0	0	0	0
1	ARS-BFGL-NGS-46591	0	0	0	0	0
1	ARS-BFGL-NGS-29682	0	0	0	0	0
1	BTB-01153241	0	0	0	0	0
1	Hapmap32844-BTA-151959	0	0	0	0	0
1	BTB-01821892	0	0	0	0	0
1	BTB-01885509	1	0	0	0	1
1	Hapmap60828-rs29019992	0	0	0	0	0
1	BTA-49259-no-rs	0	0	0	0	0
1	BTA-49269-no-rs	0	0	0	0	0
1	Hapmap39273-BTA-49264	0	0	0	0	0
1	BTB-01976950	0	0	0	0	0
1	BTB-00007705	1	0	0	1	2
1	ARS-BFGL-NGS-103546	0	0	0	0	0
1	UA-IFASA-5116	0	0	0	0	0
1	Hapmap52764-rs29022780	0	0	0	0	0
1	BTA-39462-no-rs	0	0	0	0	0
1	BTB-00008090	0	0	0	0	0
1	BTA-49236-no-rs	0	0	0	0	0
1	BTB-00008277	0	0	0	0	0
1	Hapmap52220-rs29016259	0	0	0	0	0
1	Hapmap54584-rs29014870	0	0	0	0	0
1	BTB-00014074	0	0	0	0	0
1	ARS-BFGL-BAC-11218	0	0	0	0	0
1	BTB-00010532	0	0	0	0	0
1	ARS-BFGL-BAC-14984	0	0	0	0	0
1	BTB-00010474	0	0	0	0	0
1	Hapmap39274-BTA-49324	0	0	0	0	0
1	BTA-49319-no-rs	0	0	0	0	0
1	Hapmap53715-rs29017639	0	0	0	0	0
1	BTB-00009762	0	1	0	0	1
1	ARS-BFGL-NGS-82685	0	0	0	0	0
1	Hapmap50707-BTA-49285	0	0	0	0	0
1	ARS-BFGL-BAC-13086	0	0	0	0	0
1	ARS-BFGL-NGS-34568	0	0	0	0	0
1	ARS-BFGL-BAC-16299	0	0	0	1	1
1	BTB-00009232	0	0	0	0	0
1	BTB-00009156	0	0	0	0	0
1	Hapmap26753-BTA-158146	0	0	0	0	0
1	ARS-BFGL-NGS-36242	0	0	0	0	0
1	ARS-BFGL-BAC-13724	0	0	0	0	0
1	Hapmap52417-rs29016891	1	0	0	0	1
1	Hapmap50927-BTA-28806	1	0	0	0	1
1	Hapmap59621-rs29013246	0	0	0	0	0
1	ARS-BFGL-NGS-11151	0	0	0	0	0
1	BTB-01265899	0	0	0	0	0
1	BTB-01533869	0	0	0	0	0
1	BTA-108804-no-rs	0	0	0	0	0
1	Hapmap42876-BTA-23541	0	0	0	0	0
1	BTB-00011494	0	0	0	0	0
1	BTB-01285382	0	0	0	0	0
1	BTB-01285492	0	0	0	0	0
1	BTB-01285855	0	0	0	0	0
1	BTB-00012150	0	0	0	0	0
1	BTB-00012128	0	0	0	0	0
1	ARS-BFGL-BAC-15059	0	0	0	0	0
1	BTB-00012425	0	0	0	0	0
1	BTB-00012448	0	0	2	0	2
1	BTB-01734642	0	0	0	0	0
1	ARS-BFGL-NGS-108911	0	0	0	0	0
1	ARS-BFGL-NGS-74692	0	0	0	0	0
1	BTB-00012560	0	0	0	0	0
1	ARS-BFGL-BAC-11193	0	0	0	0	0
1	ARS-BFGL-NGS-24142	0	0	0	0	0
1	ARS-BFGL-NGS-101348	0	0	0	0	0
1	BTB-02049040	0	0	0	0	0
1	BTA-59299-no-rs	0	0	0	0	0
1	ARS-BFGL-NGS-14285	0	0	0	0	0
1	BTA-97531-no-rs	0	0	0	0	0
1	BTB-01490270	0	0	0	0	0
1	BTA-18114-no-rs	0	0	0	0	0
1	ARS-BFGL-NGS-40158	0	0	0	0	0
1	ARS-BFGL-BAC-11830	0	0	0	0	0
1	BTB-01303393	0	0	0	0	0
1	Hapmap32039-BTA-131798	0	0	0	0	0
1	Hapmap50687-BTA-41950	0	0	0	0	0
1	BTB-00013894	0	0	0	0	0
1	BTA-110980-no-rs	0	0	0	0	0
1	BTB-01653794	0	0	0	0	0
1	BTB-01335754	0	0	0	0	0
1	BTB-01335860	0	0	0	0	0
1	BTB-01843131	0	0	0	0	0
1	BTB-01955576	0	0	0	1	1
1	BTB-01755357	0	0	0	0	0
1	Hapmap43017-BTA-69173	0	0	0	0	0
1	ARS-BFGL-NGS-1179	0	0	0	1	1
1	Hapmap52004-BTA-69178	0	0	0	2	2
1	BTB-00014686	0	0	0	0	0
1	BTB-00014722	0	1	0	0	1
1	BTB-00014929	0	0	0	0	0
1	BTB-00015102	0	0	0	0	0
1	ARS-BFGL-NGS-19127	0	0	0	0	0
1	BTB-00016647	0	0	0	0	0
1	BTA-69212-no-rs	0	0	0	0	0
1	BTB-00015939	0	0	0	0	0
1	BTB-00015961	0	0	0	0	0
1	BTB-00016058	0	0	0	0	0
1	Hapmap48855-BTA-69221	0	0	0	0	0
1	BTA-69226-no-rs	0	0	0	0	0
1	BTB-00901823	0	0	0	0	0
1	BTB-00902144	0	0	0	0	0
1	ARS-BFGL-NGS-45064	0	0	0	0	0
1	Hapmap43403-BTA-91448	0	0	0	0	0
1	BTA-91456-no-rs	0	0	0	0	0
1	BTA-60805-no-rs	0	0	0	0	0
1	BTB-00929993	0	0	0	1	1
1	Hapmap55373-rs29027574	0	0	0	0	0
1	BTB-00930215	0	0	0	0	0
1	Hapmap49364-BTA-89353	0	0	0	0	0
1	BTB-01965833	0	0	0	0	0
1	BTB-01965810	0	0	0	0	0
1	Hapmap43629-BTA-60810	0	0	0	0	0
1	BTB-01211075	0	0	0	0	0
1	Hapmap43823-BTA-27227	0	0	0	0	0
1	BTB-01890914	0	0	0	0	0
1	UA-IFASA-4161	0	0	0	0	0
1	BTB-00017000	0	0	0	0	0
1	BTA-79188-no-rs	0	0	0	0	0
1	BTB-01210806	0	0	0	0	0
1	BTB-01210766	0	0	0	0	0
1	ARS-BFGL-NGS-100434	0	0	0	0	0
1	BTB-00016701	0	0	0	0	0
1	ARS-BFGL-NGS-28489	0	0	0	0	0
1	DPI-55	0	0	0	0	0
1	Hapmap32018-BTA-123851	0	0	0	0	0
1	BTB-00016898	0	0	0	0	0
1	BTB-00016906	0	0	0	0	0
1	ARS-BFGL-NGS-60721	0	0	0	0	0
1	Hapmap24792-BTA-123860	0	0	0	0	0
1	DPI-2	0	0	0	0	0
1	BTB-00017157	0	0	0	0	0
1	Hapmap41641-BTA-79222	0	0	0	0	0
1	BTB-00017988	0	0	0	0	0
1	Hapmap57330-rs29009759	0	0	0	0	0
1	BTA-79216-no-rs	0	0	0	0	0
1	ARS-BFGL-BAC-11284	0	0	0	0	0
1	BTB-00017422	0	0	0	0	0
1	Hapmap43356-BTA-79201	0	0	0	0	0
1	ARS-BFGL-NGS-44057	0	0	0	0	0
1	Hapmap49369-BTA-89952	0	0	0	0	0
1	DPI-27	0	0	0	0	0
1	BTA-111760-no-rs	0	0	0	0	0
1	Hapmap46343-BTA-111768	0	0	0	0	0
1	BTA-111771-no-rs	0	0	0	0	0
1	ARS-BFGL-NGS-84905	0	0	0	0	0
1	BTA-120277-no-rs	0	0	0	0	0
1	ARS-BFGL-NGS-12168	0	0	0	0	0
1	ARS-BFGL-BAC-14429	0	0	0	0	0
1	Hapmap39875-BTA-97144	0	0	0	0	0
1	Hapmap42111-BTA-122184	0	0	0	0	0
1	ARS-BFGL-NGS-23720	0	0	0	0	0
1	Hapmap51081-BTA-89053	0	0	0	1	1
1	ARS-BFGL-NGS-26011	0	0	0	2	2
1	BTA-96881-no-rs	1	0	0	1	2
1	ARS-BFGL-NGS-84347	0	0	0	0	0
1	ARS-BFGL-BAC-13195	0	0	0	0	0
1	BTB-01806368	0	0	0	0	0
1	ARS-BFGL-NGS-34353	0	0	0	0	0
1	BTB-00018513	0	0	0	0	0
1	BTB-00018408	0	0	0	0	0
1	BTB-01249999	0	0	0	0	0
1	BTA-117821-no-rs	0	0	0	0	0
1	ARS-BFGL-NGS-86662	0	0	0	0	0
1	ARS-BFGL-BAC-13216	0	0	0	0	0
1	BTB-01250420	0	0	0	0	0
1	BTB-01952363	0	0	0	0	0
1	BTA-111731-no-rs	0	0	0	0	0
1	ARS-BFGL-NGS-32825	0	0	0	0	0
1	BTB-01462455	0	0	0	0	0
1	Hapmap38709-BTA-88324	0	0	0	0	0
1	BTB-01555269	0	0	0	0	0
1	BTB-01555328	0	0	0	0	0
1	ARS-BFGL-NGS-45335	0	0	0	0	0
1	BTB-01135685	0	0	0	0	0
1	BTB-01135743	0	0	0	0	0
1	Hapmap23514-BTA-150593	0	0	0	0	0
1	Hapmap47786-BTA-95575	0	0	0	0	0
1	BTA-95584-no-rs	0	0	0	0	0
1	Hapmap38103-BTA-28646	0	0	0	0	0
1	BTA-122159-no-rs	0	0	0	0	0
1	ARS-BFGL-NGS-106725	0	0	0	0	0
1	ARS-BFGL-NGS-63816	0	0	0	0	0
1	ARS-BFGL-NGS-106432	1	0	0	0	1
1	BTB-01955018	0	0	0	0	0
1	BTA-104608-no-rs	0	0	0	0	0
1	BTB-00019582	0	0	0	0	0
1	ARS-BFGL-NGS-10059	0	0	0	0	0
1	BTA-89689-no-rs	0	0	0	0	0
1	Hapmap53820-rs29010070	0	0	0	0	0
1	BTB-00019705	0	0	0	0	0
1	BTB-00019769	0	0	0	0	0
1	ARS-BFGL-NGS-12781	0	0	0	0	0
1	ARS-BFGL-BAC-15804	0	0	0	0	0
1	BTB-00019912	0	0	0	0	0
1	Hapmap46502-BTA-89692	0	0	0	0	0
1	ARS-BFGL-NGS-89857	0	0	0	0	0
1	Hapmap59911-rs29013984	0	0	0	0	0
1	BTA-89708-no-rs	0	0	0	0	0
1	BTA-89717-no-rs	0	0	0	0	0
1	BTB-00020638	0	0	0	0	0
1	BTB-00020648	0	0	0	0	0
1	BTA-89719-no-rs	0	0	0	0	0
1	ARS-BFGL-NGS-19097	0	0	0	0	0
1	ARS-BFGL-NGS-106743	0	0	0	0	0
1	Hapmap49368-BTA-89726	0	0	0	0	0
1	Hapmap57419-rs29025772	0	0	0	0	0
1	Hapmap43396-BTA-89742	0	0	0	0	0
1	BTB-00021247	0	0	0	0	0
1	BTB-01788892	0	0	0	0	0
1	ARS-BFGL-NGS-5747	0	0	0	0	0
1	BTA-15338-no-rs	0	0	0	0	0
1	ARS-BFGL-NGS-99002	0	0	0	0	0
1	BTA-86397-no-rs	0	0	0	0	0
1	ARS-BFGL-NGS-4086	0	0	0	0	0
1	ARS-BFGL-NGS-73542	0	0	0	0	0
1	ARS-BFGL-NGS-19721	0	0	0	0	0
1	ARS-BFGL-NGS-101788	0	0	0	0	0
1	BTA-105868-no-rs	0	0	0	0	0
1	BTB-01585499	0	0	0	0	0
1	ARS-BFGL-NGS-90894	0	0	0	0	0
1	ARS-BFGL-NGS-75951	0	0	0	0	0
1	BTB-01462206	0	0	0	0	0
1	BTB-01462237	0	0	0	0	0
1	ARS-BFGL-NGS-68706	0	0	0	0	0
1	Hapmap38803-BTA-104250	0	0	0	0	0
1	ARS-BFGL-NGS-10512	0	0	0	0	0
1	BTA-90373-no-rs	0	0	0	0	0
1	ARS-BFGL-NGS-34687	0	0	0	0	0
1	BTB-01462011	0	0	3	0	3
1	ARS-BFGL-NGS-31674	0	0	0	0	0
1	BTA-10863-rs29016414	0	0	0	0	0
1	BTA-95262-no-rs	0	0	0	0	0
1	BTA-89820-no-rs	0	0	0	0	0
1	UA-IFASA-4106	0	0	0	0	0
1	BTB-00468519	0	0	0	0	0
1	ARS-BFGL-NGS-67684	0	0	0	0	0
1	BTB-00468485	0	0	0	0	0
1	BTB-00468476	0	0	0	0	0
1	BTB-01608930	0	0	0	0	0
1	BTA-109011-no-rs	0	0	0	0	0
1	Hapmap39710-BTA-108633	0	0	0	0	0
1	ARS-BFGL-NGS-41577	0	0	0	0	0
1	ARS-BFGL-NGS-23106	0	0	0	0	0
1	Hapmap40153-BTA-99041	0	0	0	0	0
1	BTA-99040-no-rs	0	0	0	0	0
1	ARS-BFGL-BAC-24524	0	0	0	0	0
1	BTB-02090792	0	0	0	0	0
1	BTB-01572184	0	0	0	0	0
1	Hapmap43751-BTA-104783	0	0	0	0	0
1	BTB-01202377	0	0	0	0	0
1	Hapmap60003-rs29024905	0	0	0	0	0
1	ARS-BFGL-NGS-105365	0	0	0	0	0
1	ARS-BFGL-NGS-73983	0	0	0	0	0
1	ARS-BFGL-BAC-16973	2	0	0	0	2
1	Hapmap49948-BTA-29490	0	0	1	1	2
1	Hapmap59092-rs29024583	0	0	0	0	0
1	Hapmap38806-BTA-110152	0	0	0	0	0
1	BTB-01645280	0	0	0	0	0
1	BTB-01146838	0	0	0	0	0
1	ARS-BFGL-NGS-49634	0	0	0	0	0
1	BTB-00132817	1	0	0	0	1
1	BTA-113021-no-rs	0	0	0	0	0
1	BTB-01077379	0	0	0	0	0
1	BTB-01077277	0	0	0	0	0
1	Hapmap57446-rs29023998	0	0	0	0	0
1	BTA-103555-no-rs	0	0	0	0	0
1	BTB-01077007	0	0	0	0	0
1	Hapmap50221-BTA-112986	0	0	0	0	0
1	BTB-01699628	0	0	0	0	0
1	Hapmap41715-BTA-100026	1	0	0	0	1
1	BTB-00022097	0	0	0	0	0
1	BTB-00022142	0	0	0	0	0
1	BTB-01165109	0	0	0	0	0
1	Hapmap49829-BTA-101896	0	0	0	0	0
1	BTB-01164952	0	0	0	0	0
1	Hapmap52897-rs29012790	0	0	0	0	0
1	BTB-01164879	0	0	0	0	0
1	BTB-00022352	0	0	0	0	0
1	ARS-BFGL-NGS-101533	0	0	0	0	0
1	ARS-BFGL-NGS-14638	0	0	0	0	0
1	Hapmap42747-BTA-97910	0	0	0	0	0
1	BTB-01661970	0	0	0	0	0
1	ARS-BFGL-NGS-80227	0	0	0	0	0
1	Hapmap54644-rs29022483	0	0	0	0	0
1	ARS-BFGL-NGS-26781	0	0	0	0	0
1	Hapmap23148-BTA-123974	0	0	0	0	0
1	BTB-01743557	0	0	0	0	0
1	ARS-BFGL-NGS-17305	0	0	0	0	0
1	Hapmap42392-BTA-100065	0	0	0	0	0
1	BTA-100060-no-rs	0	0	0	0	0
1	ARS-BFGL-BAC-23725	0	0	0	0	0
1	BTA-120739-no-rs	0	0	0	0	0
1	BTB-00026002	0	0	0	0	0
1	Hapmap27147-BTA-124015	0	0	0	0	0
1	ARS-BFGL-NGS-78259	0	0	0	0	0
1	Hapmap24136-BTA-124014	0	0	0	0	0
1	BTB-00025322	0	0	0	0	0
1	BTB-00025135	0	0	0	0	0
1	Hapmap47174-BTA-110289	0	0	0	0	0
1	BTA-110282-no-rs	0	0	0	0	0
1	ARS-BFGL-NGS-18743	0	0	0	0	0
1	ARS-BFGL-NGS-107096	0	0	0	0	0
1	Hapmap53221-rs29019635	0	0	0	0	0
1	Hapmap57738-rs29023662	0	0	0	0	0
1	Hapmap48975-BTA-99363	0	0	0	0	0
1	BTB-00026752	0	0	0	0	0
1	BTB-00026585	0	0	0	0	0
1	Hapmap38807-BTA-110324	0	0	0	0	0
1	ARS-BFGL-NGS-40967	0	0	0	0	0
1	UA-IFASA-7275	0	0	0	1	1
1	BTB-00217542	0	0	0	0	0
1	BTA-30265-no-rs	0	0	0	0	0
1	Hapmap49009-BTA-107212	0	0	0	0	0
1	BTB-01605050	0	0	0	0	0
1	ARS-BFGL-NGS-43783	0	0	0	0	0
1	BTB-01712147	0	0	0	0	0
1	BTA-21826-no-rs	0	0	0	0	0
1	ARS-BFGL-NGS-86970	0	0	0	0	0
1	BTB-01315516	0	0	0	0	0
1	Hapmap47540-BTA-21819	0	0	0	0	0
1	BTB-01131103	0	0	0	0	0
1	BTB-01131178	0	0	0	1	1
1	BTA-93863-no-rs	0	0	0	0	0
1	BTB-01914655	0	0	0	0	0
1	Hapmap32092-BTA-149957	0	0	0	0	0
1	ARS-BFGL-NGS-85105	0	0	0	0	0
1	Hapmap47445-BTA-93870	0	0	0	0	0
1	Hapmap33225-BTA-151395	0	0	0	0	0
1	ARS-BFGL-NGS-39684	0	0	0	0	0
1	Hapmap43173-BTA-120253	0	0	0	0	0
1	ARS-BFGL-NGS-87494	0	0	0	0	0
1	BTA-25809-no-rs	0	0	0	0	0
1	ARS-BFGL-NGS-59270	0	0	0	0	0
1	ARS-BFGL-NGS-15221	0	0	0	0	0
1	UA-IFASA-5597	0	0	0	0	0
1	Hapmap59481-rs29019616	0	0	0	0	0
1	Hapmap44594-BTA-25389	0	0	0	0	0
1	BTA-25403-no-rs	0	0	0	0	0
1	ARS-BFGL-NGS-34519	0	0	0	0	0
1	Hapmap38147-BTA-25404	0	0	0	0	0
1	Hapmap55498-ss46527080	0	0	0	0	0
1	ARS-BFGL-NGS-109258	0	0	0	0	0
1	Hapmap50295-BTA-25892	0	0	0	0	0
1	ARS-BFGL-NGS-40337	0	0	0	0	0
1	ARS-BFGL-NGS-63947	0	0	0	0	0
1	Hapmap23307-BTA-124083	0	0	0	0	0
1	Hapmap44172-BTA-96950	0	0	0	0	0
1	Hapmap47450-BTA-96948	0	0	0	0	0
1	Hapmap44328-BTA-97952	0	0	0	0	0
1	BTA-31615-no-rs	0	0	0	0	0
1	UA-IFASA-2169	0	0	0	0	0
1	ARS-BFGL-NGS-16908	0	0	0	0	0
1	Hapmap34104-BES10_Contig701_1260	0	0	0	0	0
1	BTB-00028136	0	0	0	0	0
1	Hapmap48289-BTA-31617	0	0	0	0	0
1	BTB-00028383	0	0	0	0	0
1	BTB-00028406	0	0	0	0	0
1	BTB-00028484	0	0	0	0	0
1	Hapmap48717-BTA-31633	0	0	0	0	0
1	BTB-00028647	0	0	1	1	2
1	BTB-00028594	0	0	0	0	0
1	Hapmap31065-BTA-123406	0	0	0	0	0
1	BTA-31638-no-rs	0	0	0	0	0
1	BTB-00028937	0	0	0	0	0
1	Hapmap59475-rs29014975	0	0	0	0	0
1	ARS-BFGL-NGS-36297	0	0	0	0	0
1	BTB-02009342	0	0	0	0	0
1	BTA-23353-no-rs	0	0	0	0	0
1	UA-IFASA-7336	0	0	0	0	0
1	UA-IFASA-5504	0	0	0	0	0
1	ARS-BFGL-NGS-63954	0	0	0	0	0
1	Hapmap57078-ss46526391	0	0	0	0	0
1	BTB-00029666	0	0	0	0	0
1	ARS-BFGL-NGS-58051	0	0	0	0	0
1	ARS-BFGL-NGS-107624	0	0	0	0	0
1	BTB-00030270	0	0	0	0	0
1	ARS-BFGL-NGS-3821	0	0	0	0	0
1	Hapmap59735-rs29016420	0	0	0	0	0
1	ARS-BFGL-BAC-20015	0	0	0	0	0
1	Hapmap48293-BTA-32595	0	0	0	0	0
1	BTB-00031129	1	0	0	0	1
1	BTA-92181-no-rs	1	0	0	0	1
1	BTB-00030962	0	0	0	0	0
1	Hapmap38402-BTA-32592	0	0	0	0	0
1	BTB-00030894	0	0	0	0	0
1	BTA-31690-no-rs	0	0	0	0	0
1	BTB-00030699	0	0	0	0	0
1	BTB-00030560	0	0	0	0	0
1	Hapmap53538-rs29018897	0	0	0	0	0
1	Hapmap51585-BTA-32601	0	0	0	0	0
1	BTA-103663-no-rs	0	0	0	0	0
1	BTB-02071091	0	0	0	0	0
1	Hapmap42400-BTA-102731	0	0	0	0	0
1	BTB-01806856	0	0	0	0	0
1	Hapmap38640-BTA-92406	0	0	0	0	0
1	ARS-BFGL-NGS-14335	0	0	0	1	1
1	ARS-BFGL-NGS-106011	0	0	0	0	0
1	BTB-01285049	0	0	0	0	0
1	Hapmap49510-BTA-17452	0	0	0	0	0
1	BTA-32633-no-rs	0	0	0	0	0
1	BTB-00031779	0	0	0	0	0
1	BTA-108948-no-rs	0	0	0	0	0
1	BTA-101821-no-rs	0	0	0	1	1
1	ARS-BFGL-NGS-44433	0	0	0	0	0
1	Hapmap44333-BTA-104611	0	0	0	1	1
1	ARS-BFGL-NGS-105436	0	0	0	0	0
1	ARS-BFGL-NGS-3132	0	0	1	0	1
1	BTB-01687859	0	0	0	0	0
1	BTB-00639914	0	0	0	0	0
1	ARS-BFGL-NGS-31791	0	0	0	0	0
1	UA-IFASA-9174	0	0	0	0	0
1	BTB-00451094	0	0	0	0	0
1	BTB-00033025	0	0	0	0	0
1	BTB-00033060	0	0	0	0	0
1	ARS-BFGL-NGS-71757	0	0	0	0	0
1	BTB-00033090	0	0	0	0	0
1	ARS-BFGL-NGS-15927	0	0	0	0	0
1	BTB-00026837	0	0	0	0	0
1	ARS-BFGL-NGS-33635	0	0	0	0	0
1	BTB-00027056	0	0	0	1	1
1	Hapmap45865-BTA-15414	0	0	0	0	0
1	ARS-BFGL-NGS-36873	0	0	0	0	0
1	BTB-00027149	0	0	0	0	0
1	BTB-00027201	0	0	0	0	0
1	ARS-BFGL-NGS-54090	0	0	0	0	0
1	BTB-00027298	0	0	0	0	0
1	BTB-00027332	0	0	0	0	0
1	Hapmap42852-BTA-15416	0	0	0	0	0
1	Hapmap55251-rs29014781	0	0	0	0	0
1	ARS-BFGL-NGS-61496	0	0	0	0	0
1	ARS-BFGL-NGS-83021	0	0	0	0	0
1	BTB-00027583	0	0	0	0	0
1	BTB-02069463	0	0	0	0	0
1	ARS-BFGL-NGS-3996	0	0	0	0	0
1	ARS-BFGL-NGS-43799	0	0	0	0	0
1	Hapmap40403-BTA-15429	0	0	0	0	0
1	ARS-BFGL-BAC-19440	0	0	0	0	0
1	BTB-00027638	0	0	0	0	0
1	Hapmap40951-BTA-33609	0	0	0	0	0
1	ARS-BFGL-NGS-38335	0	0	0	0	0
1	ARS-BFGL-NGS-14087	0	0	0	0	0
1	Hapmap54041-ss46526276	0	0	0	0	0
1	Hapmap51211-BTA-33586	0	0	0	0	0
1	BTB-00032674	0	0	0	0	0
1	BTB-00032648	0	0	0	0	0
1	BTB-00033186	0	0	0	0	0
1	ARS-BFGL-NGS-4572	0	0	0	0	0
1	ARS-BFGL-NGS-6075	0	0	0	0	0
1	BTB-00026096	0	0	0	0	0
1	BTB-00026110	0	0	0	0	0
1	BTA-31636-no-rs	0	0	0	0	0
1	BTA-05186-no-rs	0	0	0	0	0
1	BTB-00028704	0	0	0	0	0
1	BTB-00032205	0	0	0	0	0
1	BTB-00032200	0	0	0	0	0
1	BTB-00032163	0	0	0	0	0
1	BTB-00032153	0	0	0	0	0
1	Hapmap58284-rs29018937	0	0	0	0	0
1	BTA-33571-no-rs	0	0	0	0	0
1	Hapmap41826-BTA-31654	0	0	0	0	0
1	BTB-01736179	0	0	0	0	0
1	BTA-34599-no-rs	0	0	0	0	0
1	ARS-BFGL-NGS-4503	0	0	0	0	0
1	ARS-BFGL-NGS-27724	0	0	0	0	0
1	Hapmap46988-BTA-34591	0	0	0	0	0
1	ARS-BFGL-NGS-9429	0	0	0	0	0
1	ARS-BFGL-NGS-31379	0	0	0	0	0
1	BTA-120514-no-rs	0	0	0	0	0
1	ARS-BFGL-NGS-109126	0	0	0	0	0
1	BTA-104027-no-rs	0	0	0	0	0
1	ARS-BFGL-NGS-59612	0	0	0	0	0
1	ARS-BFGL-NGS-30730	0	0	0	0	0
1	ARS-BFGL-NGS-40924	0	0	0	0	0
1	BTA-33563-no-rs	0	0	0	0	0
1	ARS-BFGL-NGS-41287	0	0	0	0	0
1	Hapmap59820-rs29019798	0	0	0	0	0
1	ARS-BFGL-NGS-62687	0	0	0	0	0
1	ARS-BFGL-NGS-104241	0	0	0	0	0
1	Hapmap41227-BTA-32644	0	0	0	0	0
1	BTB-00031796	0	0	0	0	0
1	Hapmap59145-ss46526952	0	0	0	0	0
1	Hapmap48672-BTA-17044	0	0	0	0	0
1	ARS-BFGL-NGS-80523	0	0	0	0	0
1	ARS-BFGL-NGS-5124	0	0	0	0	0
1	ARS-BFGL-BAC-35332	0	0	0	0	0
1	Hapmap53495-rs29015962	0	0	0	0	0
1	ARS-BFGL-NGS-97095	0	0	0	0	0
1	Hapmap40324-BTA-34602	0	0	0	0	0
1	ARS-BFGL-NGS-16910	0	0	0	0	0
1	BTA-34638-no-rs	0	0	0	0	0
1	Hapmap60655-rs29025422	0	0	0	0	0
1	ARS-BFGL-NGS-45476	0	0	0	0	0
1	Hapmap42521-BTA-35582	0	0	0	0	0
1	Hapmap43559-BTA-35576	0	0	0	0	0
1	ARS-BFGL-NGS-103884	0	0	0	0	0
1	ARS-BFGL-NGS-100698	0	0	0	0	0
1	ARS-BFGL-NGS-59448	0	0	0	0	0
1	ARS-BFGL-NGS-25863	0	0	0	0	0
1	ARS-BFGL-NGS-40388	0	0	0	0	0
1	Hapmap40716-BTA-34647	0	0	0	0	0
1	ARS-BFGL-NGS-93288	0	0	0	0	0
1	ARS-BFGL-NGS-25392	0	0	0	0	0
1	ARS-BFGL-NGS-53144	0	0	0	0	0
1	ARS-BFGL-NGS-32169	0	0	0	0	0
1	BTA-35628-no-rs	0	0	0	1	1
1	UA-IFASA-4774	0	0	0	0	0
1	BTA-35631-no-rs	0	0	0	0	0
1	Hapmap38109-BTA-36588	0	0	0	0	0
1	BTA-36593-no-rs	0	0	1	0	1
1	ARS-BFGL-NGS-37438	0	0	0	0	0
1	Hapmap51396-BTA-114937	0	0	0	0	0
1	ARS-BFGL-NGS-37067	0	0	0	0	0
1	Hapmap60658-rs29025870	0	0	0	0	0
1	Hapmap51567-BTA-17154	0	0	0	0	0
1	Hapmap25308-BTA-153014	0	0	0	0	0
1	ARS-BFGL-NGS-34525	0	0	0	0	0
1	ARS-BFGL-NGS-15456	0	0	0	0	0
1	ARS-BFGL-BAC-31478	0	0	0	0	0
1	Hapmap39961-BTA-100527	0	0	0	0	0
1	Hapmap59172-rs29012834	0	0	0	0	0
1	ARS-BFGL-NGS-64672	0	0	0	0	0
1	Hapmap42898-BTA-28764	0	0	0	0	0
1	BTA-28763-no-rs	0	0	0	0	0
1	ARS-BFGL-NGS-30137	0	0	0	0	0
1	ARS-BFGL-NGS-41839	0	0	0	0	0
1	Hapmap44063-BTA-36599	0	0	0	0	0
1	ARS-BFGL-NGS-1406	0	0	0	0	0
1	BTA-95639-no-rs	0	0	0	0	0
1	BTA-95638-no-rs	0	0	0	0	0
1	ARS-BFGL-BAC-31482	0	0	0	0	0
1	BTA-18708-no-rs	0	0	0	0	0
1	Hapmap50334-BTA-36619	0	0	0	0	0
1	ARS-BFGL-NGS-34347	0	0	0	0	0
1	BTA-36624-no-rs	0	0	1	0	1
1	Hapmap42923-BTA-36604	0	1	1	0	2
1	Hapmap41244-BTA-36610	0	0	0	0	0
1	Hapmap48729-BTA-36615	0	0	0	0	0
1	Hapmap58919-rs29009958	0	0	0	0	0
1	Hapmap39375-BTA-112108	0	0	0	0	0
1	Hapmap47180-BTA-112104	0	0	0	0	0
1	ARS-BFGL-NGS-13617	0	0	0	0	0
1	Hapmap26500-BTA-37512	0	0	4	0	4
1	BTA-37493-no-rs	0	0	0	0	0
1	BTB-00034886	0	0	0	0	0
1	ARS-BFGL-NGS-47287	0	0	0	0	0
1	ARS-BFGL-BAC-33415	0	0	0	0	0
1	BTB-00034743	0	0	0	0	0
1	BTB-00034692	0	0	0	0	0
1	Hapmap40722-BTA-36642	0	0	0	0	0
1	BTB-00034294	0	0	0	0	0
1	Hapmap27043-BTA-36631	0	0	0	0	0
1	BTB-00034221	0	0	0	0	0
1	Hapmap51218-BTA-36630	0	0	0	0	0
1	Hapmap49586-BTA-36632	0	0	0	0	0
1	ARS-BFGL-NGS-24966	0	0	0	0	0
1	Hapmap51438-BTA-37566	0	0	0	0	0
1	BTB-00036018	0	0	0	0	0
1	ARS-BFGL-NGS-100951	0	0	0	0	0
1	Hapmap41250-BTA-38429	0	0	0	0	0
1	ARS-BFGL-NGS-38958	0	0	0	1	1
1	ARS-BFGL-NGS-22536	0	0	0	1	1
1	Hapmap50131-BTA-85559	0	0	0	2	2
1	ARS-BFGL-NGS-19741	0	0	0	1	1
1	ARS-BFGL-NGS-1514	0	0	0	0	0
1	ARS-BFGL-NGS-79990	0	0	0	0	0
1	BTA-38441-no-rs	0	0	0	0	0
1	ARS-BFGL-NGS-44794	0	0	0	0	0
1	BTA-38445-no-rs	0	0	0	0	0
1	ARS-BFGL-NGS-26946	0	0	0	0	0
1	Hapmap43250-BTA-37524	0	0	0	0	0
1	UA-IFASA-6360	0	0	1	0	1
1	ARS-BFGL-NGS-96340	0	0	0	0	0
1	Hapmap14994-rs29012500	0	0	0	0	0
1	Hapmap41856-BTA-39501	0	0	0	0	0
1	ARS-BFGL-NGS-17054	0	0	0	0	0
1	ARS-BFGL-NGS-106454	0	0	0	0	0
1	ARS-BFGL-NGS-71379	0	0	0	0	0
1	Hapmap42929-BTA-39525	0	0	0	0	0
1	BTA-39521-no-rs	0	0	0	0	0
1	BTA-39518-no-rs	0	0	0	0	0
1	ARS-BFGL-NGS-56254	0	0	0	0	0
1	BTB-01187540	0	0	0	0	0
1	Hapmap55227-rs29009709	0	0	0	0	0
1	BTB-01777594	0	0	0	0	0
1	Hapmap47824-BTA-107197	0	0	0	0	0
1	Hapmap53346-ss46526210	0	0	0	0	0
1	BTB-01187418	0	0	0	2	2
1	Hapmap54984-rs29020611	0	0	0	0	0
1	BTA-107196-no-rs	0	0	0	0	0
1	BTB-00035766	0	0	0	0	0
1	ARS-BFGL-NGS-19217	0	0	0	0	0
1	BTB-01059241	0	0	0	0	0
1	Hapmap49142-BTA-38495	0	0	0	0	0
1	ARS-BFGL-NGS-68869	0	0	0	0	0
1	ARS-BFGL-NGS-98669	0	0	0	0	0
1	Hapmap40421-BTA-39479	0	0	0	1	1
1	ARS-BFGL-NGS-69661	0	0	0	0	0
1	BTA-39489-no-rs	0	0	0	0	0
1	ARS-BFGL-NGS-64298	0	0	0	0	0
1	ARS-BFGL-NGS-2950	0	0	0	0	0
1	BTB-00036349	0	0	0	0	0
1	ARS-BFGL-NGS-5044	0	0	0	0	0
1	ARS-BFGL-NGS-35667	0	0	0	0	0
1	Hapmap39022-BTA-38447	0	0	0	0	0
1	Hapmap40527-BTA-38457	0	0	0	0	0
1	Hapmap52416-rs29016842	0	0	0	0	0
1	Hapmap57391-rs29026905	0	0	0	0	0
1	BTB-00036444	0	0	0	0	0
1	BTB-01702174	0	0	0	0	0
1	BTB-01431374	0	0	0	0	0
1	ARS-BFGL-NGS-4047	0	0	0	0	0
1	Hapmap44071-BTA-39540	0	0	0	0	0
1	BTB-00038173	0	0	0	0	0
1	Hapmap55404-rs29024815	0	0	0	0	0
1	Hapmap33711-BTA-124326	0	0	0	0	0
1	BTB-00037084	0	0	0	0	0
1	BTB-00037008	0	0	0	0	0
1	Hapmap43254-BTA-38489	0	0	0	0	0
1	BTA-38487-no-rs	0	0	0	0	0
1	BTB-00036965	0	0	0	0	0
1	Hapmap48736-BTA-38482	0	0	0	0	0
1	ARS-BFGL-NGS-72201	0	0	0	0	0
1	ARS-BFGL-NGS-82014	0	0	0	0	0
1	BTB-00036784	0	0	0	0	0
1	Hapmap45277-BTA-38474	0	0	0	0	0
1	BTA-38476-no-rs	0	0	0	0	0
1	ARS-BFGL-BAC-6363	0	0	0	0	0
1	ARS-BFGL-NGS-13673	0	0	0	0	0
1	ARS-BFGL-NGS-20558	0	0	0	0	0
1	Hapmap59015-rs29021588	0	0	0	0	0
1	BTB-00038588	0	0	0	0	0
1	BTB-00038586	0	0	0	0	0
1	Hapmap49096-BTA-25573	0	0	0	0	0
1	BTA-13139-rs29018103	0	0	0	0	0
1	BTB-01858021	0	1	0	1	2
1	BTA-122780-no-rs	0	0	0	0	0
1	ARS-BFGL-NGS-105257	0	0	0	0	0
1	Hapmap47477-BTA-103865	1	0	0	0	1
1	BTA-103871-no-rs	0	0	0	0	0
1	Hapmap54455-rs29016036	0	0	0	0	0
1	Hapmap57808-rs29009859	0	0	0	0	0
1	Hapmap47817-BTA-104461	0	0	0	0	0
1	Hapmap54781-rs29010500	0	0	0	0	0
1	BTA-40510-no-rs	0	0	0	0	0
1	BTA-40495-no-rs	0	0	0	0	0
1	BTA-40481-no-rs	0	0	0	0	0
1	BTB-01195902	0	0	0	0	0
1	BTA-108728-no-rs	0	0	0	0	0
1	BTB-01195945	0	0	1	0	1
1	Hapmap47529-BTA-122384	0	0	0	0	0
1	BTB-01196345	0	0	0	0	0
1	ARS-BFGL-NGS-94042	0	0	0	0	0
1	Hapmap27729-BTA-108726	0	0	0	0	0
1	ARS-BFGL-NGS-16663	0	0	0	0	0
1	BTB-01196775	0	0	0	0	0
1	BTB-01401158	0	0	0	0	0
1	UA-IFASA-7467	0	0	0	0	0
1	ARS-BFGL-NGS-107398	0	0	0	0	0
1	Hapmap51446-BTA-41504	0	0	1	0	1
1	ARS-BFGL-NGS-23253	0	0	1	0	1
1	ARS-BFGL-NGS-29136	0	0	0	0	0
1	ARS-BFGL-NGS-25311	0	0	0	0	0
1	BTB-00041036	0	0	0	0	0
1	BTA-41494-no-rs	0	0	0	0	0
1	Hapmap51445-BTA-41490	0	0	0	0	0
1	ARS-BFGL-NGS-3794	0	0	0	0	0
1	BTB-00040808	0	0	0	0	0
1	ARS-BFGL-NGS-78317	0	0	0	0	0
1	BTA-41479-no-rs	0	0	0	0	0
1	ARS-BFGL-NGS-12933	0	0	0	0	0
1	ARS-BFGL-BAC-36098	0	0	0	0	0
1	Hapmap48236-BTA-17964	0	0	0	0	0
1	Hapmap60827-rs29019866	0	0	0	0	0
1	Hapmap49986-BTA-41525	0	0	0	0	0
1	Hapmap30020-BTA-150228	0	0	0	0	0
1	Hapmap46543-BTA-94613	0	0	0	0	0
1	BTA-94619-no-rs	0	0	0	0	0
1	Hapmap54568-rs29010311	0	0	0	0	0
1	BTA-94612-no-rs	0	0	0	0	0
1	Hapmap28877-BTA-24431	0	0	0	0	0
1	BTA-24432-no-rs	0	0	0	0	0
1	Hapmap44640-BTA-24435	0	0	0	0	0
1	Hapmap55511-rs29010538	0	0	0	0	0
1	BTB-01331738	0	0	0	0	0
1	ARS-BFGL-NGS-60701	0	0	0	0	0
1	BTA-24073-no-rs	0	0	0	0	0
1	Hapmap41804-BTA-24071	0	0	0	0	0
1	ARS-BFGL-NGS-20424	0	0	0	0	0
1	BTB-02064590	0	0	0	0	0
1	BTA-118144-no-rs	0	0	0	0	0
1	BTA-112211-no-rs	0	0	0	0	0
1	BTB-01331221	0	0	0	0	0
1	BTB-01331173	0	0	0	0	0
1	ARS-BFGL-NGS-39699	0	0	0	0	0
1	Hapmap26451-BTA-156064	0	0	0	0	0
1	Hapmap52705-rs29019397	0	0	0	0	0
1	BTA-17923-no-rs	0	0	0	0	0
1	Hapmap61079-rs29013410	0	0	0	0	0
1	Hapmap24383-BTA-158893	0	0	0	0	0
1	BTB-01087150	0	0	0	0	0
1	BTA-85701-no-rs	0	0	1	1	2
1	ARS-BFGL-NGS-14083	0	0	0	0	0
1	BTB-01086885	0	0	0	0	0
1	ARS-BFGL-NGS-80214	0	0	0	0	0
1	BTB-01086841	0	0	0	0	0
1	BTB-01086812	0	0	0	0	0
1	BTB-01086791	0	0	0	0	0
1	ARS-BFGL-NGS-18020	0	0	0	0	0
1	Hapmap41451-BTA-119981	0	0	0	0	0
1	BTB-01591692	0	0	0	0	0
1	Hapmap58800-rs29016980	0	0	0	0	0
1	ARS-BFGL-NGS-83934	0	0	0	0	0
1	Hapmap48635-BTA-118353	0	0	0	0	0
1	ARS-BFGL-BAC-36902	0	0	0	0	0
1	BTA-122559-no-rs	0	0	0	0	0
1	ARS-BFGL-NGS-104619	0	0	0	0	0
1	ARS-BFGL-NGS-2011	0	0	0	0	0
1	ARS-BFGL-NGS-8753	0	0	0	0	0
1	Hapmap50694-BTA-44240	0	0	0	0	0
1	Hapmap59668-rs29015093	0	0	0	0	0
1	BTA-44254-no-rs	0	0	0	0	0
1	BTA-44267-no-rs	0	0	0	0	0
1	Hapmap51902-BTA-44288	0	0	0	0	0
1	Hapmap47007-BTA-43282	0	0	0	0	0
1	ARS-BFGL-NGS-96389	0	0	0	0	0
1	Hapmap54512-rs29023726	0	0	0	0	0
1	Hapmap49174-BTA-43310	0	0	0	0	0
1	ARS-BFGL-NGS-4387	0	0	0	0	0
1	ARS-BFGL-NGS-96411	0	0	0	0	0
1	ARS-BFGL-NGS-94996	0	0	0	0	0
1	Hapmap42551-BTA-43327	0	0	0	0	0
1	ARS-BFGL-NGS-94323	0	0	0	0	0
1	Hapmap40001-BTA-43342	0	0	0	0	0
1	BTA-43345-no-rs	0	0	0	0	0
1	ARS-BFGL-NGS-72769	0	0	0	0	0
1	Hapmap39920-BTA-43352	0	0	0	0	0
1	ARS-BFGL-NGS-34686	0	0	0	0	0
1	ARS-BFGL-NGS-29866	0	0	0	0	0
1	Hapmap54106-rs29011049	0	0	0	0	0
1	Hapmap40109-BTA-120766	0	0	0	0	0
1	Hapmap46568-BTA-43363	0	0	0	0	0
1	Hapmap58135-rs29019531	0	0	0	0	0
1	Hapmap31069-BTA-124454	0	0	0	0	0
1	BTB-00042406	0	0	0	0	0
1	Hapmap55148-rs29025486	0	0	0	0	0
1	BTB-00042454	0	0	0	0	0
1	Hapmap44463-BTA-43379	0	0	0	0	0
1	BTB-00042676	0	0	0	0	0
1	Hapmap49178-BTA-44203	0	0	0	0	0
1	Hapmap49992-BTA-44204	0	0	0	0	0
1	Hapmap43268-BTA-44209	0	0	0	0	0
1	Hapmap49612-BTA-44210	0	0	0	0	0
1	Hapmap38957-BTA-44222	0	0	0	0	0
1	Hapmap32784-BTA-124466	0	0	0	0	0
1	Hapmap43856-BTA-44227	0	0	0	0	0
1	ARS-USMARC-Parent-DQ404149-no-rs	0	0	0	0	0
1	BTB-01469883	0	0	0	0	0
1	BTB-01469847	0	0	0	0	0
1	Hapmap57255-rs29022894	0	0	0	0	0
1	BTA-24729-no-rs	0	0	0	0	0
1	Hapmap41389-BTA-95970	0	0	0	0	0
1	Hapmap38145-BTA-23986	0	0	0	0	0
1	BTB-01568192	0	0	0	0	0
1	BTB-00044639	0	0	0	0	0
1	BTA-45212-no-rs	0	0	0	0	0
1	Hapmap59492-rs29020368	0	0	0	0	0
1	BTB-00044397	0	0	0	0	0
1	BTA-45203-no-rs	0	0	0	0	0
1	BTA-45195-no-rs	0	0	0	0	0
1	ARS-BFGL-NGS-38583	0	0	0	0	0
1	Hapmap48344-BTA-45183	0	0	0	0	0
1	BTB-00043898	0	0	0	0	0
1	ARS-BFGL-NGS-22608	0	0	0	0	0
1	BTB-00043787	0	0	0	0	0
1	Hapmap47302-BTA-45176	0	0	0	0	0
1	BTB-01631847	0	0	0	0	0
1	BTB-01631727	0	0	0	0	0
1	Hapmap49857-BTA-109064	0	0	0	0	0
1	BTB-00043545	0	0	0	0	0
1	ARS-BFGL-NGS-61644	0	0	0	0	0
1	BTB-01234729	0	0	0	0	0
1	BTB-01234598	0	0	0	0	0
1	BTB-01234416	0	0	0	0	0
1	BTB-01997024	0	0	0	0	0
1	Hapmap53234-rs29020933	0	0	0	0	0
1	BTA-95685-no-rs	0	0	0	0	0
1	BTB-01136517	0	0	0	0	0
1	BTB-01136480	0	1	0	1	2
1	Hapmap26420-BTA-148636	0	0	0	0	0
1	BTB-00807186	0	0	0	0	0
1	BTB-00807137	0	0	0	0	0
1	BTA-51653-no-rs	0	0	0	0	0
1	BTB-00047321	0	0	0	0	0
1	ARS-BFGL-NGS-35839	0	0	0	0	0
1	BTA-46150-no-rs	0	0	0	0	0
1	ARS-BFGL-NGS-54096	0	0	0	0	0
1	Hapmap42215-BTA-45259	0	0	0	0	0
1	BTB-00046888	0	0	0	0	0
1	Hapmap51453-BTA-45251	0	0	0	0	0
1	BTB-00046603	0	0	0	0	0
1	ARS-BFGL-NGS-76111	0	0	0	0	0
1	BTB-00007274	0	0	0	0	0
1	BTA-39422-no-rs	0	0	0	0	0
1	BTB-01582427	0	0	0	0	0
1	BTB-00006833	0	0	0	0	0
1	BTA-39406-no-rs	0	0	0	0	0
1	BTB-00046514	0	0	0	0	0
1	BTB-02074068	0	0	0	0	0
1	BTB-00045786	0	0	0	0	0
1	BTB-00045751	0	0	0	0	0
1	BTB-02007023	0	0	0	0	0
1	Hapmap42893-BTA-27908	0	0	0	0	0
1	BTB-01831301	0	0	0	0	0
1	BTB-00044897	0	0	0	0	0
1	BTB-00044677	0	0	0	0	0
1	Hapmap44077-BTA-45213	0	0	0	0	0
1	Hapmap51361-BTA-97011	0	0	0	0	0
1	ARS-BFGL-NGS-24511	0	0	0	0	0
1	ARS-BFGL-NGS-73237	0	1	0	0	1
1	BTB-00048807	0	0	0	0	0
1	BTB-00048739	0	0	0	0	0
1	Hapmap13023-BTA-95276	0	0	0	0	0
1	Hapmap48954-BTA-95284	0	0	0	0	0
1	BTB-00048624	0	0	0	0	0
1	BTB-00048535	0	0	0	0	0
1	Hapmap47310-BTA-46212	0	0	0	0	0
1	BTB-00048449	0	0	0	0	0
1	BTB-00048319	0	0	0	0	0
1	BTA-46209-no-rs	0	0	0	0	0
1	BTB-00048035	0	3	0	0	3
1	Hapmap32019-BTA-124526	0	0	0	0	0
1	UA-IFASA-4990	0	0	0	0	0
1	Hapmap59715-rs29022224	0	0	0	0	0
1	BTB-00049060	0	0	0	0	0
1	BTB-00049075	0	0	0	0	0
1	BTB-00049653	0	0	0	0	0
1	Hapmap44218-BTA-18307	0	0	0	0	0
1	BTB-00045631	0	0	0	0	0
1	ARS-BFGL-NGS-235	0	0	0	0	0
1	BTB-00045263	0	0	0	0	0
1	BTA-45222-no-rs	0	0	0	0	0
1	Hapmap46299-BTA-46253	0	0	0	0	0
1	BTB-00049354	0	0	0	0	0
1	BTB-00049502	0	0	0	0	0
1	Hapmap38386-BTA-122729	0	0	0	0	0
1	Hapmap42097-BTA-120192	0	0	0	0	0
1	BTA-120188-no-rs	0	0	0	0	0
1	ARS-BFGL-NGS-35848	0	0	0	0	0
1	BTB-01961443	0	0	0	0	0
1	BTA-109427-no-rs	0	0	0	0	0
1	ARS-BFGL-NGS-32083	0	0	0	0	0
1	BTB-02008740	0	0	0	0	0
1	Hapmap48271-BTA-27390	0	0	0	0	0
1	ARS-BFGL-NGS-535	0	0	0	0	0
1	ARS-BFGL-NGS-10422	0	0	0	0	0
1	BTB-01201574	0	0	0	0	0
1	Hapmap44213-BTA-122843	0	0	0	0	0
1	ARS-BFGL-NGS-66914	0	0	0	0	0
1	BTA-00854-rs29014005	0	0	0	0	0
1	ARS-BFGL-NGS-93455	0	0	0	0	0
1	BTA-111239-no-rs	0	0	0	0	0
1	Hapmap50869-BTA-111237	0	0	0	0	0
1	Hapmap40040-BTA-104644	0	0	0	0	0
1	BTB-01568926	0	0	0	0	0
1	BTB-01184881	0	0	0	0	0
1	ARS-BFGL-BAC-16136	0	0	0	0	0
1	ARS-BFGL-BAC-16138	0	0	0	0	0
1	BTB-01166773	0	0	0	0	0
1	Hapmap41730-BTA-102454	0	0	0	0	0
1	ARS-BFGL-NGS-105415	0	0	0	0	0
1	Hapmap38800-BTA-102469	0	0	0	0	0
1	ARS-BFGL-NGS-57889	0	0	0	0	0
1	BTA-96415-no-rs	0	0	0	0	0
1	BTB-01140101	0	0	0	0	0
1	BTB-01139983	0	0	0	0	0
1	ARS-BFGL-NGS-18066	0	0	0	0	0
1	ARS-BFGL-NGS-26803	0	0	0	0	0
1	ARS-BFGL-NGS-26090	0	0	0	0	0
1	ARS-BFGL-NGS-26007	0	0	0	0	0
1	BTB-02056490	0	0	0	0	0
1	ARS-BFGL-NGS-104436	0	0	0	0	0
1	BTB-01229664	0	0	0	0	0
1	ARS-BFGL-NGS-18134	0	0	0	0	0
1	ARS-BFGL-BAC-16144	0	0	0	0	0
1	UA-IFASA-7369	0	0	0	0	0
1	BTB-00049996	0	0	0	0	0
1	ARS-BFGL-NGS-104897	0	0	0	0	0
1	Hapmap46825-BTA-47232	0	0	0	0	0
1	ARS-BFGL-NGS-68690	0	0	0	0	0
1	Hapmap60237-rs29019540	0	0	0	0	0
1	BTB-01058465	0	0	0	0	0
1	BTA-122011-no-rs	0	0	0	0	0
1	ARS-BFGL-NGS-42310	0	0	0	0	0
1	ARS-BFGL-NGS-2027	0	0	0	0	0
1	Hapmap39601-BTA-89540	0	0	0	0	0
1	BTA-94396-no-rs	0	0	0	0	0
1	ARS-BFGL-NGS-76535	0	0	0	0	0
1	ARS-BFGL-NGS-92715	0	0	0	0	0
1	ARS-BFGL-NGS-11580	0	0	0	0	0
1	BTB-01457148	0	0	0	0	0
1	ARS-BFGL-NGS-37145	0	0	0	0	0
1	UA-IFASA-1795	0	0	0	0	0
1	BTB-01744054	0	0	0	0	0
1	ARS-BFGL-NGS-57677	0	0	0	0	0
1	BTB-01575226	0	0	0	0	0
1	Hapmap38720-BTA-105046	0	0	0	0	0
1	BTB-00051291	0	0	0	0	0
1	BTB-02047820	0	0	0	0	0
1	Hapmap60528-rs29019947	0	0	0	0	0
1	BTB-01305960	0	0	0	0	0
1	BTB-01305946	0	0	0	0	0
1	ARS-BFGL-NGS-25618	0	0	0	0	0
1	Hapmap51142-BTA-109780	0	0	0	0	0
1	BTA-98511-no-rs	0	0	0	0	0
1	Hapmap51365-BTA-98510	0	0	0	0	0
1	BTB-00051535	0	0	0	0	0
1	ARS-BFGL-NGS-13821	0	0	0	0	0
1	BTA-48213-no-rs	0	0	0	0	0
1	Hapmap39027-BTA-48208	0	0	0	0	0
1	ARS-BFGL-NGS-10545	0	0	0	0	0
1	Hapmap42953-BTA-48231	0	0	0	0	0
1	ARS-BFGL-NGS-23299	0	0	0	0	0
1	Hapmap48354-BTA-48238	0	0	0	0	0
1	ARS-BFGL-NGS-105650	0	0	0	0	0
1	ARS-BFGL-NGS-59470	0	0	0	0	0
1	Hapmap46305-BTA-53011	0	0	0	0	0
1	BTB-02013809	0	0	0	0	0
1	BTB-01877866	0	0	0	0	0
1	BTB-00052737	0	0	0	0	0
1	ARS-BFGL-NGS-27741	1	0	0	0	1
1	ARS-BFGL-NGS-91306	0	0	0	0	0
1	BTB-00052826	0	0	0	0	0
1	BTA-49362-no-rs	0	0	0	0	0
1	ARS-BFGL-NGS-50236	0	0	0	0	0
1	BTA-114286-no-rs	0	0	0	0	0
1	ARS-BFGL-BAC-7198	0	0	0	0	0
1	Hapmap38442-BTA-87622	0	0	0	0	0
1	BTB-00052125	0	0	0	0	0
1	BTB-01476130	0	0	0	0	0
1	ARS-BFGL-BAC-13578	0	0	0	0	0
1	ARS-BFGL-NGS-23874	0	0	0	0	0
1	BTA-49368-no-rs	0	0	0	0	0
1	Hapmap59700-rs29027306	0	0	0	0	0
1	BTB-00053769	0	0	0	0	0
1	BTA-49375-no-rs	0	0	0	0	0
1	BTB-01117320	0	0	0	0	0
1	BTB-01904540	0	0	0	0	0
1	BTB-01116925	0	0	0	0	0
1	Hapmap25578-BTA-148357	0	0	0	0	0
1	BTB-01116846	0	0	0	0	0
1	ARS-BFGL-NGS-12402	0	0	0	0	0
1	Hapmap55173-rs29024142	0	0	0	0	0
1	BTA-49389-no-rs	0	0	0	0	0
1	BTB-00054117	0	0	0	0	0
1	BTB-00054095	0	0	0	0	0
1	BTB-00054609	0	0	0	0	0
1	BTB-00054470	0	0	0	0	0
1	ARS-BFGL-NGS-105510	0	0	0	0	0
1	ARS-BFGL-BAC-14216	0	0	0	0	0
1	ARS-BFGL-NGS-7472	0	0	0	0	0
1	BTB-01382680	0	0	0	0	0
1	Hapmap59501-rs29020824	0	0	0	0	0
1	BTB-01694763	0	0	0	0	0
1	BTB-01694723	0	0	0	0	0
1	BTB-00054661	0	0	0	0	0
1	BTB-00054647	0	0	0	0	0
1	BTB-00056029	0	0	0	0	0
1	BTB-00055938	0	1	0	0	1
1	ARS-BFGL-BAC-14851	0	0	0	0	0
1	Hapmap38963-BTA-50274	0	0	0	0	0
1	ARS-BFGL-NGS-91292	0	0	0	0	0
1	ARS-BFGL-BAC-14843	0	0	0	0	0
1	BTB-00055621	0	0	0	0	0
1	BTB-01479818	0	0	0	0	0
1	Hapmap47791-BTA-96755	0	0	0	0	0
1	ARS-BFGL-NGS-553	0	1	0	0	1
1	BTA-22052-no-rs	0	0	0	0	0
1	BTA-22049-no-rs	0	0	0	0	0
1	BTA-114011-no-rs	0	0	0	0	0
1	Hapmap25115-BTA-50291	0	0	0	0	0
1	Hapmap45144-BTA-100450	0	0	0	0	0
1	ARS-BFGL-NGS-8991	0	0	0	0	0
1	Hapmap50536-BTA-99808	0	0	0	0	0
1	BTB-01369713	0	0	0	0	0
1	BTB-01369884	0	0	0	0	0
1	ARS-BFGL-NGS-89910	0	0	0	0	0
1	BTB-01615126	0	0	0	0	0
1	Hapmap47487-BTA-107875	0	0	0	0	0
1	Hapmap41768-BTA-120174	0	0	0	0	0
1	ARS-BFGL-NGS-107861	0	0	0	0	0
1	BTB-00060880	0	0	0	0	0
1	BTB-00060751	0	0	0	0	0
1	ARS-BFGL-NGS-98257	0	0	0	0	0
1	ARS-BFGL-NGS-25639	0	0	0	0	0
1	Hapmap48368-BTA-50297	0	0	0	0	0
1	ARS-BFGL-NGS-79291	0	0	0	0	0
1	ARS-BFGL-NGS-27011	0	0	0	0	0
1	BTA-50361-no-rs	0	2	0	0	2
1	Hapmap52333-rs29027485	0	0	0	0	0
1	BTB-01472166	0	0	0	0	0
1	ARS-USMARC-Parent-AY761135-rs29003723	0	0	0	0	0
1	ARS-BFGL-NGS-55389	0	0	0	0	0
1	Hapmap50377-BTA-50302	0	0	0	0	0
1	BTA-50305-no-rs	0	0	0	0	0
1	BTB-00056214	0	0	0	0	0
1	BTB-00056233	0	0	0	0	0
1	BTB-01663737	0	0	0	0	0
1	ARS-BFGL-BAC-16161	0	0	0	0	0
1	Hapmap42138-BTA-21868	0	0	0	0	0
1	ARS-BFGL-NGS-92777	0	0	0	0	0
1	BTB-00056583	0	0	0	0	0
1	BTB-00056613	0	0	0	0	0
1	ARS-BFGL-NGS-34197	0	0	0	0	0
1	ARS-BFGL-NGS-42035	0	0	0	0	0
1	ARS-BFGL-NGS-411	0	0	0	0	0
1	BTB-00056939	0	0	0	0	0
1	Hapmap49636-BTA-50341	0	0	0	0	0
1	BTA-01811-rs29012765	0	0	0	0	0
1	ARS-BFGL-NGS-36975	0	0	0	0	0
1	ARS-BFGL-NGS-104657	0	0	0	0	0
1	ARS-BFGL-NGS-31046	0	0	0	0	0
1	BTB-00057251	0	0	0	0	0
1	ARS-BFGL-NGS-99827	0	0	0	0	0
1	BTB-00057662	0	0	0	0	0
1	BTB-02067404	0	0	0	0	0
1	BTA-49421-no-rs	0	1	0	0	1
1	ARS-BFGL-NGS-14969	0	0	0	0	0
1	BTA-49441-no-rs	0	0	0	0	0
1	BTB-00055549	0	0	0	0	0
1	ARS-BFGL-NGS-64270	0	0	0	0	0
1	ARS-BFGL-NGS-40583	0	0	0	0	0
1	Hapmap58543-rs29022778	0	0	0	0	0
1	ARS-BFGL-NGS-96173	0	0	0	0	0
1	Hapmap41763-BTA-117901	0	0	0	0	0
1	BTB-01744858	0	0	0	0	0
1	Hapmap42453-BTA-122047	0	0	0	0	0
1	Hapmap47449-BTA-96490	0	0	0	0	0
1	ARS-BFGL-NGS-35567	0	0	0	0	0
1	ARS-BFGL-NGS-5193	0	0	0	0	0
1	ARS-BFGL-NGS-18962	0	0	0	0	0
1	ARS-BFGL-NGS-74871	0	0	0	0	0
1	BTB-00058404	0	0	0	0	0
1	BTA-53040-no-rs	0	0	0	0	0
1	ARS-BFGL-BAC-5990	0	0	0	0	0
1	BTB-00058659	0	0	0	0	0
1	BTA-51376-no-rs	0	0	0	0	0
1	BTB-00058727	0	0	0	0	0
1	ARS-BFGL-NGS-107359	0	0	0	0	0
1	ARS-BFGL-NGS-26489	0	0	0	0	0
1	Hapmap50014-BTA-51389	0	0	0	0	0
1	ARS-BFGL-NGS-23583	0	0	0	0	0
1	BTB-00059412	0	0	0	0	0
1	ARS-BFGL-NGS-10455	0	0	0	0	0
1	Hapmap51604-BTA-51399	0	0	0	0	0
1	ARS-BFGL-NGS-14657	0	0	0	0	0
1	Hapmap48798-BTA-51401	0	0	0	0	0
1	ARS-BFGL-NGS-102045	0	0	0	0	0
1	ARS-BFGL-NGS-37095	0	0	0	0	0
1	BTA-53359-no-rs	0	0	0	0	0
1	ARS-BFGL-NGS-1834	0	0	0	0	0
1	Hapmap38506-BTA-52316	0	1	0	0	1
1	ARS-BFGL-NGS-79259	0	0	0	0	0
1	ARS-BFGL-NGS-30324	0	0	0	0	0
1	BTB-00059627	0	0	0	0	0
1	BTB-00061242	0	0	0	0	0
1	Hapmap45405-BTA-111896	2	0	0	0	2
1	BTB-01287574	0	0	0	0	0
1	BTB-01963898	0	0	0	0	0
1	BTB-00061551	0	0	0	0	0
1	ARS-BFGL-BAC-11057	0	0	0	0	0
1	ARS-BFGL-NGS-26880	0	0	0	0	0
1	BTA-53322-no-rs	0	0	0	0	0
1	Hapmap29089-BTA-99541	0	0	0	0	0
1	BTB-01641095	0	0	0	0	0
1	BTB-01789715	0	0	0	0	0
1	ARS-BFGL-NGS-3162	0	0	0	0	0
1	BTB-00062051	0	0	0	0	0
1	ARS-BFGL-NGS-54112	0	0	0	0	0
1	ARS-BFGL-NGS-35508	0	0	0	0	0
1	ARS-BFGL-NGS-108336	0	0	0	0	0
1	ARS-BFGL-NGS-106616	0	0	0	0	0
1	BTB-00062715	0	0	0	0	0
1	ARS-BFGL-NGS-78666	0	1	0	0	1
1	ARS-BFGL-NGS-2595	0	0	0	0	0
1	ARS-BFGL-NGS-105305	0	0	0	0	0
1	ARS-BFGL-NGS-72308	0	0	0	0	0
1	Hapmap48385-BTA-54303	0	0	0	0	0
1	BTB-00063876	0	0	0	0	0
1	ARS-BFGL-NGS-13683	0	0	0	0	0
1	ARS-BFGL-NGS-99025	0	0	0	0	0
1	ARS-BFGL-NGS-2473	0	0	0	0	0
1	ARS-BFGL-BAC-11687	0	0	0	1	1
1	Hapmap51252-BTA-53367	0	0	0	0	0
1	ARS-BFGL-NGS-98138	0	0	0	0	0
1	ARS-BFGL-NGS-12806	0	0	0	0	0
1	ARS-BFGL-NGS-27844	0	0	0	0	0
1	ARS-BFGL-NGS-91055	0	0	0	0	0
1	ARS-BFGL-NGS-37290	0	0	0	0	0
1	BTB-00039698	0	0	0	0	0
1	ARS-BFGL-NGS-60475	0	0	0	0	0
1	BTA-40533-no-rs	0	0	0	0	0
1	BTA-120764-no-rs	0	0	0	0	0
1	Hapmap52330-rs29021130	0	0	0	0	0
1	ARS-BFGL-BAC-14872	0	0	0	0	0
1	ARS-BFGL-BAC-14873	0	0	0	0	0
1	Hapmap41179-BTA-120763	0	0	0	0	0
1	Hapmap42704-BTA-84999	0	0	0	0	0
1	Hapmap34056-BES2_Contig421_810	0	0	0	0	0
1	ARS-BFGL-NGS-60119	0	0	0	0	0
1	ARS-BFGL-BAC-5529	0	0	0	0	0
1	Hapmap48589-BTA-107619	0	0	0	0	0
1	ARS-USMARC-Parent-AY943841-rs17871566	0	0	0	0	0
1	ARS-BFGL-NGS-29472	0	0	0	0	0
1	Hapmap20495-rs29024564	0	0	0	0	0
1	BTA-39380-no-rs	0	0	0	0	0
1	BTB-00076647	0	0	0	0	0
1	BTB-01305420	0	0	0	0	0
1	BTA-122684-no-rs	0	0	0	0	0
1	ARS-BFGL-NGS-103518	0	0	0	0	0
1	BTB-01305554	0	0	0	0	0
1	ARS-BFGL-NGS-105560	0	0	0	0	0
1	BTA-100315-no-rs	0	0	0	0	0
1	Hapmap54009-rs29018701	0	0	0	0	0
1	ARS-BFGL-NGS-82122	0	0	0	0	0
1	ARS-BFGL-NGS-76160	0	0	0	0	0
1	BTB-00070923	0	0	0	0	0
1	BTB-00070740	0	0	0	0	0
1	ARS-BFGL-NGS-13638	0	0	0	0	0
1	ARS-BFGL-NGS-14502	0	0	0	0	0
1	Hapmap51743-BTA-54330	0	0	0	0	0
1	ARS-BFGL-NGS-52663	0	0	0	0	0
1	Hapmap41748-BTA-108916	0	0	0	0	0
1	ARS-BFGL-NGS-31585	0	0	0	0	0
1	BTB-01839901	0	0	0	0	0
1	BTB-00067270	0	0	0	0	0
1	Hapmap41574-BTA-54365	0	0	0	0	0
1	UA-IFASA-4369	0	0	0	0	0
1	Hapmap39005-BTA-113964	0	0	0	0	0
1	ARS-BFGL-NGS-22768	0	0	0	0	0
1	BTB-01225777	0	0	0	0	0
1	ARS-BFGL-NGS-106484	0	0	0	0	0
1	UA-IFASA-3744	0	0	0	0	0
1	BTB-01951526	0	0	1	0	1
1	BTB-01955138	0	0	0	0	0
1	BTB-01844108	0	0	0	0	0
1	ARS-BFGL-NGS-104338	0	0	0	0	0
1	ARS-BFGL-NGS-39171	0	0	0	0	0
1	ARS-BFGL-NGS-40286	0	0	0	0	0
1	BTB-01710763	0	0	0	0	0
1	ARS-BFGL-NGS-39460	0	0	0	0	0
1	BTB-00066658	0	0	0	0	0
1	BTA-55383-no-rs	0	0	0	0	0
1	Hapmap40443-BTA-55393	0	0	0	0	0
1	Hapmap47658-BTA-55394	0	0	0	0	0
1	ARS-BFGL-NGS-10924	1	0	0	0	1
1	ARS-BFGL-NGS-31728	0	0	0	0	0
1	ARS-BFGL-NGS-29228	0	0	0	0	0
1	ARS-BFGL-NGS-57723	0	0	0	0	0
1	ARS-BFGL-NGS-104426	0	0	0	0	0
1	ARS-BFGL-NGS-2621	0	0	0	0	0
1	ARS-BFGL-BAC-15516	0	0	0	0	0
1	ARS-BFGL-BAC-15523	1	0	0	0	1
1	BTB-00067759	0	0	0	0	0
1	BTB-00067814	2	0	0	0	2
1	ARS-BFGL-NGS-32029	0	0	0	0	0
1	BTB-00068200	0	0	0	0	0
1	ARS-BFGL-NGS-13498	0	0	0	0	0
1	ARS-BFGL-NGS-106123	0	0	0	0	0
1	BTB-00977334	0	0	0	0	0
1	BTA-64849-no-rs	0	0	0	0	0
1	ARS-BFGL-NGS-17766	0	0	0	0	0
1	ARS-BFGL-NGS-96151	0	0	0	0	0
1	Hapmap57299-ss46527085	0	0	0	0	0
1	ARS-BFGL-NGS-34622	0	0	0	0	0
1	ARS-BFGL-BAC-15514	0	0	0	0	0
1	ARS-BFGL-NGS-105140	0	0	0	0	0
1	ARS-BFGL-NGS-56584	0	0	0	0	0
1	ARS-BFGL-NGS-4901	0	0	0	0	0
1	ARS-BFGL-NGS-100090	0	0	0	0	0
1	ARS-BFGL-NGS-40732	0	0	0	0	0
1	ARS-BFGL-NGS-22713	0	0	0	0	0
1	ARS-BFGL-NGS-90750	0	0	0	0	0
1	ARS-BFGL-NGS-4848	0	0	0	0	0
1	ARS-BFGL-NGS-109493	0	0	0	0	0
1	BTA-56389-no-rs	0	0	0	0	0
1	Hapmap45294-BTA-56387	0	0	0	0	0
1	ARS-BFGL-NGS-108391	0	0	0	0	0
1	Hapmap54522-ss46526129	0	0	0	0	0
1	ARS-BFGL-NGS-103649	0	0	0	0	0
1	ARS-BFGL-NGS-87570	0	0	0	0	0
1	ARS-BFGL-NGS-31102	0	0	0	0	0
1	BTB-01598310	0	0	0	0	0
1	Hapmap47823-BTA-106742	0	0	0	0	0
1	BTA-19847-no-rs	0	0	0	0	0
1	ARS-BFGL-NGS-78784	0	0	0	0	0
1	Hapmap46782-BTA-19874	0	0	0	0	0
1	ARS-BFGL-NGS-13206	0	0	0	0	0
1	ARS-BFGL-NGS-29750	0	0	0	0	0
1	ARS-BFGL-NGS-65139	0	0	0	0	0
1	Hapmap47854-BTA-119090	0	0	0	0	0
1	ARS-BFGL-NGS-43565	0	0	0	0	0
1	ARS-BFGL-NGS-26772	0	0	0	0	0
1	ARS-BFGL-NGS-25873	0	0	0	0	0
1	ARS-BFGL-NGS-30170	0	0	0	0	0
1	BTB-00043331	0	0	0	0	0
1	ARS-BFGL-BAC-12960	0	0	0	0	0
1	Hapmap45492-BTA-44298	0	0	0	0	0
1	BTB-00043127	0	0	0	0	0
1	ARS-BFGL-NGS-8140	0	0	0	0	0
1	UA-IFASA-9633	0	0	0	0	0
1	ARS-BFGL-NGS-86458	0	0	0	0	0
1	ARS-BFGL-NGS-91705	0	0	0	0	0
1	ARS-BFGL-NGS-33258	0	0	0	0	0
1	ARS-BFGL-NGS-54529	0	0	0	0	0
1	ARS-BFGL-NGS-59701	0	0	0	0	0
1	ARS-BFGL-NGS-67754	0	0	0	0	0
1	ARS-BFGL-NGS-102593	0	0	0	0	0
1	ARS-BFGL-NGS-1	0	0	0	0	0
1	ARS-BFGL-NGS-97531	0	0	0	0	0
1	ARS-BFGL-NGS-103594	0	0	0	0	0
1	Hapmap43997-BTA-106314	0	0	0	0	0
1	BTB-01975281	0	0	0	0	0
1	ARS-BFGL-NGS-105884	0	0	0	0	0
1	BTB-00069838	0	0	0	0	0
1	BTB-00069749	0	0	0	0	0
1	BTB-00069681	0	0	0	0	0
1	ARS-BFGL-BAC-5688	0	0	0	0	0
1	ARS-BFGL-NGS-95621	0	0	0	0	0
1	BTB-00070218	0	0	0	0	0
1	Hapmap25017-BTA-124913	0	0	0	0	0
1	ARS-BFGL-NGS-105124	0	0	0	0	0
1	ARS-BFGL-NGS-35604	0	0	0	0	0
1	ARS-BFGL-NGS-5818	0	0	0	0	0
1	ARS-BFGL-NGS-69011	0	0	0	0	0
1	Hapmap57645-rs29027916	0	0	0	0	0
1	ARS-BFGL-NGS-71332	0	0	0	0	0
1	ARS-BFGL-NGS-39807	0	0	0	0	0
1	ARS-BFGL-NGS-108762	0	0	0	0	0
1	ARS-BFGL-NGS-41125	0	0	0	0	0
1	ARS-BFGL-NGS-70523	0	1	0	1	2
1	ARS-BFGL-NGS-16536	0	0	0	0	0
1	ARS-BFGL-NGS-105623	0	0	0	0	0
1	BTB-01241144	0	0	0	0	0
1	Hapmap48626-BTA-116429	0	1	0	0	1
1	Hapmap53709-rs29017440	0	0	0	0	0
1	Hapmap42082-BTA-116435	0	0	0	0	0
1	BTB-01778303	0	0	0	0	0
1	BTA-120479-no-rs	0	0	0	0	0
1	BTA-16239-no-rs	0	0	0	0	0
1	Hapmap43297-BTA-57357	0	0	0	0	0
1	BTB-00070977	0	0	0	0	0
1	Hapmap48211-BTA-120784	0	0	0	0	0
1	Hapmap48261-BTA-24663	0	0	0	0	0
1	Hapmap48393-BTA-58266	0	0	3	0	3
1	ARS-BFGL-NGS-16576	0	0	0	0	0
1	ARS-BFGL-NGS-102650	1	0	1	0	2
1	ARS-BFGL-NGS-77917	0	0	0	0	0
1	ARS-BFGL-NGS-39761	0	0	0	0	0
1	ARS-BFGL-BAC-13028	0	0	0	0	0
1	ARS-BFGL-NGS-18905	0	0	0	0	0
1	BTB-01686439	0	0	0	0	0
1	BTB-01008912	0	0	0	0	0
1	BTB-01660026	0	0	0	0	0
1	Hapmap44395-BTA-64864	0	0	0	0	0
1	ARS-BFGL-NGS-103669	0	0	0	0	0
1	ARS-BFGL-NGS-4798	0	0	0	0	0
1	ARS-BFGL-NGS-78856	0	0	0	0	0
1	ARS-BFGL-NGS-26782	0	0	0	0	0
1	BTB-01486160	0	0	0	0	0
1	ARS-BFGL-NGS-61565	0	0	0	0	0
1	BTA-97271-no-rs	0	0	0	0	0
1	Hapmap38969-BTA-58311	0	0	0	0	0
1	BTA-58309-no-rs	0	0	0	0	0
1	BTB-00073037	0	0	0	0	0
1	ARS-BFGL-NGS-24636	0	0	0	0	0
1	ARS-BFGL-NGS-12744	0	0	0	0	0
1	ARS-BFGL-NGS-22096	0	0	0	0	0
1	Hapmap57477-rs29022938	0	0	0	2	2
1	ARS-BFGL-NGS-15024	0	0	0	0	0
1	ARS-BFGL-NGS-43112	0	0	0	0	0
1	ARS-BFGL-NGS-58627	0	0	0	0	0
1	ARS-BFGL-NGS-284	0	0	0	0	0
1	ARS-BFGL-NGS-83392	0	0	0	0	0
1	ARS-BFGL-NGS-93838	0	0	0	0	0
1	ARS-BFGL-NGS-102466	0	0	0	0	0
1	ARS-BFGL-NGS-103480	0	0	0	0	0
1	ARS-BFGL-NGS-61517	0	0	0	0	0
1	Hapmap60257-rs29016165	0	0	0	0	0
1	Hapmap55716-rs29015966	0	0	0	0	0
1	Hapmap42032-BTA-100094	0	0	0	0	0
1	BTA-100095-no-rs	0	0	0	0	0
1	Hapmap57491-ss46526066	0	0	0	0	0
1	Hapmap47183-BTA-113360	0	0	0	0	0
1	ARS-BFGL-NGS-104351	0	0	0	0	0
1	BTB-00074258	0	0	1	0	1
1	BTB-00024024	0	0	0	0	0
1	BTA-120735-no-rs	0	0	0	0	0
1	Hapmap54019-rs29023016	1	1	1	0	3
1	BTB-00073892	0	0	0	0	0
1	Hapmap59327-rs29016284	0	0	0	0	0
1	ARS-BFGL-NGS-36714	0	0	0	0	0
1	Hapmap3051-BTA-15299	0	0	0	0	0
1	BTB-00074122	0	0	0	0	0
1	BTB-00382006	0	0	0	0	0
1	ARS-BFGL-NGS-24919	0	0	0	0	0
1	ARS-BFGL-NGS-32312	0	0	0	0	0
1	ARS-BFGL-NGS-27443	0	0	0	0	0
1	ARS-BFGL-NGS-36332	0	0	0	0	0
1	ARS-BFGL-NGS-75385	0	0	0	0	0
1	ARS-BFGL-NGS-39036	0	0	0	0	0
1	Hapmap43186-BTA-15325	0	0	0	0	0
1	BTB-00074914	0	0	0	0	0
1	Hapmap40402-BTA-15329	0	0	0	0	0
1	ARS-BFGL-BAC-16186	0	0	0	0	0
1	ARS-BFGL-NGS-5053	0	0	0	0	0
1	BTB-01633174	0	0	0	0	0
1	BTA-15333-no-rs	0	0	0	0	0
1	BTB-00075551	0	0	0	0	0
1	ARS-BFGL-NGS-12147	0	0	0	0	0
1	BTA-15354-no-rs	0	0	0	0	0
1	UA-IFASA-4140	0	0	0	0	0
1	Hapmap51199-BTA-27719	0	0	0	0	0
1	BTB-00076308	0	0	0	0	0
1	BTB-00076382	0	0	0	0	0
2	BTB-01789851	0	0	0	0	0
2	ARS-BFGL-NGS-31104	0	0	0	0	0
2	BTB-00077301	0	0	0	0	0
2	Hapmap32829-BTA-147228	0	0	0	0	0
2	BTB-01204098	0	0	0	0	0
2	ARS-BFGL-NGS-5376	0	0	0	0	0
2	BTB-01204067	0	0	0	0	0
2	ARS-BFGL-NGS-55528	0	0	0	0	0
2	ARS-BFGL-NGS-74920	0	0	0	0	0
2	BTA-109912-no-rs	0	0	0	0	0
2	ARS-BFGL-BAC-44757	0	0	0	0	0
2	ARS-BFGL-NGS-16717	0	0	0	0	0
2	Hapmap55208-ss46526613	0	0	0	0	0
2	UA-IFASA-5944	0	0	0	0	0
2	BTA-10744-no-rs	0	0	0	0	0
2	BTB-00077456	0	0	0	0	0
2	BTB-00077399	0	0	0	2	2
2	ARS-BFGL-NGS-6050	0	0	0	0	0
2	BTB-00077286	0	0	0	0	0
2	ARS-BFGL-NGS-55090	0	0	0	0	0
2	BTB-01710358	0	0	0	0	0
2	ARS-BFGL-NGS-27330	0	0	0	0	0
2	BTB-00077049	0	0	0	0	0
2	BTB-00077213	0	0	0	0	0
2	ARS-BFGL-NGS-60387	0	0	0	0	0
2	ARS-BFGL-NGS-18261	0	0	0	1	1
2	ARS-BFGL-NGS-108007	0	0	0	0	0
2	ARS-BFGL-BAC-35148	0	0	0	0	0
2	Hapmap43973-BTA-93569	0	0	0	0	0
2	ARS-BFGL-NGS-103086	0	0	0	0	0
2	ARS-BFGL-NGS-40516	0	0	0	0	0
2	ARS-BFGL-NGS-36537	0	0	0	0	0
2	ARS-BFGL-NGS-67261	0	0	0	0	0
2	ARS-BFGL-NGS-53839	0	0	0	0	0
2	ARS-BFGL-NGS-60640	0	0	0	0	0
2	ARS-BFGL-BAC-42496	0	0	0	0	0
2	Hapmap40838-BTA-92488	0	0	0	0	0
2	ARS-BFGL-NGS-46839	0	0	0	0	0
2	Hapmap48616-BTA-112393	0	0	0	0	0
2	ARS-BFGL-NGS-15763	0	0	0	0	0
2	ARS-BFGL-NGS-100540	0	0	0	1	1
2	ARS-BFGL-NGS-59921	0	0	0	0	0
2	Hapmap43083-BTA-86781	0	0	0	3	3
2	Hapmap50886-BTA-121204	0	0	0	0	0
2	BTB-00078030	0	0	0	3	3
2	BTB-00077963	0	0	0	3	3
2	Hapmap39337-BTA-46816	0	0	0	1	1
2	BTB-01739851	0	0	0	2	2
2	BTB-00078999	0	0	0	2	2
2	BTB-00079042	0	0	0	0	0
2	ARS-BFGL-NGS-12749	0	0	0	4	4
2	BTA-47785-no-rs	0	0	0	0	0
2	ARS-BFGL-NGS-6152	0	0	0	0	0
2	BTA-97386-no-rs	0	0	0	0	0
2	ARS-BFGL-NGS-24135	0	0	0	4	4
2	ARS-BFGL-NGS-24537	0	1	0	0	1
2	ARS-BFGL-NGS-2658	0	0	0	1	1
2	Hapmap57611-rs29021061	0	0	0	2	2
2	ARS-BFGL-NGS-101125	0	0	0	0	0
2	Hapmap44381-BTA-47399	0	0	0	1	1
2	Hapmap54109-rs29011261	0	0	0	6	6
2	ARS-BFGL-NGS-6033	0	0	0	2	2
2	Hapmap52624-rs29010906	0	0	0	2	2
2	ARS-BFGL-NGS-100748	0	0	0	0	0
2	ARS-BFGL-NGS-4516	0	0	0	1	1
2	ARS-BFGL-NGS-17147	0	2	0	2	4
2	ARS-BFGL-NGS-15417	0	0	1	0	1
2	Hapmap49624-BTA-47893	0	0	0	15	15
2	ARS-BFGL-NGS-11319	1	0	0	9	10
2	Hapmap47560-BTA-30470	0	1	0	4	5
2	Hapmap52728-rs29018577	0	0	0	2	2
2	BTA-47483-no-rs	0	0	0	0	0
2	ARS-BFGL-NGS-59102	1	0	0	5	6
2	Hapmap53965-rs29017456	0	0	0	1	1
2	Hapmap60397-ss46527095	0	0	0	3	3
2	ARS-BFGL-NGS-52961	1	0	0	4	5
2	BTB-00078691	0	0	0	7	7
2	BTB-01977132	0	0	1	2	3
2	ARS-BFGL-BAC-2817	0	0	0	0	0
2	BTA-27415-no-rs	0	0	0	6	6
2	BTB-01717869	0	0	0	4	4
2	UA-IFASA-9562	0	0	0	4	4
2	BTB-01929933	0	0	0	0	0
2	Hapmap51331-BTA-85692	0	1	0	1	2
2	ARS-BFGL-NGS-37283	0	0	0	0	0
2	BTB-01435557	0	0	0	0	0
2	BTB-00079213	0	0	0	0	0
2	ARS-BFGL-NGS-11560	0	0	0	1	1
2	BTB-00079297	0	0	0	1	1
2	Hapmap43273-BTA-47993	0	0	0	0	0
2	BTB-00079368	0	0	0	0	0
2	Hapmap55212-rs29013415	0	0	0	1	1
2	BTB-00079476	0	0	0	0	0
2	BTB-01282688	0	0	0	1	1
2	BTB-00079551	0	0	0	0	0
2	Hapmap38411-BTA-48376	1	0	1	0	2
2	Hapmap49896-BTA-17263	0	1	0	0	1
2	Hapmap54204-rs29015637	0	1	0	0	1
2	Hapmap44337-BTA-109205	0	0	0	0	0
2	Hapmap51202-BTA-28358	0	0	0	0	0
2	Hapmap40653-BTA-114312	0	0	0	0	0
2	ARS-BFGL-NGS-69447	0	0	0	0	0
2	ARS-BFGL-NGS-30075	0	0	0	0	0
2	BTA-23383-no-rs	0	0	0	0	0
2	Hapmap44041-BTA-23382	0	0	0	1	1
2	ARS-BFGL-NGS-53911	0	0	0	2	2
2	ARS-BFGL-NGS-91026	0	0	0	0	0
2	Hapmap27018-BTA-158911	1	1	0	1	3
2	BTA-109791-no-rs	0	0	0	0	0
2	Hapmap38897-BTA-48906	0	0	0	0	0
2	ARS-BFGL-NGS-40106	0	0	0	0	0
2	ARS-BFGL-NGS-103955	0	0	0	0	0
2	BTA-29193-no-rs	0	0	0	0	0
2	ARS-BFGL-BAC-27295	0	0	0	0	0
2	Hapmap34694-BES3_Contig475_1491	0	0	0	0	0
2	ARS-BFGL-NGS-91327	0	0	0	0	0
2	ARS-BFGL-BAC-35552	0	0	0	0	0
2	Hapmap49907-BTA-20483	0	0	0	0	0
2	Hapmap41795-BTA-20481	0	0	0	0	0
2	ARS-BFGL-BAC-32402	0	0	0	0	0
2	ARS-BFGL-NGS-43437	0	0	0	0	0
2	ARS-BFGL-NGS-88388	0	0	0	0	0
2	Hapmap54937-rs29013687	0	0	0	0	0
2	Hapmap39412-BTA-48779	0	0	0	0	0
2	ARS-BFGL-NGS-38281	0	1	0	1	2
2	ARS-BFGL-NGS-89098	0	0	0	0	0
2	ARS-BFGL-NGS-74668	0	0	0	0	0
2	BTA-97453-no-rs	0	0	0	0	0
2	BTB-01144233	0	0	0	0	0
2	Hapmap52534-rs29010223	0	0	0	0	0
2	Hapmap33059-BTA-158581	0	0	0	0	0
2	Hapmap60797-rs29023429	0	0	0	0	0
2	Hapmap58884-rs29013431	0	0	0	0	0
2	Hapmap47192-BTA-119165	0	0	0	0	0
2	BTB-01084842	0	0	0	0	0
2	ARS-BFGL-NGS-82028	0	0	0	0	0
2	BTB-01084639	0	0	0	0	0
2	BTB-01084561	0	0	0	0	0
2	BTB-01084484	0	0	0	0	0
2	BTB-01600567	0	0	0	0	0
2	BTB-01600593	0	0	0	0	0
2	Hapmap44576-BTA-90136	0	0	0	0	0
2	BTB-01410599	1	0	0	0	1
2	ARS-BFGL-NGS-36375	0	0	0	0	0
2	BTB-01410432	0	0	0	0	0
2	BTB-00080812	0	0	0	0	0
2	ARS-BFGL-NGS-1216	0	0	0	0	0
2	Hapmap58340-rs29009785	0	0	0	0	0
2	BTB-01363466	0	0	0	0	0
2	Hapmap47905-BTA-28908	0	0	0	0	0
2	BTB-01952715	0	0	0	0	0
2	BTB-01853142	0	0	0	0	0
2	Hapmap58412-rs29020884	0	0	0	0	0
2	BTB-00081694	0	0	0	0	0
2	Hapmap38868-BTA-97511	0	0	0	0	0
2	Hapmap28148-BTA-97509	0	0	0	0	0
2	BTA-49719-no-rs	0	0	0	0	0
2	ARS-BFGL-NGS-38278	0	0	0	0	0
2	Hapmap61050-rs29013591	0	0	0	0	0
2	BTB-01290659	0	0	0	0	0
2	BTB-01290636	0	0	0	0	0
2	BTB-01290581	0	0	0	0	0
2	ARS-BFGL-NGS-71755	7	0	0	0	7
2	BTB-00081745	1	0	0	0	1
2	BTB-02054371	0	0	0	0	0
2	Hapmap25114-BTA-49906	0	0	0	0	0
2	BTB-01559455	0	0	0	0	0
2	ARS-BFGL-NGS-104601	0	0	0	0	0
2	BTB-01559610	0	0	0	0	0
2	Hapmap46225-BTA-49570	0	0	0	0	0
2	BTA-49599-no-rs	0	0	0	0	0
2	Hapmap41889-BTA-49622	0	0	0	0	0
2	BTB-00081257	0	0	0	0	0
2	BTB-00081403	0	0	0	0	0
2	Hapmap56313-rs29022477	0	0	0	0	0
2	BTB-00081518	0	0	0	0	0
2	Hapmap53232-rs29020795	0	0	0	0	0
2	BTB-00065996	0	0	0	0	0
2	BTB-00066182	0	0	0	0	0
2	Hapmap38416-BTA-55305	0	0	0	0	0
2	BTB-00066363	0	0	0	0	0
2	ARS-BFGL-NGS-101460	0	0	0	0	0
2	BTA-86806-no-rs	0	0	0	0	0
2	BTB-01112800	0	0	0	0	0
2	Hapmap49351-BTA-86808	0	0	0	0	0
2	ARS-BFGL-NGS-23300	0	0	0	0	0
2	ARS-BFGL-NGS-32739	0	0	0	0	0
2	Hapmap59161-rs29014139	0	0	0	0	0
2	BTB-01555229	0	0	0	0	0
2	BTB-01555215	0	0	0	0	0
2	ARS-BFGL-NGS-39206	0	0	0	0	0
2	Hapmap51079-BTA-88097	0	0	0	0	0
2	Hapmap59959-rs29020690	0	0	0	0	0
2	BTB-00083120	0	0	0	0	0
2	ARS-BFGL-BAC-35112	0	0	0	0	0
2	BTB-00082770	0	0	0	0	0
2	BTA-46844-no-rs	0	0	0	0	0
2	BTB-00086860	0	0	0	0	0
2	BTB-00083549	0	0	0	0	0
2	Hapmap32159-BTA-46703	0	0	0	0	0
2	BTB-01728391	0	0	0	0	0
2	ARS-BFGL-NGS-102509	0	0	0	0	0
2	BTB-01168531	0	0	0	0	0
2	ARS-BFGL-NGS-86527	0	0	0	0	0
2	BTB-01718242	0	0	0	0	0
2	BTA-46780-no-rs	0	0	0	0	0
2	BTB-00085394	0	0	0	0	0
2	Hapmap50971-BTA-46778	0	0	0	0	0
2	BTB-00085347	0	0	0	0	0
2	BTB-00085286	0	0	0	0	0
2	ARS-BFGL-NGS-32709	0	0	0	0	0
2	ARS-BFGL-NGS-23786	0	0	0	0	0
2	ARS-BFGL-BAC-30348	0	0	0	0	0
2	BTB-00084784	0	0	0	0	0
2	Hapmap50365-BTA-46730	0	0	0	0	0
2	Hapmap33359-BTA-133718	0	0	0	0	0
2	BTB-00084343	0	0	0	0	0
2	ARS-BFGL-NGS-59293	0	0	0	0	0
2	ARS-BFGL-NGS-32608	0	0	0	0	0
2	ARS-BFGL-NGS-14826	0	0	0	0	0
2	BTB-01543286	0	0	0	0	0
2	BTB-01543251	0	0	0	0	0
2	BTB-01543204	0	0	0	0	0
2	BTB-01543144	0	0	0	0	0
2	Hapmap56915-rs29026677	0	0	0	0	0
2	BTB-00085503	0	0	0	0	0
2	BTB-00085538	0	0	0	0	0
2	BTB-00085877	0	0	0	0	0
2	ARS-BFGL-NGS-14141	0	0	0	0	0
2	Hapmap59009-rs29027446	0	0	0	0	0
2	ARS-BFGL-NGS-103110	0	0	0	0	0
2	ARS-BFGL-NGS-29277	0	0	0	0	0
2	Hapmap58163-rs29021257	0	0	0	0	0
2	BTA-46847-no-rs	0	0	0	0	0
2	BTA-46852-no-rs	0	0	0	0	0
2	ARS-BFGL-NGS-10872	0	0	0	0	0
2	ARS-BFGL-NGS-14875	0	0	0	0	0
2	Hapmap52128-rs29015710	0	0	0	0	0
2	Hapmap57629-rs29027188	0	0	0	0	0
2	Hapmap59917-rs29012418	0	0	0	0	0
2	BTB-00087717	0	0	0	0	0
2	BTB-00087821	0	0	0	0	0
2	BTA-46908-no-rs	0	0	0	0	0
2	ARS-BFGL-NGS-3079	0	0	0	0	0
2	BTB-00083874	0	0	0	0	0
2	BTB-00084004	0	0	0	0	0
2	ARS-BFGL-NGS-108909	0	0	0	0	0
2	Hapmap58903-rs29012194	0	0	0	0	0
2	BTB-00085949	0	0	0	0	0
2	Hapmap43586-BTA-46818	0	0	0	0	0
2	ARS-BFGL-NGS-61392	0	0	0	0	0
2	Hapmap46703-BTA-46822	0	1	0	0	1
2	BTA-121216-no-rs	0	0	0	0	0
2	ARS-BFGL-NGS-67669	0	0	0	0	0
2	Hapmap31749-BTA-133764	0	0	0	0	0
2	ARS-BFGL-NGS-6133	0	0	0	0	0
2	BTB-00088008	0	0	0	0	0
2	ARS-BFGL-NGS-38536	0	0	0	0	0
2	BTA-46926-no-rs	0	0	0	0	0
2	BTA-47105-no-rs	0	0	0	0	0
2	BTB-00091700	0	0	0	0	0
2	BTB-00091568	0	0	0	0	0
2	Hapmap52660-ss46526812	0	0	0	0	0
2	Hapmap39717-BTA-112973	0	0	0	0	0
2	ARS-BFGL-NGS-11470	0	0	0	0	0
2	BTB-00089002	0	0	0	0	0
2	BTB-00089278	0	0	0	0	0
2	ARS-BFGL-NGS-39504	0	0	0	0	0
2	ARS-BFGL-NGS-14624	0	0	0	0	0
2	BTB-01724071	0	0	0	0	0
2	UA-IFASA-5527	0	0	0	0	0
2	Hapmap50367-BTA-47094	0	0	0	0	0
2	BTB-00091356	0	0	0	0	0
2	BTB-00091350	0	0	0	0	0
2	BTA-47092-no-rs	0	0	1	0	1
2	BTB-00091195	0	0	0	0	0
2	Hapmap59218-rs29014793	0	0	0	0	0
2	ARS-BFGL-NGS-107504	0	0	0	0	0
2	BTA-47081-no-rs	0	0	0	0	0
2	ARS-BFGL-NGS-48318	0	0	0	0	0
2	ARS-BFGL-NGS-77438	0	1	0	0	1
2	BTA-47074-no-rs	0	0	0	0	0
2	BTB-00090483	0	0	0	0	0
2	ARS-BFGL-NGS-63575	0	0	0	0	0
2	Hapmap39657-BTA-47071	0	0	0	0	0
2	ARS-BFGL-NGS-40971	0	0	0	0	0
2	Hapmap44243-BTA-47059	0	0	0	0	0
2	BTA-47052-no-rs	0	0	0	0	0
2	Hapmap59045-rs29026016	1	0	0	1	2
2	BTB-00090016	0	0	0	0	0
2	Hapmap57743-rs29026473	0	0	0	0	0
2	Hapmap48633-BTA-118034	0	0	0	0	0
2	ARS-BFGL-NGS-60458	0	0	0	0	0
2	ARS-BFGL-NGS-13789	0	0	0	0	0
2	BTB-01141260	0	0	0	0	0
2	ARS-BFGL-BAC-31010	0	0	0	0	0
2	Hapmap51783-BTA-96615	0	0	0	0	0
2	Hapmap41697-BTA-96617	0	0	0	0	0
2	BTA-96624-no-rs	0	0	0	0	0
2	BTB-01494206	0	0	0	0	0
2	ARS-BFGL-NGS-19813	0	0	0	0	0
2	Hapmap43138-BTA-107007	0	0	0	0	0
2	Hapmap39178-BTA-96630	0	0	0	0	0
2	ARS-BFGL-NGS-104761	0	0	0	0	0
2	BTA-89168-no-rs	0	0	0	0	0
2	BTB-01987495	0	0	0	0	0
2	BTA-30375-no-rs	0	1	0	0	1
2	ARS-BFGL-NGS-31833	0	0	0	0	0
2	ARS-BFGL-NGS-13167	0	0	0	0	0
2	Hapmap32886-BTA-30414	0	0	0	0	0
2	BTA-30419-no-rs	0	0	0	0	0
2	Hapmap50650-BTA-30427	0	0	0	0	0
2	BTB-01978664	0	0	0	0	0
2	Hapmap61002-rs29016992	0	0	0	0	0
2	BTB-01243338	0	0	0	0	0
2	ARS-BFGL-BAC-33169	0	0	0	0	0
2	ARS-BFGL-NGS-38622	0	0	0	0	0
2	ARS-BFGL-BAC-2683	0	0	0	3	3
2	Hapmap52303-rs29012101	0	1	0	0	1
2	BTB-01386993	0	0	0	0	0
2	ARS-BFGL-BAC-30773	0	0	0	0	0
2	ARS-BFGL-NGS-103589	0	0	0	0	0
2	Hapmap39006-BTA-116188	0	0	0	0	0
2	ARS-BFGL-NGS-61127	0	0	0	0	0
2	ARS-BFGL-BAC-28436	0	0	0	0	0
2	ARS-BFGL-BAC-29664	0	0	0	0	0
2	ARS-BFGL-BAC-30229	0	0	0	0	0
2	Hapmap27615-BTA-151650	0	0	0	0	0
2	ARS-BFGL-BAC-30252	0	0	0	0	0
2	Hapmap51366-BTA-98577	0	0	0	0	0
2	ARS-BFGL-NGS-36416	0	0	0	0	0
2	ARS-BFGL-BAC-29051	0	0	0	0	0
2	ARS-BFGL-BAC-33842	0	0	1	0	1
2	ARS-BFGL-BAC-29669	0	0	0	0	0
2	ARS-BFGL-BAC-29706	0	0	0	0	0
2	Hapmap40659-BTA-116165	0	0	0	0	0
2	ARS-BFGL-BAC-68	0	0	0	0	0
2	Hapmap25812-BTA-133837	0	0	0	0	0
2	BTB-01944931	0	0	0	0	0
2	BTA-47136-no-rs	0	0	0	0	0
2	BTA-47138-no-rs	0	0	0	0	0
2	BTB-01571963	0	0	0	1	1
2	ARS-BFGL-NGS-80635	0	0	0	0	0
2	BTA-104779-no-rs	0	0	0	0	0
2	ARS-BFGL-NGS-38895	0	0	0	0	0
2	BTA-47279-no-rs	0	0	0	0	0
2	Hapmap44597-BTA-47277	0	0	0	0	0
2	ARS-BFGL-NGS-39862	0	0	0	0	0
2	BTB-00093074	0	0	0	0	0
2	Hapmap42950-BTA-47265	0	0	0	0	0
2	BTB-00092817	0	0	0	0	0
2	BTB-00092756	0	0	0	0	0
2	Hapmap41879-BTA-47145	0	0	0	0	0
2	BTB-00094591	0	0	0	0	0
2	ARS-BFGL-NGS-23688	0	0	0	0	0
2	BTB-00094379	0	0	0	0	0
2	BTB-00094296	0	0	0	0	0
2	BTB-00094289	0	1	0	0	1
2	ARS-BFGL-BAC-42858	0	0	0	0	0
2	BTB-00093853	0	0	0	0	0
2	BTB-00093776	0	1	0	0	1
2	ARS-BFGL-NGS-31279	0	0	0	0	0
2	BTB-00093713	0	0	0	0	0
2	BTB-00088434	0	0	1	0	1
2	BTB-00088458	0	0	0	0	0
2	ARS-BFGL-NGS-65913	0	0	0	0	0
2	Hapmap46221-BTA-46942	0	0	0	0	0
2	ARS-BFGL-BAC-30629	0	0	0	0	0
2	BTB-00088688	0	0	0	0	0
2	BTB-01896843	0	0	0	0	0
2	BTB-00092589	0	0	0	0	0
2	ARS-BFGL-NGS-64127	0	0	0	0	0
2	UA-IFASA-6488	0	0	0	0	0
2	Hapmap26123-BTA-133877	0	0	0	0	0
2	ARS-BFGL-NGS-64022	0	0	0	0	0
2	BTB-00969752	0	0	0	0	0
2	Hapmap45885-BTA-63051	0	0	0	0	0
2	ARS-BFGL-BAC-30745	0	0	0	0	0
2	BTA-95758-no-rs	0	0	0	0	0
2	Hapmap47871-BTA-122165	0	0	0	0	0
2	BTB-00089384	0	0	0	0	0
2	Hapmap49623-BTA-46979	0	0	0	0	0
2	BTB-00089403	0	0	0	0	0
2	BTA-26450-no-rs	0	0	0	0	0
2	Hapmap51878-BTA-117353	0	1	0	0	1
2	BTB-01246228	0	0	0	0	0
2	BTB-00295753	0	0	0	0	0
2	ARS-BFGL-BAC-3633	0	0	0	0	0
2	Hapmap50820-BTA-91209	0	0	0	0	0
2	ARS-BFGL-NGS-85296	0	0	0	0	0
2	Hapmap25251-BTA-133896	0	0	0	0	0
2	Hapmap27039-BTA-22947	0	0	0	0	0
2	ARS-BFGL-NGS-102089	0	0	0	0	0
2	Hapmap55306-rs29018633	0	0	0	0	0
2	BTA-55603-no-rs	0	0	0	0	0
2	ARS-BFGL-BAC-30703	0	0	0	0	0
2	Hapmap25533-BTA-133664	0	0	0	0	0
2	BTA-46613-no-rs	0	0	0	0	0
2	ARS-BFGL-NGS-75	0	0	0	0	0
2	Hapmap52382-rs29019574	1	0	0	0	1
2	Hapmap58509-rs29024139	0	0	0	0	0
2	ARS-BFGL-NGS-28859	0	0	0	0	0
2	ARS-BFGL-NGS-57870	0	0	0	0	0
2	Hapmap43527-BTA-24641	0	0	0	0	0
2	Hapmap41189-BTA-122751	0	0	0	0	0
2	ARS-BFGL-NGS-34549	0	0	0	0	0
2	Hapmap40998-BTA-47401	0	0	0	0	0
2	ARS-BFGL-NGS-78890	0	0	0	0	0
2	Hapmap48776-BTA-47395	0	0	0	0	0
2	Hapmap30225-BTA-133903	0	0	0	0	0
2	ARS-BFGL-NGS-3108	0	0	0	0	0
2	ARS-BFGL-NGS-38727	0	0	0	0	0
2	ARS-BFGL-BAC-31338	0	0	0	0	0
2	BTB-00096057	0	0	0	0	0
2	ARS-BFGL-NGS-29623	0	0	0	1	1
2	Hapmap32300-BTA-133908	0	0	0	0	0
2	Hapmap32557-BTA-133920	0	0	0	0	0
2	ARS-BFGL-NGS-60043	0	0	0	0	0
2	ARS-BFGL-NGS-103291	0	0	0	0	0
2	UA-IFASA-9548	0	0	0	0	0
2	Hapmap23256-BTA-113482	0	0	0	0	0
2	BTA-114831-no-rs	1	1	0	1	3
2	ARS-BFGL-NGS-104922	0	0	0	0	0
2	BTB-01053796	0	0	0	0	0
2	Hapmap47839-BTA-113475	0	0	0	0	0
2	Hapmap55508-rs29010162	0	0	0	0	0
2	BTB-01053755	0	0	0	0	0
2	BTB-01053741	0	0	0	0	0
2	BTB-01053710	0	0	0	0	0
2	ARS-BFGL-NGS-35226	0	0	0	0	0
2	ARS-BFGL-NGS-30068	0	0	0	0	0
2	ARS-BFGL-NGS-2854	0	0	0	0	0
2	Hapmap59739-rs29016910	0	0	0	0	0
2	ARS-BFGL-NGS-99769	0	0	0	0	0
2	Hapmap38483-BTA-25757	0	0	0	0	0
2	ARS-BFGL-NGS-55184	0	0	0	0	0
2	BTB-01871274	0	0	0	0	0
2	BTB-00096979	0	0	0	0	0
2	Hapmap48777-BTA-47434	0	0	0	0	0
2	BTB-00097114	0	0	0	0	0
2	BTB-00097126	0	0	0	0	0
2	Hapmap44080-BTA-47449	0	0	0	0	0
2	BTB-01242431	0	0	0	0	0
2	BTB-01242342	0	0	0	0	0
2	BTB-01242298	0	0	0	0	0
2	BTB-01242184	0	1	0	0	1
2	ARS-BFGL-NGS-45548	0	0	0	0	0
2	ARS-BFGL-NGS-105507	0	0	0	0	0
2	BTA-19852-no-rs	0	0	0	0	0
2	BTB-01247241	0	0	0	0	0
2	BTA-46592-no-rs	0	0	0	0	0
2	BTA-27803-no-rs	0	0	0	0	0
2	BTA-49947-no-rs	0	0	0	0	0
2	ARS-BFGL-NGS-41803	0	0	0	0	0
2	ARS-BFGL-NGS-43758	0	0	0	0	0
2	ARS-BFGL-NGS-8309	0	0	0	0	0
2	ARS-BFGL-NGS-79459	0	0	0	0	0
2	ARS-BFGL-NGS-81054	0	0	0	0	0
2	UA-IFASA-9607	0	0	0	0	0
2	ARS-BFGL-NGS-18591	0	0	0	0	0
2	ARS-BFGL-NGS-30987	0	0	0	0	0
2	ARS-BFGL-NGS-93283	0	0	0	0	0
2	ARS-BFGL-NGS-25825	0	0	0	0	0
2	Hapmap55415-ss46526681	0	0	0	0	0
2	Hapmap50202-BTA-106854	0	0	0	0	0
2	Hapmap43136-BTA-106852	0	0	0	0	0
2	ARS-BFGL-NGS-66375	0	0	0	0	0
2	ARS-BFGL-NGS-6038	0	0	0	0	0
2	Hapmap53891-rs29021231	0	0	0	0	0
2	Hapmap25252-BTA-133942	0	0	0	0	0
2	ARS-BFGL-NGS-67924	0	0	0	0	0
2	ARS-USMARC-Parent-AY841151-rs29003466	0	0	0	0	0
2	ARS-BFGL-BAC-41571	0	0	0	0	0
2	ARS-BFGL-NGS-44416	0	0	0	0	0
2	ARS-BFGL-NGS-16519	0	0	0	0	0
2	ARS-BFGL-NGS-29014	0	0	0	0	0
2	Hapmap57575-rs29011345	0	0	0	0	0
2	Hapmap44600-BTA-47582	0	0	0	0	0
2	Hapmap48631-BTA-117251	0	0	0	0	0
2	ARS-BFGL-BAC-47330	0	0	0	0	0
2	Hapmap48352-BTA-47529	0	0	0	0	0
2	ARS-BFGL-NGS-103557	0	0	0	0	0
2	ARS-BFGL-NGS-82865	0	0	0	0	0
2	Hapmap43862-BTA-47538	0	0	0	0	0
2	ARS-BFGL-BAC-35245	0	0	0	0	0
2	UA-IFASA-9180	0	0	0	0	0
2	Hapmap43863-BTA-47554	0	0	0	0	0
2	BTA-47558-no-rs	0	0	0	0	0
2	BTA-14682-no-rs	0	0	0	0	0
2	Hapmap47966-BTA-47563	0	0	0	0	0
2	Hapmap42449-BTA-120321	0	0	0	0	0
[truncated: 21,315 more rows]
